# Supplementary material for: Ethidium benzoate methanol monosolvate
Source: IUCrdata. 2024 Apr 18;9(Pt 4):x240302. doi: 10.1107/S241431462400302X (PMC11074547; doi:10.1107/S241431462400302X)
Supplement: Supplementary file 1 [file x-09-x240302-sup1.cif]

##############################################################################
#                                                                            #
# This CIF contains the data for a data article accepted for                 #
# publication in IUCrData. It conforms to the requirements of                #
# Notes for Authors for IUCrData, and has been                               #
# peer reviewed under the auspices of IUCrData.                              #
#                                                                            #
# Full details of the Crystallographic Information File format               #
# are given in the paper "The Crystallographic Information File (CIF):       #
# a New Standard Archive File for Crystallography" by S. R. Hall, F. H.      #
# Allen and I. D. Brown [Acta Cryst. (1991), A47, 655-685].                  #
#                                                                            #
# The current version of the core CIF dictionary is obtainable from          #
# ftp://ftp.iucr.org/pub/cif_core.dic.                                       #
#                                                                            #
# Software is freely available for graphical display of the structure(s)     #
# in this CIF. For information consult the CIF software page                 #
# http://www.iucr.org/resources/cif/software.                                #
#                                                                            #
# This file may be used for bona fide research purposes within the           #
# scientific community so long as proper attribution is given to the data    # 
# article from which it was obtained.                                        #
#                                                                            #
##############################################################################
data_I
_audit_creation_method     'SHELXL-2018/3'
_journal_date_recd_electronic     2024-03-27
_journal_date_accepted     2024-04-08
_journal_name_full     'IUCrData'
_journal_year     2024
_journal_volume     9
_journal_issue      1
_journal_page_first     0
_journal_page_last     0
_journal_paper_category     HO
_journal_paper_doi     10.1107/S241431462400302X
_journal_coeditor_code     TK4103
_publ_contact_author_name     'Masaaki Sadakiyo'
_publ_contact_author_address
;
Department of Applied Chemistry, Faculty of Science Division I,
Tokyo University of Science
1-3 Kagurazaka, Shinjuku-ku,
Tokyo,
162-8601,
Japan
;
_publ_contact_author_email     sadakiyo@rs.tus.ac.jp
_publ_section_title
;
Ethidium benzoate methanol monosolvate
;
loop_
    _publ_author_name
    _publ_author_footnote
    _publ_author_address
    'Runa Shimazaki' .
;
Department of Applied Chemistry, Faculty of Science Division I,
Tokyo University of Science
1-3 Kagurazaka, Shinjuku-ku,
Tokyo,
162-8601,
Japan
;
    'Masaaki Sadakiyo' .
;
Department of Applied Chemistry, Faculty of Science Division I,
Tokyo University of Science
1-3 Kagurazaka, Shinjuku-ku,
Tokyo,
162-8601,
Japan
;
_publ_section_synopsis
;
The crystal structure of a new ethidium salt has been determined. Two ethidium
cations self-associate to form a dimer through \p--\p interactions.
;
_chemical_name_systematic
;
8-Amino-5-ethyl-6-phenylphenanthridin-5-ium benzoate methanol monosolvate
;
_chemical_name_common
;
Ethidium benzoate methanol monosolvate
;
_chemical_formula_moiety     'C21 H20 N3 +, C7 H5 O2 -, C H4 O'
_chemical_formula_sum     'C29 H29 N3 O3'
_chemical_formula_iupac     'C21 H20 N3 +, C7 H5 O2 -, C H4 O'
_chemical_formula_weight     467.55
_chemical_melting_point     ?
_space_group_crystal_system     monoclinic
_space_group_name_H-M_alt     'C 2/c'
_space_group_name_Hall     '-C 2yc'
loop_
    _space_group_symop_operation_xyz
    'x, y, z'
    '-x, y, -z+1/2'
    'x+1/2, y+1/2, z'
    '-x+1/2, y+1/2, -z+1/2'
    '-x, -y, -z'
    'x, -y, z-1/2'
    '-x+1/2, -y+1/2, -z'
    'x+1/2, -y+1/2, z-1/2'
_cell_length_a     22.0407(6)
_cell_length_b     12.4642(3)
_cell_length_c     18.0706(5)
_cell_angle_alpha     90
_cell_angle_beta     107.4952(10)
_cell_angle_gamma     90
_cell_volume     4734.7(2)
_cell_formula_units_Z     8
_cell_measurement_reflns_used     6092
_cell_measurement_theta_min     2.80
_cell_measurement_theta_max     28.58
_cell_measurement_temperature     90(2)
_exptl_crystal_description     block
_exptl_crystal_colour     red
_exptl_crystal_size_max     0.300
_exptl_crystal_size_mid     0.150
_exptl_crystal_size_min     0.100
_exptl_crystal_density_diffrn     1.312
_exptl_crystal_density_meas     ?
_exptl_crystal_density_method     'not measured'
_exptl_crystal_F_000     1984
_exptl_absorpt_coefficient_mu     0.086
_exptl_absorpt_correction_type     multi-scan
_exptl_absorpt_process_details
;
(SADABS; Krause <i>et al.</i>,  2015)
;
_exptl_absorpt_correction_T_min     0.6905
_exptl_absorpt_correction_T_max     0.7458
_diffrn_ambient_temperature     90(2)
_diffrn_source     'fine-focus sealed tube'
_diffrn_radiation_type     MoK\a
_diffrn_radiation_wavelength     0.71069
_diffrn_measurement_device_type     'Bruker PHOTON II CPAD'
_diffrn_measurement_method     '\f and \w scans'
_diffrn_detector_area_resol_mean     ?
_diffrn_reflns_number     29963
_diffrn_reflns_av_R_equivalents     0.0636
_diffrn_reflns_av_unetI/netI     0.0547
_diffrn_reflns_theta_min     1.937
_diffrn_reflns_theta_max     29.198
_diffrn_reflns_theta_full     25.240
_diffrn_measured_fraction_theta_max     0.947
_diffrn_measured_fraction_theta_full     0.998
_diffrn_reflns_limit_h_min     -29
_diffrn_reflns_limit_h_max     27
_diffrn_reflns_limit_k_min     -16
_diffrn_reflns_limit_k_max     15
_diffrn_reflns_limit_l_min     -24
_diffrn_reflns_limit_l_max     24
_refine_special_details
;
 Refinement of F^2^ against ALL reflections.  The weighted R-factor wR and
 goodness of fit S are based on F^2^, conventional R-factors R are based
 on F, with F set to zero for negative F^2^. The threshold expression of
 F^2^ > 2sigma(F^2^) is used only for calculating R-factors(gt) etc. and is
 not relevant to the choice of reflections for refinement.  R-factors based
 on F^2^ are statistically about twice as large as those based on F, and R-
 factors based on ALL data will be even larger.
All  hydrogen atoms are geometrically fixed using a riding-model
approximation with C---H = 0.95 (for phenyl), 0.98 (for methyl), 0.99 (for
methylene), O---H = 0.84 and N---H = 0.88 \%A.
;
_reflns_number_total     6087
_reflns_number_gt     4736
_reflns_threshold_expression     'I > 2\s(I)'
_refine_ls_structure_factor_coef     Fsqd
_refine_ls_matrix_type     full
_refine_ls_R_factor_all     0.0688
_refine_ls_R_factor_gt     0.0532
_refine_ls_wR_factor_gt     0.1390
_refine_ls_wR_factor_ref     0.1504
_refine_ls_goodness_of_fit_ref     1.048
_refine_ls_restrained_S_all     1.048
_refine_ls_number_reflns     6087
_refine_ls_number_parameters     319
_refine_ls_number_restraints     0
_refine_ls_hydrogen_treatment     constr
_refine_ls_weighting_scheme     calc
_refine_ls_weighting_details
              'w=1/[\s^2^(Fo^2^)+(0.0683P)^2^+4.3384P] where P=(Fo^2^+2Fc^2^)/3'
_atom_sites_solution_hydrogens     geom
_atom_sites_solution_primary     ?
_atom_sites_solution_secondary     ?
_refine_ls_shift/su_max     0.000
_refine_ls_shift/su_mean     0.000
_refine_diff_density_max     0.510
_refine_diff_density_min     -0.271
_refine_ls_extinction_method     none
_refine_ls_extinction_coef     .
loop_
    _atom_type_symbol
    _atom_type_description
    _atom_type_scat_dispersion_real
    _atom_type_scat_dispersion_imag
    _atom_type_scat_source
    'C' 'C' 0.0033 0.0016
                         'International Tables Vol C Tables 4.2.6.8 and 6.1.1.4'
    'H' 'H' 0.0000 0.0000
                         'International Tables Vol C Tables 4.2.6.8 and 6.1.1.4'
    'N' 'N' 0.0061 0.0033
                         'International Tables Vol C Tables 4.2.6.8 and 6.1.1.4'
    'O' 'O' 0.0106 0.0060
                         'International Tables Vol C Tables 4.2.6.8 and 6.1.1.4'
_computing_data_collection
;
APEX4 (Bruker, 2021)
;
_computing_cell_refinement
;
SAINT (Bruker, 2021)
;
_computing_data_reduction
;
SAINT (Bruker, 2021)
;
_computing_structure_solution
;
SIR-2019 (Burla <i>et al.</i>,  2015)
;
_computing_structure_refinement
;
<i>SHELXL2018/3</i> (Sheldrick, 2015)
;
_computing_molecular_graphics
;
DIAMOND (Brandenburg, 2014)
;
_computing_publication_material
;
<i>Yadokari-XG</i> (Kabuto <i>et al.</i>,  2009)
;
loop_
    _atom_site_type_symbol
    _atom_site_label
    _atom_site_fract_x
    _atom_site_fract_y
    _atom_site_fract_z
    _atom_site_U_iso_or_equiv
    _atom_site_adp_type
    _atom_site_calc_flag
    _atom_site_occupancy
    _atom_site_disorder_assembly
    _atom_site_disorder_group
    N N1 0.41329(6) 0.45032(9) 0.33925(7) 0.0185(3) Uani d 1 . .
    O O1 0.69273(5) 0.72829(8) 0.31166(7) 0.0271(3) Uani d 1 . .
    C C1 0.52679(7) 0.33972(11) 0.35270(8) 0.0188(3) Uani d 1 . .
    C C2 0.52645(7) 0.45352(11) 0.35874(8) 0.0187(3) Uani d 1 . .
    C C3 0.46802(7) 0.28272(11) 0.33491(8) 0.0189(3) Uani d 1 . .
    O O2 0.69837(6) 0.89712(9) 0.27351(7) 0.0308(3) Uani d 1 . .
    C C4 0.41035(7) 0.33857(11) 0.32620(8) 0.0190(3) Uani d 1 . .
    C C5 0.58308(7) 0.51335(11) 0.36914(8) 0.0203(3) Uani d 1 . .
    H H5 0.581926 0.589338 0.372557 0.024 Uiso calc 1 . .
    C C6 0.46801(7) 0.50549(11) 0.35457(8) 0.0184(3) Uani d 1 . .
    O O3 0.29255(6) 0.86288(10) 0.36827(7) 0.0333(3) Uani d 1 . .
    H H3 0.297556 0.860786 0.324012 0.050 Uiso calc 1 . .
    N N2 0.29253(6) 0.12236(10) 0.26776(8) 0.0271(3) Uani d 1 . .
    H H2 0.256774 0.157719 0.261451 0.033 Uiso calc 1 . .
    H H2A 0.291688 0.052819 0.259098 0.033 Uiso calc 1 . .
    C C7 0.35174(7) 0.28527(12) 0.30498(9) 0.0209(3) Uani d 1 . .
    H H7 0.313740 0.324333 0.300220 0.025 Uiso calc 1 . .
    C C8 0.58634(7) 0.28949(12) 0.36280(8) 0.0209(3) Uani d 1 . .
    H H8 0.588537 0.213396 0.361985 0.025 Uiso calc 1 . .
    C C9 0.40670(7) 0.11801(12) 0.30101(9) 0.0230(3) Uani d 1 . .
    H H9 0.405605 0.042653 0.292810 0.028 Uiso calc 1 . .
    C C10 0.64007(7) 0.46248(12) 0.37438(8) 0.0206(3) Uani d 1 . .
    N N3 0.69510(7) 0.51611(11) 0.38180(9) 0.0291(3) Uani d 1 . .
    H H3A 0.695708 0.586676 0.383493 0.035 Uiso calc 1 . .
    H H3B 0.730214 0.480361 0.384930 0.035 Uiso calc 1 . .
    C C11 0.64045(7) 0.34775(12) 0.37364(8) 0.0217(3) Uani d 1 . .
    H H11 0.679646 0.311216 0.380930 0.026 Uiso calc 1 . .
    C C12 0.46366(7) 0.17005(12) 0.32241(9) 0.0213(3) Uani d 1 . .
    H H12 0.501570 0.129871 0.329174 0.026 Uiso calc 1 . .
    C C13 0.34882(7) 0.17493(12) 0.29078(8) 0.0213(3) Uani d 1 . .
    C C14 0.35344(7) 0.50599(12) 0.33950(9) 0.0218(3) Uani d 1 . .
    H H14 0.317546 0.478366 0.296421 0.026 Uiso calc 1 . .
    H H14A 0.357563 0.583836 0.331271 0.026 Uiso calc 1 . .
    C C15 0.46851(7) 0.62318(11) 0.36976(8) 0.0195(3) Uani d 1 . .
    C C16 0.68832(7) 0.82758(12) 0.31927(9) 0.0223(3) Uani d 1 . .
    C C17 0.67009(7) 0.86787(12) 0.38850(9) 0.0236(3) Uani d 1 . .
    C C18 0.49149(8) 0.66099(13) 0.44535(9) 0.0255(3) Uani d 1 . .
    H H18 0.503879 0.611805 0.487379 0.031 Uiso calc 1 . .
    C C19 0.33973(8) 0.48795(14) 0.41613(10) 0.0298(4) Uani d 1 . .
    H H19 0.340212 0.410852 0.426940 0.045 Uiso calc 1 . .
    H H19A 0.297811 0.517464 0.412963 0.045 Uiso calc 1 . .
    H H19B 0.372324 0.523897 0.457891 0.045 Uiso calc 1 . .
    C C20 0.65307(9) 0.97436(14) 0.39351(10) 0.0342(4) Uani d 1 . .
    H H20 0.652014 1.022597 0.352441 0.041 Uiso calc 1 . .
    C C21 0.45042(8) 0.69580(12) 0.30839(9) 0.0240(3) Uani d 1 . .
    H H21 0.434456 0.670472 0.256566 0.029 Uiso calc 1 . .
    C C22 0.49639(9) 0.77075(13) 0.45959(10) 0.0300(4) Uani d 1 . .
    H H22 0.511866 0.796341 0.511400 0.036 Uiso calc 1 . .
    C C23 0.47885(8) 0.84285(13) 0.39869(10) 0.0289(4) Uani d 1 . .
    H H23 0.482578 0.917811 0.408518 0.035 Uiso calc 1 . .
    C C24 0.67216(9) 0.79923(14) 0.44987(10) 0.0324(4) Uani d 1 . .
    H H24 0.683412 0.726078 0.447166 0.039 Uiso calc 1 . .
    C C25 0.45578(8) 0.80517(13) 0.32318(10) 0.0278(3) Uani d 1 . .
    H H25 0.443564 0.854601 0.281290 0.033 Uiso calc 1 . .
    C C26 0.64006(9) 0.94195(15) 0.51899(10) 0.0340(4) Uani d 1 . .
    H H26 0.629493 0.967049 0.563207 0.041 Uiso calc 1 . .
    C C27 0.63763(10) 1.01061(15) 0.45818(11) 0.0374(4) Uani d 1 . .
    H H27 0.625279 1.083222 0.460647 0.045 Uiso calc 1 . .
    C C28 0.65795(10) 0.83670(15) 0.51494(11) 0.0391(4) Uani d 1 . .
    H H28 0.660563 0.789493 0.557056 0.047 Uiso calc 1 . .
    C C29 0.30916(9) 0.76352(14) 0.40501(11) 0.0351(4) Uani d 1 . .
    H H29 0.354249 0.749124 0.412005 0.053 Uiso calc 1 . .
    H H29A 0.283218 0.706941 0.372969 0.053 Uiso calc 1 . .
    H H29B 0.301619 0.764985 0.455754 0.053 Uiso calc 1 . .
loop_
    _atom_site_aniso_label
    _atom_site_aniso_U_11
    _atom_site_aniso_U_22
    _atom_site_aniso_U_33
    _atom_site_aniso_U_12
    _atom_site_aniso_U_13
    _atom_site_aniso_U_23
    N1 0.0208(6) 0.0152(6) 0.0197(6) 0.0019(4) 0.0063(5) 0.0003(4)
    O1 0.0308(6) 0.0187(5) 0.0341(6) 0.0025(4) 0.0133(5) 0.0023(4)
    C1 0.0236(7) 0.0166(7) 0.0165(6) 0.0012(5) 0.0064(5) 0.0007(5)
    C2 0.0223(7) 0.0171(7) 0.0160(6) 0.0022(5) 0.0048(5) 0.0008(5)
    C3 0.0224(7) 0.0166(7) 0.0188(7) 0.0010(5) 0.0077(6) 0.0001(5)
    O2 0.0429(7) 0.0208(6) 0.0331(6) -0.0014(5) 0.0181(5) 0.0030(4)
    C4 0.0244(7) 0.0146(7) 0.0179(6) 0.0012(5) 0.0064(5) -0.0007(5)
    C5 0.0243(7) 0.0152(7) 0.0212(7) 0.0007(5) 0.0065(6) 0.0011(5)
    C6 0.0234(7) 0.0155(7) 0.0162(6) 0.0011(5) 0.0056(5) 0.0010(5)
    O3 0.0448(7) 0.0262(6) 0.0324(6) 0.0095(5) 0.0169(6) 0.0010(5)
    N2 0.0233(7) 0.0180(6) 0.0405(8) -0.0020(5) 0.0102(6) -0.0053(5)
    C7 0.0209(7) 0.0184(7) 0.0247(7) 0.0018(5) 0.0085(6) 0.0003(5)
    C8 0.0241(7) 0.0159(7) 0.0220(7) 0.0031(5) 0.0057(6) -0.0001(5)
    C9 0.0289(8) 0.0157(7) 0.0254(7) 0.0003(6) 0.0099(6) -0.0015(5)
    C10 0.0222(7) 0.0201(7) 0.0194(7) 0.0001(5) 0.0061(6) 0.0016(5)
    N3 0.0231(7) 0.0198(6) 0.0457(9) 0.0012(5) 0.0122(6) 0.0026(6)
    C11 0.0218(7) 0.0209(7) 0.0225(7) 0.0039(5) 0.0066(6) 0.0013(5)
    C12 0.0236(7) 0.0174(7) 0.0232(7) 0.0023(5) 0.0077(6) -0.0002(5)
    C13 0.0248(7) 0.0192(7) 0.0209(7) -0.0012(5) 0.0085(6) -0.0014(5)
    C14 0.0209(7) 0.0158(7) 0.0294(8) 0.0030(5) 0.0086(6) -0.0010(5)
    C15 0.0195(7) 0.0157(7) 0.0237(7) 0.0012(5) 0.0069(6) -0.0008(5)
    C16 0.0204(7) 0.0200(7) 0.0260(7) 0.0001(5) 0.0062(6) 0.0009(6)
    C17 0.0238(7) 0.0222(7) 0.0239(7) -0.0019(6) 0.0059(6) 0.0005(6)
    C18 0.0320(8) 0.0208(7) 0.0221(7) 0.0018(6) 0.0059(6) 0.0005(6)
    C19 0.0331(9) 0.0253(8) 0.0361(9) 0.0038(6) 0.0178(7) -0.0020(6)
    C20 0.0497(11) 0.0247(8) 0.0302(9) 0.0074(7) 0.0153(8) 0.0053(7)
    C21 0.0282(8) 0.0194(7) 0.0225(7) 0.0026(6) 0.0048(6) 0.0007(5)
    C22 0.0408(10) 0.0232(8) 0.0240(8) -0.0001(7) 0.0068(7) -0.0048(6)
    C23 0.0345(9) 0.0161(7) 0.0347(9) 0.0008(6) 0.0082(7) -0.0033(6)
    C24 0.0453(10) 0.0225(8) 0.0312(9) 0.0001(7) 0.0140(8) 0.0025(6)
    C25 0.0335(9) 0.0185(7) 0.0296(8) 0.0043(6) 0.0070(7) 0.0036(6)
    C26 0.0395(10) 0.0354(9) 0.0285(8) -0.0029(7) 0.0125(7) -0.0045(7)
    C27 0.0518(12) 0.0271(9) 0.0335(9) 0.0075(8) 0.0133(8) -0.0013(7)
    C28 0.0572(12) 0.0304(9) 0.0322(9) -0.0039(8) 0.0174(9) 0.0040(7)
    C29 0.0366(10) 0.0297(9) 0.0391(10) 0.0067(7) 0.0117(8) 0.0031(7)
_geom_special_details
;
 All esds (except the esd in the dihedral angle between two l.s. planes)
 are estimated using the full covariance matrix.  The cell esds are taken
 into account individually in the estimation of esds in distances, angles
 and torsion angles; correlations between esds in cell parameters are only
 used when they are defined by crystal symmetry.  An approximate (isotropic)
 treatment of cell esds is used for estimating esds involving l.s. planes.
;
loop_
    _geom_bond_atom_site_label_1
    _geom_bond_atom_site_label_2
    _geom_bond_site_symmetry_2
    _geom_bond_distance
    _geom_bond_publ_flag
    N1 C6 . 1.3428(19) ?
    N1 C4 . 1.4109(18) ?
    N1 C14 . 1.4917(18) ?
    O1 C16 . 1.2523(18) ?
    C1 C8 . 1.416(2) ?
    C1 C2 . 1.423(2) ?
    C1 C3 . 1.427(2) ?
    C2 C5 . 1.417(2) ?
    C2 C6 . 1.423(2) ?
    C3 C4 . 1.416(2) ?
    C3 C12 . 1.421(2) ?
    O2 C16 . 1.2626(19) ?
    C4 C7 . 1.400(2) ?
    C5 C10 . 1.385(2) ?
    C5 H5 . 0.9500 ?
    C6 C15 . 1.4918(19) ?
    O3 C29 . 1.401(2) ?
    O3 H3 . 0.8400 ?
    N2 C13 . 1.353(2) ?
    N2 H2 . 0.8800 ?
    N2 H2A . 0.8800 ?
    C7 C13 . 1.397(2) ?
    C7 H7 . 0.9500 ?
    C8 C11 . 1.359(2) ?
    C8 H8 . 0.9500 ?
    C9 C12 . 1.362(2) ?
    C9 C13 . 1.422(2) ?
    C9 H9 . 0.9500 ?
    C10 N3 . 1.356(2) ?
    C10 C11 . 1.430(2) ?
    N3 H3A . 0.8800 ?
    N3 H3B . 0.8800 ?
    C11 H11 . 0.9500 ?
    C12 H12 . 0.9500 ?
    C14 C19 . 1.520(2) ?
    C14 H14 . 0.9900 ?
    C14 H14A . 0.9900 ?
    C15 C18 . 1.389(2) ?
    C15 C21 . 1.394(2) ?
    C16 C17 . 1.510(2) ?
    C17 C20 . 1.390(2) ?
    C17 C24 . 1.390(2) ?
    C18 C22 . 1.390(2) ?
    C18 H18 . 0.9500 ?
    C19 H19 . 0.9800 ?
    C19 H19A . 0.9800 ?
    C19 H19B . 0.9800 ?
    C20 C27 . 1.387(3) ?
    C20 H20 . 0.9500 ?
    C21 C25 . 1.387(2) ?
    C21 H21 . 0.9500 ?
    C22 C23 . 1.383(2) ?
    C22 H22 . 0.9500 ?
    C23 C25 . 1.387(2) ?
    C23 H23 . 0.9500 ?
    C24 C28 . 1.386(3) ?
    C24 H24 . 0.9500 ?
    C25 H25 . 0.9500 ?
    C26 C28 . 1.378(3) ?
    C26 C27 . 1.381(3) ?
    C26 H26 . 0.9500 ?
    C27 H27 . 0.9500 ?
    C28 H28 . 0.9500 ?
    C29 H29 . 0.9800 ?
    C29 H29A . 0.9800 ?
    C29 H29B . 0.9800 ?
loop_
    _geom_angle_atom_site_label_1
    _geom_angle_atom_site_label_2
    _geom_angle_atom_site_label_3
    _geom_angle_site_symmetry_1
    _geom_angle_site_symmetry_3
    _geom_angle
    _geom_angle_publ_flag
    C6 N1 C4 . . 122.23(12) ?
    C6 N1 C14 . . 120.09(12) ?
    C4 N1 C14 . . 117.61(12) ?
    C8 C1 C2 . . 117.20(13) ?
    C8 C1 C3 . . 123.55(13) ?
    C2 C1 C3 . . 119.23(13) ?
    C5 C2 C1 . . 120.66(13) ?
    C5 C2 C6 . . 120.96(13) ?
    C1 C2 C6 . . 118.38(13) ?
    C4 C3 C12 . . 116.91(13) ?
    C4 C3 C1 . . 120.27(13) ?
    C12 C3 C1 . . 122.78(13) ?
    C7 C4 N1 . . 120.44(13) ?
    C7 C4 C3 . . 121.39(13) ?
    N1 C4 C3 . . 118.17(13) ?
    C10 C5 C2 . . 120.85(13) ?
    C10 C5 H5 . . 119.6 ?
    C2 C5 H5 . . 119.6 ?
    N1 C6 C2 . . 121.34(13) ?
    N1 C6 C15 . . 119.87(13) ?
    C2 C6 C15 . . 118.77(13) ?
    C29 O3 H3 . . 109.5 ?
    C13 N2 H2 . . 120.0 ?
    C13 N2 H2A . . 120.0 ?
    H2 N2 H2A . . 120.0 ?
    C13 C7 C4 . . 120.35(13) ?
    C13 C7 H7 . . 119.8 ?
    C4 C7 H7 . . 119.8 ?
    C11 C8 C1 . . 121.44(14) ?
    C11 C8 H8 . . 119.3 ?
    C1 C8 H8 . . 119.3 ?
    C12 C9 C13 . . 120.90(14) ?
    C12 C9 H9 . . 119.5 ?
    C13 C9 H9 . . 119.5 ?
    N3 C10 C5 . . 123.17(14) ?
    N3 C10 C11 . . 119.10(14) ?
    C5 C10 C11 . . 117.71(13) ?
    C10 N3 H3A . . 120.0 ?
    C10 N3 H3B . . 120.0 ?
    H3A N3 H3B . . 120.0 ?
    C8 C11 C10 . . 121.88(14) ?
    C8 C11 H11 . . 119.1 ?
    C10 C11 H11 . . 119.1 ?
    C9 C12 C3 . . 121.90(14) ?
    C9 C12 H12 . . 119.1 ?
    C3 C12 H12 . . 119.1 ?
    N2 C13 C7 . . 121.36(14) ?
    N2 C13 C9 . . 120.13(13) ?
    C7 C13 C9 . . 118.51(13) ?
    N1 C14 C19 . . 110.62(12) ?
    N1 C14 H14 . . 109.5 ?
    C19 C14 H14 . . 109.5 ?
    N1 C14 H14A . . 109.5 ?
    C19 C14 H14A . . 109.5 ?
    H14 C14 H14A . . 108.1 ?
    C18 C15 C21 . . 119.65(14) ?
    C18 C15 C6 . . 119.68(13) ?
    C21 C15 C6 . . 120.51(13) ?
    O1 C16 O2 . . 124.88(15) ?
    O1 C16 C17 . . 117.93(13) ?
    O2 C16 C17 . . 117.19(13) ?
    C20 C17 C24 . . 118.72(15) ?
    C20 C17 C16 . . 121.05(14) ?
    C24 C17 C16 . . 120.19(14) ?
    C15 C18 C22 . . 120.07(14) ?
    C15 C18 H18 . . 120.0 ?
    C22 C18 H18 . . 120.0 ?
    C14 C19 H19 . . 109.5 ?
    C14 C19 H19A . . 109.5 ?
    H19 C19 H19A . . 109.5 ?
    C14 C19 H19B . . 109.5 ?
    H19 C19 H19B . . 109.5 ?
    H19A C19 H19B . . 109.5 ?
    C27 C20 C17 . . 120.36(16) ?
    C27 C20 H20 . . 119.8 ?
    C17 C20 H20 . . 119.8 ?
    C25 C21 C15 . . 119.84(14) ?
    C25 C21 H21 . . 120.1 ?
    C15 C21 H21 . . 120.1 ?
    C23 C22 C18 . . 120.30(15) ?
    C23 C22 H22 . . 119.8 ?
    C18 C22 H22 . . 119.8 ?
    C22 C23 C25 . . 119.67(15) ?
    C22 C23 H23 . . 120.2 ?
    C25 C23 H23 . . 120.2 ?
    C28 C24 C17 . . 120.51(16) ?
    C28 C24 H24 . . 119.7 ?
    C17 C24 H24 . . 119.7 ?
    C23 C25 C21 . . 120.46(15) ?
    C23 C25 H25 . . 119.8 ?
    C21 C25 H25 . . 119.8 ?
    C28 C26 C27 . . 119.40(17) ?
    C28 C26 H26 . . 120.3 ?
    C27 C26 H26 . . 120.3 ?
    C26 C27 C20 . . 120.51(17) ?
    C26 C27 H27 . . 119.7 ?
    C20 C27 H27 . . 119.7 ?
    C26 C28 C24 . . 120.48(17) ?
    C26 C28 H28 . . 119.8 ?
    C24 C28 H28 . . 119.8 ?
    O3 C29 H29 . . 109.5 ?
    O3 C29 H29A . . 109.5 ?
    H29 C29 H29A . . 109.5 ?
    O3 C29 H29B . . 109.5 ?
    H29 C29 H29B . . 109.5 ?
    H29A C29 H29B . . 109.5 ?
loop_
    _geom_torsion_atom_site_label_1
    _geom_torsion_atom_site_label_2
    _geom_torsion_atom_site_label_3
    _geom_torsion_atom_site_label_4
    _geom_torsion_site_symmetry_1
    _geom_torsion_site_symmetry_2
    _geom_torsion_site_symmetry_3
    _geom_torsion_site_symmetry_4
    _geom_torsion
    _geom_torsion_publ_flag
    C8 C1 C2 C5 . . . . 4.2(2) ?
    C3 C1 C2 C5 . . . . -174.09(13) ?
    C8 C1 C2 C6 . . . . -175.42(12) ?
    C3 C1 C2 C6 . . . . 6.3(2) ?
    C8 C1 C3 C4 . . . . 179.54(13) ?
    C2 C1 C3 C4 . . . . -2.3(2) ?
    C8 C1 C3 C12 . . . . -2.8(2) ?
    C2 C1 C3 C12 . . . . 175.40(13) ?
    C6 N1 C4 C7 . . . . -175.44(13) ?
    C14 N1 C4 C7 . . . . 7.59(19) ?
    C6 N1 C4 C3 . . . . 4.3(2) ?
    C14 N1 C4 C3 . . . . -172.63(12) ?
    C12 C3 C4 C7 . . . . -1.0(2) ?
    C1 C3 C4 C7 . . . . 176.79(13) ?
    C12 C3 C4 N1 . . . . 179.18(12) ?
    C1 C3 C4 N1 . . . . -3.0(2) ?
    C1 C2 C5 C10 . . . . -0.6(2) ?
    C6 C2 C5 C10 . . . . 178.99(13) ?
    C4 N1 C6 C2 . . . . -0.2(2) ?
    C14 N1 C6 C2 . . . . 176.68(12) ?
    C4 N1 C6 C15 . . . . -178.53(12) ?
    C14 N1 C6 C15 . . . . -1.6(2) ?
    C5 C2 C6 N1 . . . . 175.22(13) ?
    C1 C2 C6 N1 . . . . -5.2(2) ?
    C5 C2 C6 C15 . . . . -6.5(2) ?
    C1 C2 C6 C15 . . . . 173.15(12) ?
    N1 C4 C7 C13 . . . . 178.89(13) ?
    C3 C4 C7 C13 . . . . -0.9(2) ?
    C2 C1 C8 C11 . . . . -3.5(2) ?
    C3 C1 C8 C11 . . . . 174.73(14) ?
    C2 C5 C10 N3 . . . . 177.79(14) ?
    C2 C5 C10 C11 . . . . -3.7(2) ?
    C1 C8 C11 C10 . . . . -0.9(2) ?
    N3 C10 C11 C8 . . . . -176.92(14) ?
    C5 C10 C11 C8 . . . . 4.5(2) ?
    C13 C9 C12 C3 . . . . -0.4(2) ?
    C4 C3 C12 C9 . . . . 1.7(2) ?
    C1 C3 C12 C9 . . . . -176.06(14) ?
    C4 C7 C13 N2 . . . . -177.83(14) ?
    C4 C7 C13 C9 . . . . 2.2(2) ?
    C12 C9 C13 N2 . . . . 178.47(14) ?
    C12 C9 C13 C7 . . . . -1.5(2) ?
    C6 N1 C14 C19 . . . . -98.78(15) ?
    C4 N1 C14 C19 . . . . 78.27(16) ?
    N1 C6 C15 C18 . . . . 103.00(17) ?
    C2 C6 C15 C18 . . . . -75.35(19) ?
    N1 C6 C15 C21 . . . . -81.64(18) ?
    C2 C6 C15 C21 . . . . 100.00(17) ?
    O1 C16 C17 C20 . . . . -168.22(16) ?
    O2 C16 C17 C20 . . . . 12.2(2) ?
    O1 C16 C17 C24 . . . . 14.0(2) ?
    O2 C16 C17 C24 . . . . -165.61(16) ?
    C21 C15 C18 C22 . . . . 0.0(2) ?
    C6 C15 C18 C22 . . . . 175.40(15) ?
    C24 C17 C20 C27 . . . . -0.9(3) ?
    C16 C17 C20 C27 . . . . -178.76(17) ?
    C18 C15 C21 C25 . . . . 0.3(2) ?
    C6 C15 C21 C25 . . . . -175.05(14) ?
    C15 C18 C22 C23 . . . . -0.4(3) ?
    C18 C22 C23 C25 . . . . 0.5(3) ?
    C20 C17 C24 C28 . . . . -0.5(3) ?
    C16 C17 C24 C28 . . . . 177.42(16) ?
    C22 C23 C25 C21 . . . . -0.2(3) ?
    C15 C21 C25 C23 . . . . -0.2(3) ?
    C28 C26 C27 C20 . . . . -0.1(3) ?
    C17 C20 C27 C26 . . . . 1.2(3) ?
    C27 C26 C28 C24 . . . . -1.3(3) ?
    C17 C24 C28 C26 . . . . 1.6(3) ?
loop_
    _geom_hbond_atom_site_label_D
    _geom_hbond_atom_site_label_H
    _geom_hbond_atom_site_label_A
    _geom_hbond_site_symmetry_A
    _geom_hbond_distance_DH
    _geom_hbond_distance_HA
    _geom_hbond_distance_DA
    _geom_hbond_angle_DHA
    O3 H3 O2 2_655 0.84 1.85 2.6636(17) 163
    N2 H2 O1 3_445 0.88 2.09 2.8741(18) 148
    N2 H2A O2 2_645 0.88 2.06 2.9271(17) 169
    N3 H3A O1 1_555 0.88 2.18 2.9264(18) 142
    N3 H3B O3 3_545 0.88 2.09 2.939(2) 162
_shelx_space_group_comment
;
The symmetry employed for this shelxl refinement is uniquely defined
by the following loop, which should always be used as a source of
symmetry information in preference to the above space-group names.
They are only intended as comments.
;
_shelx_estimated_absorpt_T_min     0.975
_shelx_estimated_absorpt_T_max     0.991
_shelx_hkl_file
;
   2   0   0   14.72    0.84
  -4   0   0   39.22    2.19
  -6   0   0  669.11   61.10
   6   0   0  792.87   50.65
   8   0   0  148.81   20.65
  -8   0   0   92.72   16.84
  10   0   0    8.40    0.57
 -10   0   0    8.31    0.56
 -10   0   0    8.85    0.59
  12   0   0    5.36    0.43
 -12   0   0    5.77    0.45
 -12   0   0    6.51    0.56
 -14   0   0    5.16    0.42
  14   0   0    5.95    0.45
 -14   0   0    5.15    0.45
 -16   0   0   59.87    3.46
 -16   0   0   59.10    3.43
  18   0   0  142.14    7.98
 -18   0   0  151.07    8.22
 -18   0   0  134.60    7.95
 -18   0   0  140.61    7.99
 -20   0   0   15.21    1.31
  20   0   0   16.06    1.13
 -20   0   0   16.51    1.11
 -20   0   0   17.08    1.15
 -22   0   0    3.59    0.49
  22   0   0    2.94    0.44
  24   0   0   -0.05    0.12
 -26   0   0    2.02    0.38
 -28   0   0    0.17    0.15
   3  -1   0  148.63   13.12
  -3  -1   0  163.91   13.99
  -3   1   0  166.43   13.71
   3   1   0  150.15   13.62
   5  -1   0   33.37    1.84
  -5  -1   0   31.79    1.84
  -5  -1   0   33.11    1.84
  -5   1   0   33.17    1.91
   5   1   0   31.03    1.84
  -5   1   0   33.85    1.84
   5   1   0   32.62    1.85
  -7  -1   0    0.99    0.14
  -7  -1   0    0.92    0.12
   7  -1   0    1.01    0.15
  -7   1   0    0.78    0.16
  -7   1   0    0.80    0.14
  -7   1   0    0.88    0.12
   7   1   0    0.87    0.12
   7   1   0    0.93    0.13
  -9  -1   0    3.58    0.28
  -9  -1   0    2.81    0.25
   9  -1   0    3.04    0.26
   9   1   0    2.30    0.25
   9   1   0    3.51    0.27
  -9   1   0    3.08    0.37
  -9   1   0    3.41    0.26
  -9   1   0    3.58    0.33
 -11  -1   0    1.33    0.20
 -11  -1   0    1.27    0.18
  11  -1   0    1.72    0.21
  11   1   0    1.53    0.21
 -11   1   0    1.43    0.22
 -11   1   0    1.32    0.18
 -11   1   0    1.01    0.23
  11   1   0    1.43    0.20
  13  -1   0    2.70    0.30
 -13  -1   0    2.22    0.29
 -13  -1   0    2.46    0.29
 -13   1   0    2.62    0.40
  13   1   0    2.31    0.29
 -13   1   0    2.54    0.33
 -13   1   0    2.47    0.28
  15  -1   0    6.04    0.48
 -15  -1   0    6.13    0.48
 -15  -1   0    5.91    0.49
 -15   1   0    6.13    0.61
  15   1   0    5.69    0.49
 -15   1   0    5.66    0.47
 -15   1   0    5.86    0.51
 -17  -1   0   10.72    0.76
  17  -1   0   10.13    0.75
 -17  -1   0    9.36    0.72
 -17   1   0   11.08    0.93
 -17   1   0   10.10    0.73
 -17   1   0    9.65    0.77
  17   1   0   10.35    0.76
 -19  -1   0   17.68    1.15
 -19  -1   0   18.03    1.16
  19  -1   0   16.84    1.16
 -19   1   0   18.84    1.16
 -19   1   0   14.37    1.15
 -19   1   0   15.84    1.33
  19   1   0   17.37    1.17
  21  -1   0    0.56    0.18
 -21  -1   0    0.24    0.14
  21   1   0    0.33    0.16
 -21   1   0    0.49    0.20
 -23  -1   0    0.10    0.11
  23   1   0    0.03    0.12
 -23   1   0    0.07    0.16
 -25  -1   0    0.17    0.15
  25  -1   0   -0.04    0.11
 -25   1   0    0.17    0.16
 -27  -1   0    1.09    0.28
 -27   1   0    0.80    0.27
   0  -2   0   22.47    1.39
   0   2   0   26.32    1.50
  -2  -2   0   33.26    1.79
   2  -2   0   27.69    1.77
  -2  -2   0   30.97    1.74
   2   2   0   31.14    1.74
   2   2   0   30.69    1.73
  -2   2   0   31.80    1.78
   4  -2   0  186.22   16.77
  -4  -2   0  158.78   16.62
  -4   2   0  171.61   16.49
   4   2   0  172.62   18.97
   6  -2   0   20.25    1.27
  -6  -2   0   19.36    1.12
   6  -2   0   18.69    1.11
  -6   2   0   18.63    1.11
  -6   2   0   19.17    1.21
   6   2   0   19.91    1.13
   6   2   0   18.67    1.12
   8  -2   0   38.15    2.09
  -8  -2   0   37.48    2.10
  -8  -2   0   36.39    2.10
  -8   2   0   38.35    2.09
  -8   2   0   34.24    2.21
   8   2   0   34.36    2.10
   8   2   0   37.59    2.11
  10  -2   0   10.68    0.65
 -10  -2   0    9.62    0.65
 -10  -2   0   10.06    0.65
  10   2   0    9.31    0.66
 -10   2   0   10.53    0.65
 -10   2   0   10.78    0.70
  10   2   0    8.23    0.64
 -10   2   0   11.55    0.80
  12  -2   0    0.35    0.12
 -12  -2   0    0.11    0.09
 -12  -2   0    0.18    0.09
 -12   2   0    0.20    0.14
 -12   2   0    0.10    0.10
  12   2   0    0.08    0.08
  12   2   0    0.11    0.09
 -12   2   0    0.10    0.08
  14  -2   0   18.48    1.15
 -14  -2   0   16.69    1.14
 -14  -2   0   18.01    1.15
  14   2   0   18.35    1.14
  14   2   0   17.60    1.16
 -14   2   0   18.71    1.20
 -14   2   0   18.94    1.33
 -14   2   0   19.07    1.15
 -16  -2   0    6.29    0.51
 -16  -2   0    6.47    0.52
  16  -2   0    5.74    0.56
  16   2   0    6.53    0.53
 -16   2   0    6.41    0.55
 -16   2   0    7.08    0.80
 -16   2   0    5.76    0.49
  18  -2   0    7.32    0.58
 -18  -2   0    7.24    0.61
 -18  -2   0    6.02    0.54
 -18   2   0    7.34    0.63
 -18   2   0    7.16    0.56
  18   2   0    6.53    0.58
 -18   2   0    5.82    0.86
 -20  -2   0    1.26    0.25
 -20  -2   0    1.08    0.24
  20  -2   0    0.60    0.20
 -20   2   0    0.27    0.22
 -20   2   0    0.90    0.26
  20   2   0    0.88    0.23
 -20   2   0    1.09    0.23
  22  -2   0    2.16    0.36
 -22  -2   0    1.38    0.28
 -22   2   0    1.38    0.32
  22   2   0    1.89    0.34
  24  -2   0   -0.04    0.12
 -24  -2   0    0.12    0.11
 -24   2   0    0.10    0.14
  24   2   0    0.11    0.15
 -26  -2   0    0.64    0.23
 -26   2   0    0.17    0.17
 -28  -2   0   -0.03    0.13
 -28   2   0   -0.01    0.15
  -1  -3   0  128.10   17.37
   1  -3   0   81.32   12.57
  -1   3   0   92.45   13.48
   1   3   0   82.94   13.18
  -3  -3   0  148.79   16.22
   3  -3   0  156.13   16.50
   5  -3   0  184.76   18.92
  -5  -3   0  160.25   19.20
   5   3   0  196.53   20.27
  -5   3   0  187.42   19.51
   7  -3   0   27.97    1.82
   7  -3   0   29.42    1.71
  -7  -3   0   31.96    1.73
  -7  -3   0   31.03    1.73
   7   3   0   31.06    1.74
   7   3   0   30.40    1.74
  -7   3   0   28.85    1.71
  -7   3   0   28.01    1.83
  -9  -3   0   12.30    0.76
   9  -3   0   13.27    0.90
  -9  -3   0   13.38    0.77
   9  -3   0   11.88    0.75
   9   3   0   10.71    0.76
   9   3   0   11.48    0.77
  -9   3   0   12.00    0.75
  -9   3   0   12.06    0.89
  11  -3   0    9.11    0.62
 -11  -3   0    9.49    0.67
 -11  -3   0    9.51    0.62
 -11   3   0    8.52    0.61
  11   3   0    9.71    0.65
  11   3   0    8.92    0.62
 -13  -3   0    3.02    0.33
  13  -3   0    3.11    0.33
 -13  -3   0    2.82    0.28
 -13   3   0    3.45    0.50
  13   3   0    1.93    0.29
  13   3   0    2.83    0.32
 -13   3   0    3.22    0.33
 -13   3   0    3.00    0.37
 -15  -3   0    2.52    0.31
  15  -3   0    2.27    0.31
 -15  -3   0    1.94    0.28
 -15   3   0    2.24    0.34
 -15   3   0    2.05    0.27
 -15   3   0    1.76    0.37
  15   3   0    2.60    0.31
  15   3   0    2.02    0.30
 -17  -3   0    4.94    0.44
  17  -3   0    5.45    0.45
 -17  -3   0    5.23    0.45
  17   3   0    5.21    0.47
 -17   3   0    4.48    0.65
 -17   3   0    4.94    0.43
 -17   3   0    5.47    0.52
  17   3   0    4.12    0.41
 -19  -3   0    0.76    0.19
  19  -3   0    0.61    0.19
 -19  -3   0    1.01    0.21
  19   3   0    0.45    0.19
 -19   3   0    0.49    0.28
 -19   3   0    0.47    0.19
 -19   3   0    0.98    0.22
  21  -3   0    0.78    0.23
 -21  -3   0    0.75    0.20
 -21   3   0    1.26    0.31
  21   3   0    1.06    0.26
 -23  -3   0    0.70    0.19
  23   3   0    0.65    0.24
 -23   3   0    0.10    0.16
 -25  -3   0    1.76    0.32
  25  -3   0    3.43    0.48
 -25   3   0    2.57    0.46
 -27  -3   0    0.01    0.12
 -27   3   0    0.32    0.20
   0  -4   0   20.09    1.40
   0   4   0   22.91    1.35
   0   4   0   22.23    1.29
   2  -4   0    0.14    0.04
  -2  -4   0    0.07    0.08
   2  -4   0    0.09    0.08
  -2  -4   0    0.09    0.05
   2   4   0    0.14    0.07
  -2   4   0    0.05    0.07
   2   4   0    0.11    0.09
  -4  -4   0   78.76    4.30
   4  -4   0   76.94    4.30
  -4   4   0   74.68    4.29
   4   4   0   70.38    4.28
   6  -4   0   15.15    0.93
   6  -4   0   12.35    0.76
  -6  -4   0   12.85    0.80
  -6  -4   0   13.46    0.79
  -6  -4   0   12.61    0.89
   6   4   0   12.46    0.81
   6   4   0   12.81    0.80
  -6   4   0   12.27    0.77
  -6   4   0   12.82    0.91
  -8  -4   0    0.17    0.08
   8  -4   0    0.19    0.13
  -8  -4   0    0.05    0.06
   8  -4   0    0.26    0.08
  -8  -4   0    0.14    0.11
   8   4   0    0.10    0.08
  -8   4   0    0.18    0.12
   8   4   0    0.20    0.09
  -8   4   0    0.18    0.07
 -10  -4   0   27.63    1.55
 -10  -4   0   27.25    1.65
  10  -4   0   27.44    1.70
 -10  -4   0   24.28    1.68
  10  -4   0   25.71    1.52
  10   4   0   25.55    1.56
  10   4   0   23.89    1.55
 -10   4   0   26.64    1.53
 -12  -4   0    5.00    0.39
 -12  -4   0    4.87    0.39
  12  -4   0    4.46    0.38
  12   4   0    5.04    0.41
 -12   4   0    3.63    0.53
  12   4   0    5.51    0.43
 -14  -4   0    0.68    0.17
 -14  -4   0    1.05    0.19
  14  -4   0    0.92    0.18
 -14   4   0    0.99    0.29
 -14   4   0    0.79    0.17
  14   4   0    0.88    0.18
 -14   4   0    1.00    0.24
  14   4   0    0.68    0.17
 -16  -4   0    3.08    0.36
 -16  -4   0    3.09    0.37
 -16   4   0    2.67    0.34
  16   4   0    3.02    0.36
 -16   4   0    3.50    0.57
  16   4   0    2.46    0.37
 -16   4   0    2.97    0.42
 -18  -4   0    4.56    0.43
 -18  -4   0    4.95    0.43
  18  -4   0    4.55    0.49
 -18   4   0    4.56    0.68
 -18   4   0    4.45    0.62
 -18   4   0    4.81    0.44
  18   4   0    4.81    0.53
  18   4   0    3.98    0.40
  20  -4   0    0.69    0.21
 -20  -4   0    0.79    0.20
 -20   4   0    0.97    0.28
 -20   4   0    1.35    0.25
  20   4   0    1.01    0.24
  22  -4   0    2.05    0.36
 -22  -4   0    2.18    0.33
  22   4   0    3.09    0.68
 -22   4   0    2.28    0.43
  24  -4   0    1.07    0.27
 -24  -4   0    1.07    0.23
  24   4   0    1.38    0.34
 -24   4   0    1.24    0.32
 -26  -4   0    6.56    0.58
 -26   4   0    7.34    0.85
 -28   4   0    0.38    0.23
  -1  -5   0   74.03    4.21
   1  -5   0   74.27    4.22
  -1  -5   0   71.93    4.07
  -1   5   0   75.07    4.21
   1   5   0   71.31    4.13
   1   5   0   74.41    4.21
  -3  -5   0   51.60    2.96
   3  -5   0   52.09    2.94
  -3  -5   0   55.98    3.11
  -3   5   0   50.14    3.09
   3   5   0   53.74    3.02
   3   5   0   54.56    3.11
  -5  -5   0    9.92    0.61
  -5  -5   0    8.44    0.71
   5  -5   0    9.48    0.73
  -5  -5   0    9.80    0.64
   5  -5   0    9.55    0.59
  -5   5   0   10.31    0.75
  -5   5   0   10.16    0.61
   5   5   0    8.30    0.72
   5   5   0    9.81    0.66
   5   5   0   10.07    0.66
   7  -5   0   77.19    4.36
  -7  -5   0   74.23    4.21
  -7  -5   0   77.23    4.36
   7  -5   0   75.18    4.17
  -7  -5   0   74.98    4.19
  -7   5   0   71.77    4.19
   7   5   0   73.75    4.23
   7   5   0   74.34    4.22
  -7   5   0   77.03    4.38
   9  -5   0    5.10    0.51
   9  -5   0    4.77    0.35
  -9  -5   0    4.84    0.38
  -9  -5   0    5.33    0.59
  -9  -5   0    4.30    0.36
   9   5   0    5.16    0.40
   9   5   0    4.69    0.39
  -9   5   0    5.25    0.52
  -9   5   0    4.50    0.36
 -11  -5   0    5.57    0.42
  11  -5   0    5.37    0.40
  11  -5   0    5.89    0.67
 -11  -5   0    4.60    0.59
 -11  -5   0    5.60    0.42
  11   5   0    5.16    0.43
 -11   5   0    5.09    0.64
  11   5   0    6.48    0.47
 -11   5   0    4.61    0.40
 -13  -5   0    0.83    0.27
  13  -5   0    0.78    0.17
 -13  -5   0    1.16    0.20
  13  -5   0    1.08    0.28
 -13  -5   0    0.72    0.16
  13   5   0    0.98    0.20
 -13   5   0    0.84    0.27
 -13   5   0    0.86    0.17
  13   5   0    0.77    0.19
 -15  -5   0    3.91    0.60
  15  -5   0    3.92    0.36
 -15  -5   0    3.98    0.37
 -15  -5   0    3.48    0.34
  15   5   0    3.40    0.40
 -15   5   0    3.98    0.37
  15   5   0    4.74    0.54
 -15   5   0    3.51    0.56
 -17  -5   0   21.68    1.46
  17  -5   0   22.88    1.47
 -17  -5   0   23.65    1.45
 -17   5   0   23.84    1.73
 -17   5   0   22.70    1.57
  17   5   0   24.09    1.47
  17   5   0   23.15    1.52
 -17   5   0   24.34    1.48
 -19  -5   0    0.01    0.09
 -19  -5   0   -0.06    0.08
  19  -5   0   -0.07    0.08
 -19   5   0    0.10    0.13
  19   5   0    0.07    0.11
  19   5   0   -0.08    0.09
 -19   5   0    0.12    0.15
 -21  -5   0    1.11    0.23
  21  -5   0    1.16    0.26
  21   5   0    0.55    0.20
 -21   5   0    0.74    0.27
  23  -5   0    0.21    0.14
 -23  -5   0    0.11    0.10
 -23   5   0    0.24    0.21
  23   5   0    0.53    0.22
 -25  -5   0    0.68    0.18
 -25   5   0    0.35    0.24
 -27   5   0    1.09    0.36
   0  -6   0  269.26   30.15
   0   6   0  301.98   30.37
   2  -6   0   21.19    1.20
  -2  -6   0   19.07    1.35
   2  -6   0   22.69    1.40
  -2  -6   0   22.61    1.22
  -2   6   0   19.47    1.36
   2   6   0   21.67    1.29
   2   6   0   18.72    1.35
   4  -6   0    5.72    0.52
  -4  -6   0    5.73    0.37
   4  -6   0    4.63    0.34
  -4  -6   0    4.48    0.48
   4   6   0    5.86    0.51
  -4   6   0    6.44    0.53
   4   6   0    6.01    0.44
  -6  -6   0   33.05    1.86
   6  -6   0   30.22    1.99
  -6  -6   0   32.49    1.99
  -6  -6   0   31.57    1.82
  -6   6   0   32.51    1.82
   6   6   0   32.56    1.85
   6   6   0   29.55    1.87
  -6   6   0   28.96    1.98
   6   6   0   32.11    2.00
  -8  -6   0    0.79    0.14
  -8  -6   0    0.93    0.16
   8  -6   0    0.93    0.13
  -8  -6   0    1.02    0.26
   8  -6   0    0.84    0.22
  -8   6   0    0.40    0.17
  -8   6   0    0.83    0.15
   8   6   0    0.78    0.18
   8   6   0    0.69    0.15
  10  -6   0   41.40    2.27
 -10  -6   0   38.75    2.29
 -10  -6   0   37.54    2.47
  10  -6   0   38.41    2.49
 -10  -6   0   41.25    2.31
 -10   6   0   38.74    2.50
 -10   6   0   38.48    2.29
  10   6   0   37.94    2.33
  10   6   0   41.91    2.34
  12  -6   0    1.04    0.17
 -12  -6   0    0.95    0.26
  12  -6   0    0.94    0.26
 -12  -6   0    0.84    0.17
 -12  -6   0    1.04    0.19
 -12   6   0    0.79    0.27
 -12   6   0    1.03    0.18
  12   6   0    0.97    0.21
  12   6   0    1.35    0.24
  14  -6   0   -0.07    0.11
 -14  -6   0    0.26    0.17
 -14  -6   0    0.06    0.08
 -14  -6   0    0.04    0.09
  14  -6   0   -0.09    0.06
 -14   6   0   -0.09    0.10
  14   6   0    0.13    0.11
 -14   6   0    0.04    0.08
  14   6   0   -0.08    0.08
 -16  -6   0   16.63    1.12
 -16  -6   0   17.32    1.11
  16  -6   0   17.01    1.12
 -16  -6   0   17.25    1.37
 -16   6   0   17.59    1.39
  16   6   0   17.16    1.18
  16   6   0   18.86    1.15
 -16   6   0   15.78    1.12
  18  -6   0    2.26    0.33
 -18  -6   0    2.01    0.30
 -18  -6   0    2.70    0.55
 -18  -6   0    2.24    0.33
  18   6   0    3.27    0.45
  18   6   0    2.65    0.35
 -18   6   0    2.14    0.38
 -18   6   0    2.55    0.44
 -20  -6   0    0.07    0.10
 -20  -6   0    0.11    0.19
  20  -6   0   -0.13    0.08
  20   6   0    0.05    0.13
 -20   6   0   -0.08    0.14
 -20   6   0   -0.07    0.10
  22  -6   0    0.14    0.14
 -22  -6   0    0.12    0.10
 -22  -6   0   -0.30    0.13
 -22   6   0    0.19    0.21
  22   6   0   -0.09    0.12
  22   6   0    0.20    0.13
  24  -6   0    0.10    0.13
 -24  -6   0   -0.04    0.10
 -24   6   0    0.20    0.21
 -26   6   0    0.15    0.23
   1  -7   0    0.46    0.09
   1  -7   0    0.08    0.13
  -1  -7   0    0.36    0.08
  -1  -7   0    0.23    0.14
  -1   7   0    0.23    0.12
   1   7   0    0.54    0.19
  -1   7   0    0.43    0.13
   1   7   0    0.42    0.13
  -3  -7   0   12.85    0.95
   3  -7   0   11.54    0.74
   3  -7   0   13.75    0.97
  -3  -7   0   12.95    0.77
  -3   7   0   13.24    1.05
   3   7   0   13.77    1.06
   3   7   0   11.90    0.84
   5  -7   0    0.31    0.07
   5  -7   0    0.22    0.16
  -5  -7   0    0.28    0.08
  -5  -7   0    0.37    0.16
  -5   7   0    0.18    0.13
   5   7   0    0.25    0.11
   5   7   0    0.22    0.13
  -7  -7   0   20.23    1.19
  -7  -7   0   18.59    1.37
   7  -7   0   20.16    1.40
   7  -7   0   21.55    1.17
  -7  -7   0   20.06    1.24
  -7   7   0   19.53    1.20
  -7   7   0   17.36    1.36
   7   7   0   19.77    1.27
  -9  -7   0    0.04    0.07
  -9  -7   0   -0.08    0.06
   9  -7   0    0.21    0.07
  -9  -7   0    0.08    0.13
   9  -7   0   -0.03    0.09
  -9   7   0   -0.07    0.05
  -9   7   0    0.07    0.11
   9   7   0    0.02    0.08
   9   7   0   -0.07    0.06
 -11  -7   0    0.17    0.09
 -11  -7   0    0.48    0.26
  11  -7   0    0.29    0.22
  11  -7   0    0.15    0.08
 -11  -7   0   -0.01    0.07
  11   7   0   -0.05    0.08
 -11   7   0   -0.03    0.07
 -11   7   0    0.01    0.13
  11   7   0    0.35    0.14
 -13  -7   0    0.39    0.13
  13  -7   0    0.58    0.15
 -13  -7   0    0.27    0.12
 -13  -7   0    0.41    0.21
  13  -7   0    0.60    0.25
 -13   7   0    0.49    0.15
  13   7   0    0.71    0.19
 -13   7   0    0.37    0.23
  13   7   0    0.89    0.21
 -15  -7   0    0.07    0.10
  15  -7   0   -0.15    0.10
 -15  -7   0    0.13    0.10
 -15  -7   0    0.20    0.18
  15  -7   0    0.46    0.14
 -15   7   0    0.28    0.13
  15   7   0    0.17    0.13
  15   7   0    0.14    0.13
 -15   7   0    0.40    0.24
 -17  -7   0    1.63    0.44
 -17  -7   0    1.97    0.28
 -17  -7   0    1.44    0.26
  17  -7   0    1.73    0.27
 -17   7   0    0.84    0.22
  17   7   0    1.45    0.29
  17   7   0    1.12    0.28
 -19  -7   0    0.66    0.17
  19  -7   0    0.50    0.17
 -19  -7   0    0.21    0.20
  19   7   0    0.82    0.24
 -19   7   0    0.68    0.21
 -19   7   0    0.78    0.30
  19   7   0    0.52    0.18
 -21  -7   0    0.75    0.35
 -21  -7   0    0.93    0.20
  21  -7   0    1.09    0.25
 -21   7   0    1.16    0.35
  21   7   0    1.22    0.24
 -23  -7   0    0.12    0.11
  23  -7   0    0.26    0.16
  23   7   0    0.25    0.18
 -23   7   0   -0.06    0.16
  23   7   0   -0.07    0.13
 -25  -7   0   -0.04    0.10
 -25   7   0    0.09    0.21
   0  -8   0   20.47    1.19
   0  -8   0   20.03    1.42
   0   8   0   20.57    1.31
   2  -8   0   37.27    1.94
  -2  -8   0   34.76    1.95
   2  -8   0   29.19    2.15
  -2  -8   0   32.43    2.17
  -2   8   0   33.31    2.17
   2   8   0   33.08    2.17
  -2   8   0   35.10    2.08
   2   8   0   35.41    2.08
  -4  -8   0    1.92    0.20
  -4  -8   0    1.76    0.34
   4  -8   0    1.44    0.32
   4  -8   0    1.51    0.16
  -4   8   0    1.55    0.32
   4   8   0    1.80    0.35
   6  -8   0    7.36    0.67
   6  -8   0    6.35    0.42
  -6  -8   0    6.26    0.44
  -6  -8   0    6.17    0.62
   6   8   0    5.39    0.68
  -6   8   0    6.38    0.63
   6   8   0    6.39    0.54
  -8  -8   0    2.99    0.49
   8  -8   0    3.28    0.26
  -8  -8   0    2.92    0.27
   8  -8   0    2.77    0.48
  -8   8   0    2.75    0.46
   8   8   0    3.24    0.40
 -10  -8   0   19.75    1.44
 -10  -8   0   20.07    1.24
  10  -8   0   19.19    1.17
 -10  -8   0   19.60    1.20
  10  -8   0   18.97    1.43
  10   8   0   19.82    1.29
 -10   8   0   21.40    1.48
  10   8   0   20.47    1.26
 -10   8   0   17.01    1.20
  12  -8   0    1.58    0.22
 -12  -8   0    1.33    0.36
 -12  -8   0    1.88    0.27
  12  -8   0    1.80    0.41
 -12  -8   0    1.80    0.25
  12   8   0    1.26    0.26
 -12   8   0    1.42    0.37
 -12   8   0    1.91    0.27
  14  -8   0    2.96    0.51
 -14  -8   0    2.38    0.31
 -14  -8   0    1.96    0.47
  14  -8   0    2.36    0.29
 -14  -8   0    2.01    0.29
  14   8   0    3.00    0.39
  14   8   0    1.83    0.32
 -14   8   0    2.52    0.49
 -14   8   0    2.05    0.30
 -16  -8   0    0.34    0.22
  16  -8   0    0.12    0.10
 -16  -8   0    0.04    0.08
  16  -8   0   -0.04    0.18
 -16   8   0    0.19    0.13
  16   8   0    0.36    0.18
  16   8   0    0.31    0.15
 -18  -8   0    1.86    0.29
 -18  -8   0    1.24    0.23
 -18  -8   0    1.80    0.46
  18  -8   0    1.57    0.26
 -18   8   0    1.61    0.30
  18   8   0    1.51    0.31
  18   8   0    1.05    0.25
  20  -8   0    0.35    0.15
 -20  -8   0    0.28    0.12
 -20  -8   0    0.71    0.34
 -20   8   0    0.23    0.22
  20   8   0    0.43    0.17
  20   8   0    0.32    0.19
 -22  -8   0    3.00    0.37
  22   8   0    3.46    0.53
 -22   8   0    3.04    0.55
  22   8   0    3.88    0.44
 -24  -8   0    0.40    0.15
  24  -8   0    0.46    0.19
 -24   8   0    0.00    0.31
   1  -9   0    1.05    0.14
  -1  -9   0    1.57    0.17
   1  -9   0    1.37    0.16
  -1  -9   0    1.56    0.34
   1  -9   0    1.61    0.35
  -1   9   0    0.97    0.26
   1   9   0    1.25    0.30
  -1   9   0    1.49    0.26
   1   9   0    1.17    0.24
  -3  -9   0    4.02    0.59
  -3  -9   0    3.94    0.31
   3  -9   0    4.18    0.29
   3  -9   0    4.83    0.62
  -3   9   0    4.05    0.57
  -3   9   0    4.64    0.51
   3   9   0    3.21    0.53
   3   9   0    4.51    0.43
   5  -9   0    2.14    0.20
  -5  -9   0    2.59    0.22
   5   9   0    2.55    0.36
   5   9   0    1.82    0.39
  -5   9   0    2.17    0.43
  -5   9   0    2.43    0.35
  -7  -9   0    3.18    0.54
   7  -9   0    3.28    0.27
   7  -9   0    2.97    0.51
  -7  -9   0    3.56    0.30
   7   9   0    4.31    0.48
   7   9   0    5.54    0.70
  -7   9   0    3.69    0.56
  -9  -9   0   30.77    1.76
   9  -9   0   29.37    1.66
  -9  -9   0   23.70    1.90
   9  -9   0   28.83    1.97
   9   9   0   29.69    1.81
  -9   9   0   26.78    1.96
 -11  -9   0   14.30    0.90
 -11  -9   0   12.75    1.12
  11  -9   0   13.52    0.86
  11  -9   0   13.51    1.15
  11   9   0   13.32    0.98
 -11   9   0   15.42    1.20
 -11   9   0   12.53    0.95
  13  -9   0    1.92    0.44
  13  -9   0    1.94    0.25
 -13  -9   0    1.64    0.25
 -13  -9   0    2.04    0.47
 -13   9   0    1.65    0.27
  13   9   0    2.19    0.35
 -13   9   0    1.81    0.43
 -15  -9   0    5.76    0.81
 -15  -9   0    5.64    0.49
  15  -9   0    6.99    0.88
  15  -9   0    6.52    0.56
  15   9   0    5.37    0.62
 -15   9   0    6.31    0.53
  15   9   0    5.60    0.55
 -17  -9   0    2.85    0.37
  17  -9   0    4.39    0.39
 -17  -9   0    3.30    0.40
 -17  -9   0    4.70    1.06
  17   9   0    3.32    0.45
 -17   9   0    3.01    0.42
  17   9   0    3.59    0.49
 -19  -9   0    0.65    0.33
  19  -9   0    0.82    0.21
 -19  -9   0    0.68    0.17
  19   9   0    1.21    0.31
  19   9   0    1.10    0.25
 -19   9   0    0.45    0.19
 -21  -9   0    0.02    0.09
  21  -9   0   -0.05    0.09
  21   9   0   -0.08    0.11
  21   9   0    0.11    0.15
 -21   9   0   -0.09    0.19
  23  -9   0    4.66    0.56
   0 -10   0    0.13    0.15
   0 -10   0    0.20    0.07
   0 -10   0    0.26    0.08
   0  10   0    0.22    0.17
   0  10   0    0.10    0.11
   2 -10   0    1.94    0.41
   2 -10   0    1.68    0.17
  -2 -10   0    1.34    0.17
  -2 -10   0    1.39    0.36
  -2  10   0    1.31    0.26
   2  10   0    1.89    0.34
   2  10   0    1.15    0.32
  -2  10   0    1.32    0.35
   4 -10   0    1.70    0.41
  -4 -10   0    2.37    0.46
  -4 -10   0    1.71    0.20
  -4  10   0    1.32    0.34
  -4  10   0    1.81    0.32
   4  10   0    2.25    0.44
   4  10   0    1.70    0.32
   6 -10   0    0.76    0.27
  -6 -10   0    0.47    0.11
   6 -10   0    0.54    0.10
  -6 -10   0    0.18    0.20
  -6  10   0    0.41    0.17
   6  10   0    0.30    0.17
   6  10   0    0.33    0.20
  -6  10   0    0.19    0.17
  -8 -10   0   10.79    0.71
   8 -10   0   10.21    0.96
   8 -10   0   10.30    0.68
  -8 -10   0   11.95    1.01
  -8  10   0   10.87    1.00
   8  10   0   12.21    0.87
   8  10   0    8.95    1.16
 -10 -10   0    3.79    0.35
  10 -10   0    4.21    0.34
 -10 -10   0    4.36    0.67
  10 -10   0    5.12    0.72
  10  10   0    5.50    0.58
 -10  10   0    3.85    0.61
  12 -10   0    0.85    0.17
 -12 -10   0    1.26    0.36
 -12 -10   0    0.62    0.16
  12 -10   0    1.43    0.41
  12  10   0    1.04    0.27
 -14 -10   0    1.59    0.25
  14 -10   0    1.37    0.22
 -14 -10   0    1.22    0.38
  14 -10   0    1.28    0.38
  14  10   0    1.96    0.35
 -14  10   0    1.70    0.27
 -16 -10   0    0.04    0.10
 -16 -10   0    0.00    0.18
  16 -10   0    0.03    0.09
  16 -10   0   -0.21    0.13
 -16  10   0   -0.10    0.10
  16  10   0   -0.06    0.11
  16  10   0    0.03    0.12
  18 -10   0    2.04    0.30
 -18 -10   0    2.32    0.54
  18 -10   0    1.41    0.44
  18  10   0    1.63    0.32
  18  10   0    0.97    0.27
 -18  10   0    1.58    0.31
  20 -10   0    1.87    0.31
 -20  10   0    1.54    0.46
  20  10   0    2.50    0.44
  20  10   0    2.54    0.39
  22 -10   0    0.06    0.12
   1 -11   0    0.92    0.32
  -1 -11   0    1.17    0.15
   1 -11   0    0.84    0.13
  -1 -11   0    1.65    0.21
  -1 -11   0    0.75    0.28
   1 -11   0    1.05    0.15
  -1  11   0    0.89    0.24
   1  11   0    0.98    0.50
   1  11   0    1.39    0.29
  -1  11   0    1.16    0.52
  -3 -11   0   -0.07    0.10
   3 -11   0    0.01    0.06
   3 -11   0   -0.01    0.12
  -3 -11   0   -0.01    0.05
  -3  11   0    0.25    0.18
   3  11   0   -0.07    0.11
   3  11   0    0.23    0.18
   5 -11   0    0.61    0.10
  -5 -11   0    0.50    0.11
  -5 -11   0    0.65    0.26
   5 -11   0    0.69    0.29
   5  11   0    0.33    0.20
  -5  11   0    0.38    0.25
  -5  11   0    0.29    0.17
   5  11   0    0.48    0.20
   7 -11   0    0.36    0.22
  -7 -11   0    0.71    0.14
   7 -11   0    0.69    0.12
  -7 -11   0    0.64    0.26
   7  11   0    0.34    0.22
   7  11   0    0.66    0.22
  -7  11   0    0.69    0.29
  -7  11   0    0.41    0.20
   9 -11   0    1.55    0.41
  -9 -11   0    3.41    0.59
   9 -11   0    1.59    0.20
  -9 -11   0    1.97    0.25
   9  11   0    1.37    0.31
 -11 -11   0    1.44    0.22
  11 -11   0    1.58    0.21
  11 -11   0    1.25    0.38
 -11 -11   0    1.65    0.42
  11  11   0    2.01    0.36
 -13 -11   0    3.68    0.65
 -13 -11   0    2.96    0.35
  13 -11   0    2.45    0.58
  13 -11   0    2.56    0.31
  13  11   0    2.57    0.43
 -15 -11   0    0.94    0.21
 -15 -11   0    1.41    0.43
  15 -11   0    0.54    0.30
  15 -11   0    0.82    0.20
  15  11   0    0.73    0.24
  17 -11   0    5.27    0.46
  17  11   0    4.92    0.60
  19 -11   0    6.74    0.59
 -19  11   0    7.45    0.82
  19  11   0    7.14    0.67
  21 -11   0    1.48    0.34
   0 -12   0    0.29    0.19
   0 -12   0    0.27    0.08
   0  12   0    0.36    0.19
   0  12   0    0.31    0.23
   2 -12   0    0.15    0.06
  -2 -12   0    0.04    0.06
   2 -12   0    0.12    0.06
  -2 -12   0    0.15    0.07
   2 -12   0    0.33    0.21
  -2 -12   0    0.23    0.19
  -2  12   0    0.38    0.24
  -2  12   0    0.10    0.15
   2  12   0   -0.05    0.10
   2  12   0    0.06    0.17
  -4 -12   0    0.19    0.17
  -4 -12   0   -0.06    0.05
   4 -12   0    0.23    0.21
   4  12   0    0.04    0.17
  -4  12   0    0.11    0.14
   6 -12   0    6.93    0.91
  -6 -12   0    5.96    0.40
   6 -12   0    4.69    0.35
  -6 -12   0    4.31    0.72
   8 -12   0    2.01    0.21
   8 -12   0    1.51    0.42
  -8 -12   0    2.06    0.50
  -8 -12   0    1.86    0.24
   8  12   0    1.61    0.34
 -10 -12   0    0.43    0.27
  10 -12   0    0.43    0.11
  10 -12   0    0.57    0.27
 -10 -12   0    0.34    0.12
  10  12   0    0.42    0.21
  12 -12   0    0.40    0.29
 -12 -12   0    0.49    0.14
 -12 -12   0    0.75    0.31
  12 -12   0    0.28    0.10
  12  12   0    0.28    0.20
 -14 -12   0   -0.15    0.14
  14 -12   0   -0.12    0.11
 -14 -12   0   -0.04    0.10
  14 -12   0    0.01    0.07
  14  12   0   -0.20    0.12
  16 -12   0    0.46    0.16
  18 -12   0    0.22    0.13
  20 -12   0    0.42    0.19
  -1 -13   0    1.60    0.43
   1 -13   0    1.84    0.17
   1 -13   0    2.37    0.51
  -1 -13   0    1.95    0.18
   1 -13   0    2.04    0.17
   3 -13   0    8.13    0.49
   3 -13   0    8.09    0.51
   3 -13   0    7.73    0.98
  -3 -13   0    8.08    0.52
  -3 -13   0    7.75    0.55
  -3 -13   0    7.92    1.01
   3  13   0    7.87    0.76
  -5 -13   0    0.35    0.10
   5 -13   0    0.14    0.20
  -5 -13   0    0.59    0.28
   5 -13   0    0.19    0.08
   5  13   0    0.44    0.20
   7 -13   0    0.86    0.13
   7 -13   0    0.57    0.36
  -7 -13   0    0.93    0.23
   7  13   0    1.51    0.34
  -9 -13   0    0.22    0.09
   9 -13   0    0.17    0.07
  -9 -13   0    0.36    0.25
   9 -13   0   -0.20    0.13
   9  13   0    0.26    0.21
 -11 -13   0    0.51    0.29
  11 -13   0    1.07    0.40
 -11 -13   0    0.65    0.16
  11 -13   0    0.72    0.15
  11  13   0    1.23    0.34
  13 -13   0    0.13    0.09
 -13 -13   0    0.00    0.09
  13  13   0    0.28    0.21
 -15 -13   0    0.18    0.13
  15 -13   0    0.24    0.12
  15  13   0    0.30    0.21
  17 -13   0    3.40    0.39
  17  13   0    3.24    0.58
   0 -14   0    1.86    0.50
   0 -14   0    1.67    0.14
   0 -14   0    1.34    0.14
  -2 -14   0    0.49    0.28
  -2 -14   0    0.22    0.07
   2 -14   0    0.21    0.23
  -4 -14   0    0.19    0.08
   4 -14   0    0.12    0.04
   4 -14   0    0.02    0.04
   4 -14   0    0.18    0.29
  -4 -14   0    0.05    0.17
  -4 -14   0    0.17    0.07
   6 -14   0    0.39    0.08
  -6 -14   0    0.52    0.32
  -6 -14   0    0.34    0.10
   6 -14   0    0.26    0.07
   6 -14   0    0.83    0.37
  -8 -14   0    0.60    0.13
  -8 -14   0    0.05    0.22
   8 -14   0    0.67    0.32
   8 -14   0    0.78    0.12
 -10 -14   0    0.89    0.17
  10 -14   0    0.68    0.12
  12 -14   0    0.22    0.09
 -12 -14   0    0.54    0.16
 -14 -14   0    0.41    0.15
  14 -14   0    0.52    0.14
  16 -14   0    0.92    0.19
  -3 -15   0    0.46    0.08
  -5 -15   0    0.34    0.09
  -5 -15   0    0.27    0.10
  -7 -15   0    0.59    0.14
  -9 -15   0    1.97    0.28
 -28   0   1    0.06    0.13
  24   0  -1    0.06    0.12
 -24   0   1    0.10    0.12
 -22   0   1   -0.05    0.09
  22   0  -1    0.12    0.14
 -20   0   1   -0.10    0.08
 -20   0   1    0.08    0.11
 -20   0   1    0.09    0.11
  20   0  -1    0.05    0.10
 -18   0   1    0.23    0.13
 -18   0   1    0.30    0.14
 -18   0   1    0.19    0.15
  18   0  -1    0.22    0.14
 -16   0   1    0.02    0.10
  16   0  -1   -0.01    0.09
 -16   0   1   -0.02    0.08
  14   0  -1   -0.07    0.07
 -14   0   1   -0.04    0.07
 -14   0   1    0.08    0.09
 -12   0   1    0.00    0.06
  12   0  -1   -0.01    0.06
 -10   0   1    0.09    0.08
 -10   0   1   -0.04    0.05
  10   0  -1   -0.01    0.05
  -8   0   1   -0.07    0.05
  -8   0   1    0.01    0.05
   8   0  -1    0.01    0.06
  -6   0   1   -0.03    0.04
  -6   0   1    0.07    0.05
   6   0  -1   -0.05    0.05
   4   0  -1   -0.01    0.03
  -4   0   1   -0.02    0.03
  -2   0  -1    0.00    0.02
   2   0   1   -0.01    0.02
   2   0   1   -0.01    0.03
  -2   0  -1    0.01    0.04
  -4   0  -1    0.10    0.04
  -4   0  -1   -0.04    0.05
   4   0   1   -0.02    0.05
   4   0   1    0.03    0.04
   6   0   1    0.02    0.05
  -6   0  -1    0.02    0.05
  -6   0  -1   -0.06    0.06
   6   0   1   -0.01    0.06
  -8   0  -1    0.03    0.07
  -8   0  -1    0.04    0.05
   8   0   1    0.09    0.07
   8   0   1    0.04    0.06
 -10   0  -1    0.07    0.07
 -10   0  -1    0.05    0.09
  10   0   1   -0.05    0.05
 -12   0  -1   -0.03    0.07
 -12   0  -1    0.04    0.08
  12   0   1    0.01    0.06
 -14   0  -1   -0.02    0.06
  14   0   1    0.01    0.08
 -14   0  -1    0.08    0.11
 -16   0  -1    0.17    0.10
 -16   0  -1   -0.14    0.09
 -16   0  -1    0.07    0.13
  16   0   1    0.19    0.11
 -18   0  -1    0.28    0.28
  18   0   1    0.37    0.17
 -18   0  -1    0.20    0.15
 -20   0  -1   -0.13    0.10
 -20   0  -1    0.01    0.11
  20   0   1    0.00    0.11
 -20   0  -1   -0.07    0.12
 -22   0  -1   -0.01    0.15
  22   0   1   -0.07    0.09
 -24   0  -1    0.24    0.15
  24   0   1    0.03    0.12
 -26   0  -1   -0.09    0.12
 -28   0  -1    0.07    0.15
 -29   1   1    0.57    0.25
 -27  -1   1    0.17    0.14
 -27   1   1   -0.09    0.13
  25  -1  -1    0.13    0.17
 -25  -1   1    0.01    0.10
 -25   1   1    0.00    0.13
  25   1  -1    0.15    0.14
  23  -1  -1    2.22    0.37
 -23  -1   1    2.07    0.34
  23   1  -1    1.80    0.55
 -23   1   1    2.61    0.41
 -21  -1   1   -0.07    0.10
  21  -1  -1    0.02    0.11
 -21   1   1   -0.05    0.09
  21   1  -1    0.10    0.13
 -21   1   1   -0.02    0.11
 -19  -1   1    0.35    0.15
 -19  -1   1    0.17    0.14
  19  -1  -1    0.47    0.17
  19   1  -1   -0.01    0.11
 -19   1   1    0.41    0.23
 -19   1   1    0.22    0.15
 -17  -1   1   11.57    0.80
 -17  -1   1   11.23    0.80
  17  -1  -1   12.49    0.83
  17   1  -1   11.57    0.83
 -17   1   1    9.28    0.80
 -17   1   1   11.99    0.80
 -17   1   1   12.07    0.98
 -15  -1   1    6.83    0.52
  15  -1  -1    6.45    0.52
 -15  -1   1    6.71    0.52
 -15   1   1    7.07    0.55
 -15   1   1    6.44    0.51
  15   1  -1    6.66    0.53
 -13  -1   1   26.76    1.60
 -13  -1   1   27.77    1.65
  13  -1  -1   26.92    1.61
 -13   1   1   25.57    1.59
 -13   1   1   23.88    1.60
  13   1  -1   29.41    1.63
 -13   1   1   27.84    1.76
 -11  -1   1    7.13    0.50
 -11  -1   1    7.30    0.50
  11  -1  -1    6.41    0.50
 -11   1   1    7.14    0.52
 -11   1   1    7.54    0.61
 -11   1   1    7.07    0.50
  11   1  -1    7.88    0.53
  -9  -1   1   35.46    1.96
   9  -1  -1   35.59    1.97
  -9  -1   1   35.08    1.97
   9   1  -1   34.76    1.95
   9   1  -1   34.78    1.98
  -9   1   1   30.94    2.05
  -9   1   1   33.46    1.96
  -9   1   1   33.71    1.98
  -7  -1   1   41.68    2.32
   7  -1  -1   42.93    2.32
  -7  -1   1   42.79    2.30
  -7   1   1   36.18    2.38
   7   1  -1   43.66    2.37
   7   1  -1   36.95    2.29
  -7   1   1   42.85    2.31
   5  -1  -1   32.42    1.92
  -5  -1   1   35.13    1.91
  -5  -1   1   32.49    1.93
  -5   1   1   34.95    1.92
   5   1  -1   36.74    1.91
   5   1  -1   35.54    1.94
  -5   1   1   31.97    1.98
  -3  -1   1   16.77    0.94
   3  -1  -1   16.33    1.00
   3  -1  -1   17.78    0.96
   3   1  -1   16.33    0.94
   3   1  -1   18.45    0.98
  -3   1   1   15.74    0.95
  -3   1   1   17.54    1.01
   1  -1  -1    0.91    0.09
   1  -1  -1    1.04    0.09
  -1  -1   1    1.06    0.10
  -1   1   1    0.95    0.08
   1   1  -1    0.99    0.09
  -1   1   1    0.74    0.09
  -1  -1  -1   62.15    6.49
   1  -1   1   45.32    7.25
   1   1   1   49.22    5.94
  -1   1  -1   56.27    8.11
   3  -1   1    0.34    0.06
   3  -1   1    0.32    0.09
  -3  -1  -1    0.38    0.08
  -3  -1  -1    0.33    0.05
  -3   1  -1    0.36    0.09
   3   1   1    0.32    0.08
  -3   1  -1    0.33    0.06
   3   1   1    0.31    0.05
   5  -1   1  606.45   43.24
  -5  -1  -1  581.62   42.91
   5   1   1  625.51   43.31
  -5   1  -1  584.90   43.14
  -7  -1  -1   48.77    2.74
   7  -1   1   47.50    2.74
  -7   1  -1   49.69    2.84
  -7   1  -1   52.88    2.78
  -7   1  -1   50.83    2.74
   7   1   1   42.71    2.75
  -9  -1  -1    1.53    0.21
  -9  -1  -1    1.23    0.17
   9  -1   1    1.38    0.17
  -9   1  -1    1.10    0.16
  -9   1  -1    1.02    0.19
   9   1   1    1.46    0.20
  -9   1  -1    1.38    0.26
   9   1   1    1.37    0.18
 -11  -1  -1   60.78    3.63
 -11  -1  -1   63.07    3.60
  11  -1   1   63.42    3.61
 -11   1  -1   64.91    3.65
  11   1   1   64.16    3.61
  11   1   1   61.59    3.62
 -11   1  -1   72.31    3.78
 -11   1  -1   61.10    3.60
  13  -1   1   61.18    3.48
 -13  -1  -1   58.21    3.47
 -13  -1  -1   61.16    3.51
 -13   1  -1   63.06    3.48
  13   1   1   61.27    3.49
  13   1   1   59.75    3.48
 -13   1  -1   65.88    3.66
 -13   1  -1   56.90    3.51
 -15  -1  -1   26.43    1.71
 -15  -1  -1   28.86    1.75
  15  -1   1   28.34    1.72
 -15   1  -1   27.24    1.76
  15   1   1   29.28    1.74
 -15   1  -1   27.90    1.71
 -15   1  -1   30.76    1.92
 -17  -1  -1   51.54    3.07
 -17  -1  -1   49.88    3.03
  17  -1   1   54.71    3.06
 -17   1  -1   51.07    3.04
 -17   1  -1   49.35    3.09
 -17   1  -1   53.45    3.27
  17   1   1   54.62    3.07
 -19  -1  -1    1.08    0.25
 -19  -1  -1    0.51    0.17
  19  -1   1    0.63    0.18
 -19   1  -1    0.56    0.18
  19   1   1    0.33    0.16
 -19   1  -1    0.85    0.24
 -19   1  -1    0.48    0.25
 -21  -1  -1    1.14    0.27
  21  -1   1    0.84    0.22
 -21   1  -1    1.81    0.40
  21   1   1    0.74    0.22
  23  -1   1    0.00    0.10
 -23  -1  -1   -0.02    0.12
 -23   1  -1    0.06    0.15
  23   1   1    0.11    0.14
 -25  -1  -1    1.00    0.27
 -25   1  -1    0.54    0.24
 -27  -1  -1    0.15    0.16
 -27   1  -1    0.00    0.15
 -28  -2   1    1.73    0.32
 -28   2   1    1.15    0.32
 -26  -2   1    2.56    0.37
 -26   2   1    2.53    0.43
 -24  -2   1    0.22    0.13
  24  -2  -1    0.43    0.18
 -24   2   1    0.59    0.21
  24   2  -1    0.45    0.20
  22  -2  -1   -0.03    0.10
 -22  -2   1    0.07    0.10
  22   2  -1    0.14    0.13
 -22   2   1   -0.06    0.12
  20  -2  -1    3.54    0.45
 -20  -2   1    3.92    0.46
 -20  -2   1    3.83    0.43
  20   2  -1    3.63    0.48
 -20   2   1    3.59    0.60
 -20   2   1    4.58    0.54
 -20   2   1    4.25    0.47
  18  -2  -1    5.06    0.45
 -18  -2   1    5.10    0.43
 -18  -2   1    4.46    0.43
 -18   2   1    4.78    0.44
 -18   2   1    5.45    0.50
 -18   2   1    3.87    0.62
  18   2  -1    4.64    0.51
  16  -2  -1   -0.05    0.07
 -16  -2   1   -0.01    0.07
 -16  -2   1    0.14    0.10
 -16   2   1    0.10    0.12
 -16   2   1    0.03    0.08
 -16   2   1   -0.07    0.09
 -14  -2   1    1.69    0.24
  14  -2  -1    1.69    0.24
 -14  -2   1    2.38    0.39
 -14   2   1    1.46    0.26
  14   2  -1    2.38    0.30
 -14   2   1    1.57    0.33
 -14   2   1    1.51    0.22
  12  -2  -1    0.11    0.09
 -12  -2   1    0.15    0.08
 -12   2   1   -0.03    0.08
  12   2  -1    0.14    0.08
 -12   2   1    0.07    0.11
  12   2  -1    0.05    0.07
 -12   2   1    0.18    0.09
 -10  -2   1   14.33    0.86
  10  -2  -1   13.33    0.85
 -10  -2   1   14.47    0.84
  10   2  -1   12.52    0.83
 -10   2   1   13.87    0.84
 -10   2   1   13.48    0.97
  -8  -2   1   48.99    2.64
  -8  -2   1   43.78    2.65
   8  -2  -1   45.88    2.64
  -8   2   1   44.47    2.76
  -8   2   1   45.72    2.64
   8   2  -1   50.96    2.64
   8   2  -1   47.66    2.67
  -6  -2   1    4.90    0.31
   6  -2  -1    4.45    0.39
  -6  -2   1    5.26    0.34
   6  -2  -1    5.07    0.32
  -6   2   1    4.43    0.31
   6   2  -1    4.69    0.32
  -6   2   1    4.70    0.40
  -4  -2   1   20.60    1.21
   4  -2  -1   19.14    1.20
  -4  -2   1   19.47    1.15
  -4  -2   1   20.25    1.13
   4  -2  -1   20.40    1.13
  -4   2   1   20.98    1.22
   4   2  -1   19.30    1.13
   4   2  -1   20.07    1.16
  -2  -2   1   35.77    1.99
   2  -2  -1   37.18    1.99
  -2  -2   1   34.74    1.95
   2   2  -1   30.41    1.97
  -2   2   1   35.45    1.98
   0  -2  -1   62.54    7.54
   0   2  -1   82.09    9.47
  -2  -2  -1  123.38   13.23
   2  -2   1  148.42   15.05
  -2   2  -1  132.71   14.32
   2   2   1  142.66   13.67
   4  -2   1    1.63    0.14
  -4  -2  -1    1.32    0.17
  -4  -2  -1    1.42    0.13
   4  -2   1    1.48    0.20
   4   2   1    1.70    0.14
  -4   2  -1    1.94    0.24
  -4   2  -1    1.76    0.14
   4   2   1    1.83    0.19
  -6  -2  -1   43.21    2.42
   6  -2   1   42.90    2.42
   6  -2   1   41.98    2.51
  -6  -2  -1   43.51    2.45
  -6   2  -1   40.86    2.42
   6   2   1   42.06    2.45
   6   2   1   44.21    2.45
  -6   2  -1   45.57    2.53
  -8   2  -1  138.15    7.78
  10  -2   1    1.13    0.17
 -10  -2  -1    0.99    0.18
 -10  -2  -1    0.80    0.15
 -10   2  -1    0.97    0.19
 -10   2  -1    1.33    0.26
 -10   2  -1    1.56    0.19
  10   2   1    1.43    0.20
  10   2   1    1.17    0.19
 -12  -2  -1    2.90    0.32
 -12  -2  -1    3.39    0.36
  12  -2   1    3.21    0.29
  12   2   1    3.05    0.34
 -12   2  -1    2.67    0.36
 -12   2  -1    3.73    0.49
 -12   2  -1    2.99    0.28
  12   2   1    3.30    0.35
  14  -2   1    4.33    0.38
 -14  -2  -1    3.77    0.35
 -14  -2  -1    4.10    0.39
  14   2   1    4.18    0.38
 -14   2  -1    4.19    0.37
  14   2   1    3.82    0.37
 -14   2  -1    4.74    0.50
 -14   2  -1    4.15    0.57
 -16  -2  -1    0.54    0.17
 -16  -2  -1    0.54    0.15
  16  -2   1    0.08    0.10
 -16   2  -1    0.17    0.17
 -16   2  -1    0.41    0.14
  16   2   1    0.46    0.16
 -16   2  -1    0.03    0.14
  16   2   1    0.40    0.15
 -18  -2  -1    4.37    0.55
  18  -2   1    5.62    0.49
 -18  -2  -1    5.72    0.51
 -18   2  -1    5.88    0.74
  18   2   1    5.67    0.50
 -18   2  -1    4.81    0.58
 -18   2  -1    5.67    0.76
  20  -2   1    0.30    0.16
 -20  -2  -1    0.19    0.14
  20   2   1    0.61    0.20
 -20   2  -1    0.37    0.16
  22  -2   1    0.15    0.15
 -22  -2  -1    0.38    0.18
  22   2   1    0.35    0.18
 -22   2  -1    0.26    0.22
  24  -2   1    0.47    0.19
 -24   2  -1    0.67    0.25
  24   2   1    0.77    0.27
 -26  -2  -1    0.15    0.14
 -26   2  -1    0.16    0.18
 -28  -2  -1   -0.07    0.14
 -28   2  -1    0.06    0.17
 -27  -3   1    6.35    0.54
 -27   3   1    6.08    0.74
  25  -3  -1    4.62    0.57
 -25  -3   1    5.45    0.46
 -25   3   1    3.54    0.54
 -23  -3   1   -0.03    0.07
  23  -3  -1    0.12    0.15
 -23   3   1    0.11    0.16
  23   3  -1    0.02    0.12
 -21  -3   1    2.15    0.30
  21  -3  -1    1.43    0.29
  21   3  -1    1.89    0.35
 -21   3   1    2.12    0.33
  19  -3  -1    0.33    0.15
 -19  -3   1    0.18    0.13
 -19  -3   1    0.14    0.11
 -19   3   1    0.10    0.16
  19   3  -1    0.28    0.16
 -19   3   1    0.36    0.23
  17  -3  -1    0.64    0.17
 -17  -3   1    1.29    0.23
 -17  -3   1    1.04    0.20
 -17   3   1    1.36    0.35
  17   3  -1    0.98    0.23
 -17   3   1    0.75    0.18
 -17   3   1    1.18    0.26
  15  -3  -1    0.33    0.12
 -15  -3   1    0.26    0.11
 -15  -3   1    0.31    0.12
 -15   3   1    0.31    0.12
  15   3  -1    0.35    0.12
 -15   3   1    0.35    0.19
 -15   3   1    0.23    0.15
  15   3  -1    0.59    0.17
 -13  -3   1    0.93    0.17
  13  -3  -1    1.01    0.19
 -13  -3   1    1.21    0.18
 -13   3   1    1.31    0.29
 -13   3   1    1.45    0.20
  13   3  -1    1.14    0.17
  13   3  -1    1.82    0.26
 -11  -3   1   19.55    1.22
 -11  -3   1   19.54    1.24
  11  -3  -1   21.40    1.24
 -11   3   1   22.45    1.41
  11   3  -1   21.12    1.23
  11   3  -1   19.78    1.26
 -11   3   1   20.27    1.23
   9  -3  -1   53.39    3.11
  -9  -3   1   50.66    2.98
   9  -3  -1   50.53    2.97
  -9  -3   1   55.77    2.97
   9   3  -1   56.67    3.02
   9   3  -1   50.21    2.97
  -9   3   1   53.02    2.97
  -9   3   1   51.21    3.11
  -7  -3   1    0.53    0.11
   7  -3  -1    0.55    0.15
  -7  -3   1    0.72    0.11
   7  -3  -1    0.48    0.09
  -7  -3   1    0.32    0.13
  -7   3   1    0.51    0.09
  -7   3   1    0.58    0.16
   7   3  -1    0.75    0.12
   7   3  -1    0.50    0.11
  -5  -3   1    0.07    0.05
  -5  -3   1    0.03    0.09
   5  -3  -1    0.01    0.03
  -5  -3   1   -0.01    0.04
   5   3  -1    0.01    0.05
  -5   3   1    0.10    0.09
  -5   3   1    0.08    0.04
   5   3  -1    0.00    0.04
  -3  -3   1    5.29    0.41
   3  -3  -1    6.02    0.42
   3  -3  -1    5.38    0.32
  -3  -3   1    5.19    0.35
  -3   3   1    5.09    0.32
   3   3  -1    5.54    0.35
  -3   3   1    5.08    0.41
   3   3  -1    5.13    0.41
  -1  -3   1    0.55    0.12
   1  -3  -1    0.49    0.05
   1  -3  -1    0.44    0.12
   1   3  -1    0.45    0.12
  -1   3   1    0.46    0.10
  -1   3   1    0.30    0.10
   1  -3   1   26.73    1.45
  -1  -3  -1   24.98    1.42
   1  -3   1   25.96    1.52
  -1  -3  -1   25.25    1.48
  -1  -3  -1   25.50    1.51
   1   3   1   25.20    1.51
   1   3   1   24.95    1.43
   1   3   1   24.61    1.48
  -1   3  -1   27.49    1.53
  -3  -3  -1    3.27    0.26
  -3  -3  -1    2.86    0.21
   3  -3   1    3.04    0.23
  -3  -3  -1    3.70    0.31
   3  -3   1    2.88    0.29
   3   3   1    3.31    0.26
  -3   3  -1    3.40    0.30
   3   3   1    3.25    0.30
   3   3   1    3.28    0.23
  -3   3  -1    3.31    0.24
   5  -3   1    5.79    0.37
  -5  -3  -1    4.98    0.45
   5  -3   1    5.25    0.45
  -5  -3  -1    5.81    0.40
  -5  -3  -1    5.00    0.36
   5   3   1    6.22    0.38
  -5   3  -1    4.79    0.36
   5   3   1    6.18    0.41
  -5   3  -1    5.77    0.47
   7  -3   1   31.60    1.84
   7  -3   1   31.24    1.96
  -7  -3  -1   32.28    1.87
  -7  -3  -1   33.82    1.85
   7   3   1   30.29    1.87
  -7   3  -1   33.10    1.85
  -7   3  -1   33.58    1.98
   7   3   1   31.57    1.85
  -9  -3  -1   18.22    1.10
   9  -3   1   17.99    1.23
  -9  -3  -1   16.88    1.16
   9  -3   1   19.63    1.11
  -9   3  -1   18.35    1.24
   9   3   1   17.38    1.11
   9   3   1   18.24    1.13
  -9   3  -1   19.20    1.11
 -11  -3  -1    1.12    0.19
 -11  -3  -1    0.89    0.16
  11  -3   1    0.79    0.14
 -11   3  -1    1.00    0.25
 -11   3  -1    0.57    0.17
  11   3   1    0.74    0.17
 -11   3  -1    0.85    0.16
  11   3   1    0.75    0.15
  13  -3   1    0.09    0.08
 -13  -3  -1    0.10    0.09
 -13  -3  -1    0.13    0.10
  13   3   1    0.01    0.10
 -13   3  -1    0.01    0.07
  13   3   1    0.03    0.08
 -13   3  -1   -0.04    0.10
 -13   3  -1    0.15    0.14
 -15  -3  -1    1.46    0.25
 -15  -3  -1    0.87    0.19
  15  -3   1    0.99    0.20
  15   3   1    1.12    0.25
 -15   3  -1    0.82    0.27
 -15   3  -1    1.14    0.26
  15   3   1    0.79    0.20
 -15   3  -1    0.87    0.18
  17  -3   1    0.58    0.17
 -17  -3  -1    0.83    0.20
 -17  -3  -1    0.60    0.16
 -17   3  -1    0.84    0.19
  17   3   1    0.66    0.18
 -17   3  -1    0.56    0.24
  17   3   1    0.65    0.19
 -17   3  -1    0.25    0.19
 -19  -3  -1    0.20    0.15
 -19  -3  -1    0.21    0.14
  19  -3   1    0.14    0.12
  19   3   1   -0.01    0.10
 -19   3  -1    0.31    0.23
 -19   3  -1    0.33    0.15
 -19   3  -1    0.17    0.16
  21  -3   1    2.99    0.42
 -21  -3  -1    2.26    0.35
 -21   3  -1    2.08    0.41
  21   3   1    2.82    0.42
  23  -3   1    2.28    0.37
 -23  -3  -1    1.82    0.33
  23   3   1    2.71    0.42
 -23   3  -1    2.04    0.40
 -25  -3  -1    0.67    0.33
 -25   3  -1    0.30    0.23
 -27  -3  -1    0.36    0.18
 -27   3  -1    0.32    0.22
 -28   4   1    0.40    0.22
 -26  -4   1    0.80    0.19
 -26   4   1    1.25    0.33
 -24  -4   1    0.02    0.08
  24  -4  -1    0.08    0.15
 -24   4   1    0.10    0.15
  24   4  -1    0.01    0.13
 -22  -4   1    0.09    0.09
  22  -4  -1   -0.04    0.10
 -22   4   1    0.00    0.15
  22   4  -1    0.08    0.14
 -20  -4   1    0.16    0.10
  20  -4  -1    0.28    0.15
 -20  -4   1    0.33    0.18
 -20   4   1    0.24    0.18
 -20   4   1    0.17    0.12
  20   4  -1    0.02    0.13
  18  -4  -1    0.49    0.15
 -18  -4   1    0.37    0.23
 -18  -4   1    0.47    0.14
 -18   4   1    0.56    0.16
  18   4  -1    0.32    0.13
 -18   4   1    0.60    0.26
 -18   4   1    0.37    0.18
  18   4  -1    0.32    0.16
 -16  -4   1    2.57    0.33
 -16  -4   1    2.52    0.30
  16  -4  -1    2.40    0.31
 -16   4   1    2.49    0.31
  16   4  -1    2.89    0.39
 -16   4   1    2.23    0.43
  16   4  -1    3.17    0.29
 -16   4   1    2.07    0.35
  14  -4  -1    0.79    0.16
 -14  -4   1    1.12    0.20
 -14  -4   1    0.95    0.17
  14   4  -1    0.91    0.19
 -14   4   1    0.53    0.14
  14   4  -1    0.72    0.16
 -14   4   1    0.70    0.25
 -12  -4   1    1.11    0.18
  12  -4  -1    0.99    0.17
 -12  -4   1    0.86    0.15
 -12   4   1    1.17    0.17
 -12   4   1    0.61    0.22
  12   4  -1    0.70    0.15
  12   4  -1    1.00    0.20
  10  -4  -1    9.17    0.70
  10  -4  -1    7.62    0.54
 -10  -4   1    8.85    0.71
 -10  -4   1    8.35    0.54
 -10  -4   1    8.34    0.56
 -10   4   1    7.98    0.54
  10   4  -1    9.36    0.60
  10   4  -1    6.81    0.54
 -10   4   1    8.25    0.69
   8  -4  -1    0.56    0.17
  -8  -4   1    0.83    0.12
   8  -4  -1    0.73    0.12
  -8  -4   1    0.62    0.12
  -8  -4   1    0.55    0.18
  -8   4   1    0.72    0.20
  -8   4   1    0.56    0.10
   8   4  -1    0.61    0.12
   8   4  -1    0.61    0.14
  -6  -4   1    0.03    0.08
   6  -4  -1    0.10    0.05
  -6  -4   1    0.02    0.04
  -6  -4   1    0.11    0.06
   6  -4  -1   -0.05    0.06
  -6   4   1    0.03    0.04
   6   4  -1    0.08    0.07
   6   4  -1    0.08    0.06
  -6   4   1    0.25    0.12
  -4  -4   1    2.15    0.28
   4  -4  -1    1.82    0.27
  -4  -4   1    2.27    0.19
   4  -4  -1    2.28    0.16
   4   4  -1    2.28    0.20
   4   4  -1    2.77    0.33
  -4   4   1    2.19    0.17
  -4   4   1    2.34    0.29
   2  -4  -1    7.99    0.46
  -2  -4   1    7.89    0.60
  -2  -4   1    8.34    0.51
   2   4  -1    7.86    0.59
  -2   4   1    7.41    0.54
  -2   4   1    8.48    0.59
   2   4  -1    8.57    0.53
   0  -4  -1    5.84    0.50
   0  -4  -1    6.63    0.39
   0   4  -1    7.71    0.53
   0   4   1    6.87    0.50
   0   4   1    6.61    0.46
  -2  -4  -1    4.02    0.36
   2  -4   1    3.49    0.26
  -2  -4  -1    3.87    0.30
   2  -4   1    3.71    0.35
   2   4   1    4.56    0.33
   2   4   1    3.98    0.26
  -2   4  -1    3.71    0.35
   2   4   1    3.61    0.34
  -4  -4  -1    0.15    0.09
   4  -4   1    0.03    0.07
   4  -4   1    0.03    0.04
  -4  -4  -1    0.08    0.06
  -4  -4  -1    0.02    0.04
  -4   4  -1    0.13    0.05
   4   4   1    0.14    0.10
   4   4   1    0.05    0.07
  -4   4  -1    0.02    0.07
   4   4   1    0.05    0.05
  -6  -4  -1    0.31    0.14
   6  -4   1    0.41    0.09
  -6  -4  -1    0.25    0.07
   6  -4   1    0.21    0.12
  -6   4  -1    0.23    0.12
   6   4   1    0.19    0.10
  -6   4  -1    0.43    0.09
   6   4   1    0.28    0.09
   8  -4   1    0.01    0.09
  -8  -4  -1    0.18    0.07
   8  -4   1    0.10    0.06
  -8  -4  -1    0.10    0.08
  -8  -4  -1    0.16    0.13
  -8   4  -1    0.11    0.07
  -8   4  -1   -0.03    0.09
   8   4   1    0.01    0.07
   8   4   1    0.15    0.08
 -10  -4  -1   43.68    2.50
  10  -4   1   41.08    2.49
 -10  -4  -1   42.27    2.53
  10  -4   1   43.26    2.67
 -10   4  -1   44.69    2.51
 -10   4  -1   43.89    2.68
  10   4   1   46.35    2.55
  10   4   1   43.77    2.52
 -12  -4  -1    0.32    0.10
 -12  -4  -1    0.33    0.12
  12  -4   1    0.22    0.10
  12   4   1    0.25    0.13
 -12   4  -1    0.34    0.11
  12   4   1    0.58    0.15
 -12   4  -1    0.81    0.25
 -14  -4  -1    6.32    0.50
 -14  -4  -1    6.47    0.52
  14  -4   1    6.80    0.51
 -14   4  -1    5.92    0.50
  14   4   1    6.84    0.54
 -14   4  -1    5.37    0.56
  14   4   1    6.50    0.53
 -14   4  -1    7.90    0.71
 -16  -4  -1    0.72    0.17
  16  -4   1    1.52    0.24
 -16  -4  -1    1.22    0.23
 -16   4  -1    1.12    0.29
 -16   4  -1    0.97    0.31
  16   4   1    1.04    0.23
  16   4   1    1.39    0.25
 -16   4  -1    1.09    0.21
 -18  -4  -1    3.45    0.41
 -18  -4  -1    3.30    0.40
  18  -4   1    3.02    0.39
 -18   4  -1    3.02    0.57
  18   4   1    2.49    0.39
 -18   4  -1    3.20    0.50
  18   4   1    3.13    0.43
 -18   4  -1    2.15    0.50
 -20  -4  -1    1.56    0.28
  20  -4   1    1.55    0.28
  20   4   1    1.21    0.25
  20   4   1    1.82    0.32
 -20   4  -1    0.56    0.24
 -20   4  -1    1.42    0.31
  22  -4   1    2.17    0.35
 -22  -4  -1    1.56    0.29
  22   4   1    1.44    0.32
 -22   4  -1    1.44    0.35
 -24  -4  -1    0.53    0.19
  24  -4   1    0.34    0.19
  24   4   1    0.39    0.29
 -24   4  -1    0.26    0.17
 -26  -4  -1    1.61    0.32
 -26   4  -1    2.53    0.50
  25  -5  -1    0.23    0.18
 -25  -5   1    0.13    0.10
 -25   5   1    0.23    0.18
  23  -5  -1    0.70    0.24
 -23  -5   1    0.32    0.13
 -23   5   1    0.55    0.24
  23   5  -1    0.52    0.24
  21  -5  -1    4.01    0.49
 -21  -5   1    4.88    0.41
 -21   5   1    5.69    0.66
  21   5  -1    3.93    0.53
 -19  -5   1    0.05    0.12
  19  -5  -1   -0.09    0.06
 -19  -5   1    0.07    0.10
  19   5  -1   -0.03    0.09
 -19   5   1    0.12    0.18
  19   5  -1    0.04    0.14
 -19   5   1   -0.15    0.13
 -19   5   1    0.15    0.19
 -17  -5   1    0.03    0.09
 -17  -5   1    0.73    0.27
  17  -5  -1    0.36    0.14
 -17  -5   1    0.44    0.12
 -17   5   1    0.49    0.23
  17   5  -1    0.47    0.14
  17   5  -1    0.48    0.18
 -17   5   1    0.50    0.16
 -17   5   1    0.17    0.20
 -15  -5   1    9.59    0.88
  15  -5  -1   10.37    0.69
 -15  -5   1    9.65    0.66
 -15  -5   1    9.59    0.69
 -15   5   1    8.86    0.86
 -15   5   1   10.43    0.70
  15   5  -1    9.16    0.67
 -13  -5   1    2.49    0.44
  13  -5  -1    2.28    0.28
 -13  -5   1    2.57    0.30
 -13  -5   1    2.61    0.28
  13  -5  -1    2.59    0.43
  13   5  -1    1.83    0.30
  13   5  -1    1.84    0.26
 -13   5   1    2.19    0.41
 -13   5   1    2.36    0.28
 -11  -5   1    9.67    0.67
  11  -5  -1    8.66    0.76
  11  -5  -1    9.30    0.61
 -11  -5   1    8.71    0.60
 -11  -5   1    9.25    0.78
 -11   5   1    9.80    0.80
  11   5  -1    8.80    0.62
  11   5  -1    9.19    0.66
 -11   5   1    8.60    0.60
   9  -5  -1    2.38    0.22
  -9  -5   1    3.26    0.44
  -9  -5   1    2.57    0.25
   9  -5  -1    2.67    0.41
   9   5  -1    2.83    0.26
   9   5  -1    3.13    0.34
  -9   5   1    2.71    0.23
  -7  -5   1    0.08    0.10
   7  -5  -1    0.13    0.11
  -7  -5   1    0.06    0.06
   7  -5  -1    0.08    0.05
  -7  -5   1    0.07    0.06
  -7   5   1    0.26    0.08
   7   5  -1    0.16    0.08
  -7   5   1    0.07    0.10
   7   5  -1    0.10    0.08
   5  -5  -1    3.60    0.44
  -5  -5   1    4.85    0.33
  -5  -5   1    5.18    0.45
   5  -5  -1    4.63    0.29
  -5   5   1    3.99    0.29
   5   5  -1    4.22    0.42
  -5   5   1    4.31    0.42
   5   5  -1    4.11    0.34
  -3  -5   1    6.10    0.54
  -3  -5   1    7.13    0.46
   3  -5  -1    5.99    0.54
   3  -5  -1    7.31    0.41
   3   5  -1    7.00    0.56
  -3   5   1    6.66    0.49
   3   5  -1    7.25    0.49
   1  -5  -1    0.36    0.05
  -1  -5   1    0.31    0.13
   1  -5  -1    0.17    0.12
   1   5  -1    0.10    0.07
   1   5  -1    0.23    0.11
  -1   5   1    0.20    0.09
  -1   5   1    0.17    0.11
   1  -5   1    6.67    0.41
  -1  -5  -1    6.16    0.51
   1  -5   1    5.39    0.50
  -1  -5  -1    6.08    0.38
  -1   5  -1    6.21    0.51
   1   5   1    5.98    0.50
   1   5   1    6.17    0.46
  -3  -5  -1   18.47    1.24
   3  -5   1   20.27    1.12
  -3  -5  -1   19.73    1.18
   3  -5   1   19.68    1.27
  -3  -5  -1   18.03    1.10
  -3   5  -1   19.30    1.26
   3   5   1   19.74    1.13
   3   5   1   17.16    1.18
   3   5   1   22.00    1.28
  -5  -5  -1    4.81    0.49
   5  -5   1    5.42    0.51
  -5  -5  -1    6.15    0.44
  -5  -5  -1    6.72    0.40
   5  -5   1    5.83    0.42
   5   5   1    5.86    0.45
  -5   5  -1    6.90    0.55
  -5   5  -1    5.22    0.40
   5   5   1    5.72    0.41
   5   5   1    5.79    0.52
  -7  -5  -1    1.61    0.19
   7  -5   1    1.89    0.20
  -7  -5  -1    1.39    0.22
   7  -5   1    1.87    0.32
  -7  -5  -1    1.45    0.29
   7   5   1    1.61    0.24
  -7   5  -1    1.50    0.30
   7   5   1    2.15    0.24
  -7   5  -1    2.13    0.23
  -9  -5  -1    0.74    0.16
   9  -5   1    0.50    0.18
  -9  -5  -1    1.11    0.27
   9  -5   1    0.69    0.12
  -9  -5  -1    0.53    0.12
   9   5   1    0.88    0.16
  -9   5  -1    0.64    0.21
   9   5   1    0.67    0.16
  -9   5  -1    0.63    0.13
 -11  -5  -1    3.96    0.34
 -11  -5  -1    3.84    0.36
  11  -5   1    4.57    0.34
  11  -5   1    3.59    0.50
 -11  -5  -1    3.49    0.54
 -11   5  -1    4.30    0.58
  11   5   1    3.95    0.37
 -11   5  -1    4.47    0.40
  11   5   1    3.68    0.36
 -13  -5  -1    0.23    0.11
  13  -5   1    0.23    0.18
 -13  -5  -1    0.02    0.13
 -13  -5  -1   -0.03    0.07
  13  -5   1   -0.02    0.06
 -13   5  -1    0.08    0.10
  13   5   1    0.00    0.09
  13   5   1    0.02    0.09
 -13   5  -1    0.38    0.20
  15  -5   1    0.99    0.20
 -15  -5  -1    0.81    0.28
 -15  -5  -1    0.37    0.14
 -15  -5  -1    0.90    0.20
  15   5   1    0.78    0.19
 -15   5  -1    0.60    0.21
 -15   5  -1    0.80    0.18
  15   5   1    0.54    0.17
 -15   5  -1    0.81    0.30
  17  -5   1    3.40    0.41
 -17  -5  -1    3.05    0.40
 -17   5  -1    3.35    0.49
 -17   5  -1    3.22    0.39
  17   5   1    3.46    0.42
 -17   5  -1    3.33    0.58
  17   5   1    3.55    0.43
 -19  -5  -1    1.22    0.24
 -19  -5  -1    1.17    0.24
  19  -5   1    0.89    0.22
  19   5   1    1.29    0.26
 -19   5  -1    1.12    0.31
  19   5   1    0.94    0.24
 -19   5  -1    1.44    0.29
  21  -5   1    0.96    0.24
 -21  -5  -1    0.84    0.21
 -21   5  -1    0.78    0.27
  21   5   1    0.73    0.21
  21   5   1    0.68    0.22
  23  -5   1    0.14    0.13
 -23  -5  -1    0.04    0.10
 -23   5  -1    0.06    0.17
  23   5   1    0.33    0.19
 -25  -5  -1    0.13    0.15
 -27   5  -1   -0.14    0.16
 -26   6   1    0.55    0.27
 -24  -6   1    1.18    0.20
  24  -6  -1    1.04    0.26
 -24   6   1    1.24    0.35
 -22  -6   1    0.67    0.16
 -22  -6   1    0.29    0.24
  22  -6  -1    0.51    0.18
  22   6  -1    0.69    0.25
 -22   6   1    0.39    0.23
  20  -6  -1   -0.10    0.09
 -20  -6   1   -0.01    0.08
 -20  -6   1   -0.09    0.13
 -20   6   1    0.01    0.10
  20   6  -1    0.16    0.15
  20   6  -1    0.03    0.10
 -20   6   1    0.07    0.17
 -18  -6   1    1.06    0.23
 -18  -6   1    1.68    0.41
  18  -6  -1    1.75    0.29
 -18  -6   1    1.41    0.22
 -18   6   1    1.47    0.39
  18   6  -1    1.58    0.31
 -18   6   1    1.39    0.26
  18   6  -1    1.60    0.25
  16  -6  -1   10.08    0.70
 -16  -6   1   10.21    0.71
 -16  -6   1    8.77    0.65
 -16  -6   1    9.66    0.91
 -16   6   1    9.14    0.69
  16   6  -1    9.03    0.68
 -16   6   1   10.95    1.25
  16   6  -1   10.57    0.78
  14  -6  -1    0.46    0.13
  14  -6  -1    0.22    0.16
 -14  -6   1    0.10    0.15
 -14  -6   1    0.23    0.11
 -14  -6   1    0.33    0.11
 -14   6   1    0.39    0.13
  14   6  -1    0.31    0.13
 -14   6   1    0.40    0.22
  14   6  -1    0.15    0.13
 -12  -6   1   -0.01    0.06
  12  -6  -1    0.18    0.09
 -12  -6   1    0.23    0.17
  12  -6  -1   -0.07    0.10
 -12  -6   1    0.18    0.09
 -12   6   1    0.12    0.08
 -12   6   1   -0.02    0.13
  12   6  -1    0.39    0.14
  12   6  -1    0.11    0.09
 -10  -6   1    0.21    0.10
 -10  -6   1    0.27    0.16
  10  -6  -1    0.16    0.08
  10  -6  -1    0.24    0.15
 -10  -6   1    0.16    0.08
  10   6  -1   -0.07    0.07
 -10   6   1    0.32    0.10
  10   6  -1    0.12    0.09
 -10   6   1    0.01    0.10
   8  -6  -1   12.35    0.73
   8  -6  -1   13.07    0.94
  -8  -6   1   12.03    0.77
  -8  -6   1   12.17    0.76
  -8  -6   1   11.58    0.91
  -8   6   1   11.04    0.73
   8   6  -1   12.36    0.80
   8   6  -1   11.66    0.79
  -8   6   1   10.18    0.89
  -6  -6   1   13.86    0.86
  -6  -6   1   14.06    1.01
   6  -6  -1   14.16    1.02
   6  -6  -1   13.77    0.82
   6   6  -1   12.37    1.00
   6   6  -1   14.42    0.90
  -6   6   1   14.34    0.84
   4  -6  -1    4.01    0.49
   4  -6  -1    4.10    0.28
  -4  -6   1    4.69    0.45
  -4  -6   1    4.13    0.32
   4   6  -1    4.89    0.37
  -4   6   1    4.42    0.44
   4   6  -1    4.44    0.51
   2  -6  -1   42.72    2.50
   2  -6  -1   39.70    2.29
  -2  -6   1   37.38    2.34
  -2  -6   1   43.89    2.51
   2   6  -1   40.69    2.39
  -2   6   1   42.36    2.49
  -2   6   1   39.77    2.41
   2   6  -1   46.80    2.52
   0  -6  -1   20.23    1.11
   0  -6  -1   18.80    1.28
   0  -6   1   19.90    1.30
   0   6  -1   17.84    1.27
   0   6   1   19.16    1.21
   0   6   1   20.20    1.29
  -2  -6  -1   42.13    2.46
   2  -6   1   38.15    2.30
   2  -6   1   41.52    2.48
  -2  -6  -1   41.66    2.28
   2   6   1   38.26    2.45
  -2   6  -1   39.93    2.46
   2   6   1   43.40    2.39
  -4  -6  -1    0.22    0.06
  -4  -6  -1    0.14    0.12
  -4  -6  -1   -0.02    0.06
   4  -6   1    0.28    0.07
   4  -6   1    0.14    0.12
  -4   6  -1    0.21    0.13
   4   6   1    0.24    0.07
   4   6   1    0.44    0.16
   4   6   1    0.02    0.08
   6  -6   1    0.50    0.10
  -6  -6  -1    0.31    0.11
   6  -6   1    0.64    0.21
  -6  -6  -1    0.39    0.17
  -6  -6  -1    0.49    0.10
   6   6   1    0.52    0.19
   6   6   1    0.65    0.13
  -6   6  -1    0.48    0.11
   6   6   1    0.77    0.18
  -8  -6  -1    6.55    0.47
   8  -6   1    7.36    0.48
   8  -6   1    6.89    0.64
  -8  -6  -1    6.31    0.51
  -8  -6  -1    6.47    0.62
  -8   6  -1    7.36    0.50
   8   6   1    7.47    0.55
  -8   6  -1    6.91    0.64
   8   6   1    6.65    0.50
 -10  -6  -1    8.47    0.60
  10  -6   1    7.73    0.55
 -10  -6  -1    7.72    0.55
  10  -6   1    8.19    0.74
 -10  -6  -1    6.65    0.68
  10   6   1    8.34    0.60
  10   6   1    8.07    0.62
 -10   6  -1    7.84    0.57
 -10   6  -1    9.50    0.78
  12  -6   1   15.00    0.97
 -12  -6  -1   13.91    0.99
 -12  -6  -1   16.00    1.31
 -12  -6  -1   14.27    0.97
 -12   6  -1   16.41    1.22
  12   6   1   13.55    1.01
  12   6   1   17.11    1.03
 -12   6  -1   16.85    1.01
  14  -6   1    0.00    0.08
  14  -6   1    0.04    0.13
 -14  -6  -1    0.16    0.10
 -14  -6  -1    0.06    0.14
 -14  -6  -1   -0.11    0.06
 -14   6  -1    0.24    0.20
  14   6   1   -0.01    0.10
 -14   6  -1    0.11    0.11
  14   6   1    0.18    0.12
 -16  -6  -1   16.56    1.32
  16  -6   1   15.89    1.05
 -16  -6  -1   15.84    1.05
 -16  -6  -1   15.80    1.06
 -16   6  -1   15.74    1.31
 -16   6  -1   15.95    1.18
  16   6   1   15.38    1.09
 -16   6  -1   15.55    1.07
 -18  -6  -1    1.34    0.39
  18  -6   1    1.88    0.29
 -18  -6  -1    1.26    0.26
 -18  -6  -1    1.54    0.27
  18   6   1    2.60    0.37
 -18   6  -1    2.15    0.32
  18   6   1    2.72    0.39
 -18   6  -1    2.67    0.45
 -20  -6  -1    2.26    0.55
 -20  -6  -1    1.24    0.25
  20  -6   1    1.51    0.30
 -20   6  -1    1.17    0.34
  20   6   1    1.70    0.33
  20   6   1    1.17    0.26
 -22  -6  -1    0.28    0.14
 -22  -6  -1    0.24    0.25
  22   6   1    0.44    0.20
  22   6   1    0.38    0.18
 -22   6  -1    0.61    0.26
 -24  -6  -1   -0.03    0.09
  24  -6   1   -0.06    0.12
 -24   6  -1   -0.09    0.20
 -26   6  -1    0.18    0.23
 -25  -7   1    0.66    0.22
 -25   7   1    0.30    0.24
 -23  -7   1    0.02    0.08
  23  -7  -1   -0.14    0.08
 -23   7   1    0.07    0.17
  23   7  -1    0.14    0.18
 -21  -7   1    0.24    0.10
  21  -7  -1    0.05    0.10
 -21  -7   1    0.12    0.20
  21   7  -1    0.07    0.15
  21   7  -1   -0.08    0.09
 -21   7   1   -0.09    0.11
 -19  -7   1    0.49    0.28
 -19  -7   1    0.57    0.15
  19  -7  -1    0.53    0.18
  19   7  -1    0.45    0.16
 -19   7   1    0.82    0.21
  19   7  -1    0.69    0.22
  17  -7  -1    3.46    0.41
 -17  -7   1    3.48    0.62
 -17  -7   1    4.03    0.44
 -17  -7   1    3.95    0.35
 -17   7   1    5.62    0.77
  17   7  -1    4.18    0.52
  17   7  -1    3.42    0.41
 -17   7   1    4.37    0.47
  15  -7  -1    0.01    0.08
  15  -7  -1    0.10    0.15
 -15  -7   1    0.03    0.07
 -15  -7   1    0.04    0.09
 -15  -7   1    0.11    0.16
 -15   7   1    0.17    0.11
  15   7  -1    0.17    0.13
 -15   7   1    0.23    0.18
  15   7  -1    0.04    0.12
 -13  -7   1    0.98    0.18
 -13  -7   1    1.04    0.20
  13  -7  -1    0.84    0.26
 -13  -7   1    1.04    0.31
  13  -7  -1    0.76    0.16
  13   7  -1    1.13    0.22
 -13   7   1    0.72    0.16
 -13   7   1    0.88    0.29
  13   7  -1    0.60    0.17
 -11  -7   1    4.80    0.38
  11  -7  -1    4.84    0.73
  11  -7  -1    4.32    0.35
 -11  -7   1    4.11    0.37
 -11   7   1    4.34    0.61
  11   7  -1    5.02    0.42
  11   7  -1    4.48    0.48
 -11   7   1    4.29    0.36
   9  -7  -1    8.25    0.75
  -9  -7   1    8.10    0.75
  -9  -7   1    8.37    0.58
   9  -7  -1    8.51    0.55
  -9   7   1    7.60    0.56
  -9   7   1    8.22    0.76
   9   7  -1    9.04    0.63
   9   7  -1    8.89    0.63
  -7  -7   1    1.00    0.16
  -7  -7   1    0.68    0.22
   7  -7  -1    0.94    0.25
  -7   7   1    0.98    0.25
  -7   7   1    0.96    0.15
   7   7  -1    0.95    0.25
   7   7  -1    1.22    0.21
   5  -7  -1   16.63    0.96
  -5  -7   1   16.90    1.02
   5  -7  -1   14.15    1.16
  -5  -7   1   18.36    1.21
   5   7  -1   16.67    1.07
  -5   7   1   16.07    1.18
   5   7  -1   18.17    1.21
  -3  -7   1    6.45    0.56
   3  -7  -1    5.80    0.55
   3  -7  -1    5.23    0.34
  -3  -7   1    5.62    0.40
   3   7  -1    5.74    0.70
   3   7  -1    5.73    0.45
   1  -7  -1    0.62    0.21
  -1  -7   1    0.53    0.18
   1  -7  -1    0.77    0.09
   1   7  -1    0.44    0.14
  -1   7   1    0.70    0.17
  -1   7   1    0.82    0.22
   1   7  -1    0.42    0.19
   1  -7   1   47.97    2.75
  -1  -7  -1   43.07    2.49
   1  -7   1   42.87    2.53
  -1  -7  -1   44.52    2.72
   1   7   1   42.88    2.62
   1   7   1   49.03    2.73
   3  -7   1    9.52    0.78
  -3  -7  -1    8.12    0.73
  -3  -7  -1    9.45    0.58
   3  -7   1   10.60    0.61
   3   7   1    9.60    0.70
  -3   7  -1    9.41    0.78
   3   7   1    8.82    0.84
   5  -7   1    1.42    0.17
  -5  -7  -1    1.61    0.18
   5  -7   1    1.39    0.29
  -5  -7  -1    1.49    0.23
  -5  -7  -1    1.32    0.28
   5   7   1    1.42    0.30
  -5   7  -1    1.82    0.34
   5   7   1    1.90    0.28
  -7  -7  -1    4.14    0.37
  -7  -7  -1    4.16    0.55
  -7  -7  -1    3.77    0.31
   7  -7   1    3.40    0.50
   7  -7   1    3.98    0.31
   7   7   1    4.25    0.35
  -7   7  -1    5.53    0.63
   7   7   1    4.14    0.39
  -7   7  -1    4.09    0.34
  -9  -7  -1    9.22    0.61
   9  -7   1    8.68    0.60
  -9  -7  -1    9.11    0.66
  -9  -7  -1    8.93    0.79
   9  -7   1    8.79    0.80
  -9   7  -1    8.26    0.79
   9   7   1    8.88    0.65
  -9   7  -1    9.81    0.65
   9   7   1   10.11    0.71
 -11  -7  -1    4.32    0.58
  11  -7   1    2.47    0.46
 -11  -7  -1    3.37    0.38
  11  -7   1    3.19    0.29
 -11  -7  -1    3.13    0.33
 -11   7  -1    2.97    0.35
 -11   7  -1    3.13    0.54
  11   7   1    3.12    0.40
  11   7   1    3.47    0.39
  13  -7   1    0.50    0.13
 -13  -7  -1    0.42    0.15
 -13  -7  -1    0.51    0.15
  13  -7   1    0.18    0.16
 -13  -7  -1    0.39    0.21
 -13   7  -1    0.34    0.14
  13   7   1    0.39    0.15
  13   7   1    0.29    0.21
 -13   7  -1    0.82    0.30
  15  -7   1    0.37    0.20
  15  -7   1    0.62    0.18
 -15  -7  -1    0.18    0.11
 -15  -7  -1    0.26    0.13
 -15  -7  -1    0.41    0.25
 -15   7  -1    0.74    0.31
  15   7   1    0.25    0.16
  15   7   1    0.42    0.17
 -15   7  -1    0.40    0.16
  17  -7   1    8.04    0.62
 -17  -7  -1    6.72    0.59
 -17  -7  -1    6.99    0.90
 -17  -7  -1    8.18    0.63
 -17   7  -1    8.82    0.67
  17   7   1    7.89    0.66
  17   7   1    8.23    0.69
 -17   7  -1    8.32    0.77
 -19  -7  -1    5.82    0.85
 -19  -7  -1    5.32    0.50
  19  -7   1    6.79    0.55
  19   7   1    5.79    0.55
 -19   7  -1    5.01    0.58
 -19   7  -1    7.07    0.80
  19   7   1    6.96    0.72
 -21  -7  -1    0.25    0.14
 -21  -7  -1    0.05    0.19
  21  -7   1    0.40    0.17
  21   7   1    0.01    0.12
 -21   7  -1    0.04    0.19
  21   7   1    0.32    0.19
  23  -7   1    1.97    0.37
 -23  -7  -1    2.00    0.32
  23   7   1    1.99    0.34
 -23   7  -1    2.41    0.50
  24  -8  -1    3.06    0.45
 -24   8   1    1.55    0.42
 -22  -8   1    2.24    0.30
  22  -8  -1    2.85    0.41
  22   8  -1    3.05    0.49
 -22   8   1    2.82    0.53
 -20  -8   1    0.95    0.19
 -20  -8   1    1.54    0.44
  20  -8  -1    2.40    0.34
  20   8  -1    2.22    0.41
 -20   8   1    1.72    0.31
 -20   8   1    1.36    0.35
  20   8  -1    1.87    0.32
 -18  -8   1   -0.02    0.17
  18  -8  -1    0.00    0.09
 -18  -8   1    0.03    0.11
 -18  -8   1    0.11    0.10
 -18   8   1    0.10    0.13
  18   8  -1    0.24    0.14
  18   8  -1    0.33    0.19
  16  -8  -1    0.10    0.18
  16  -8  -1    0.09    0.10
 -16  -8   1    0.03    0.09
 -16  -8   1    0.18    0.18
 -16  -8   1   -0.01    0.13
  16   8  -1    0.32    0.17
  16   8  -1    0.26    0.14
 -16   8   1    0.06    0.10
 -14  -8   1    0.44    0.14
 -14  -8   1    0.43    0.14
  14  -8  -1    0.41    0.13
 -14  -8   1    0.23    0.19
  14  -8  -1    0.52    0.26
  14   8  -1    0.75    0.19
 -14   8   1    0.48    0.25
 -14   8   1    0.74    0.17
  14   8  -1    0.42    0.16
 -12  -8   1    0.05    0.09
  12  -8  -1    0.08    0.15
  12  -8  -1    0.09    0.07
 -12  -8   1    0.01    0.12
  12   8  -1    0.19    0.12
 -12   8   1    0.36    0.21
  12   8  -1    0.06    0.10
 -12   8   1    0.07    0.09
  10  -8  -1   16.41    1.00
 -10  -8   1   17.36    1.27
  10  -8  -1   18.16    1.29
 -10  -8   1   14.21    1.02
  10   8  -1   16.91    1.10
 -10   8   1   18.39    1.31
 -10   8   1   16.04    1.03
  -8  -8   1   36.13    1.99
  -8  -8   1   38.57    2.25
   8  -8  -1   30.11    2.18
   8  -8  -1   33.41    1.93
   8   8  -1   33.06    2.04
  -8   8   1   31.66    2.20
  -6  -8   1    0.86    0.26
   6  -8  -1    0.63    0.10
   6  -8  -1    0.68    0.24
  -6  -8   1    0.52    0.12
   6   8  -1    0.40    0.15
  -6   8   1    1.19    0.29
  -6   8   1    0.58    0.17
   6   8  -1    0.56    0.20
  -4  -8   1    5.95    0.43
   4  -8  -1    5.61    0.59
   4  -8  -1    5.96    0.38
  -4  -8   1    6.12    0.60
  -4   8   1    6.35    0.52
   4   8  -1    5.41    0.66
  -4   8   1    6.96    0.62
   4   8  -1    6.47    0.51
   2  -8  -1    2.97    0.20
   2  -8  -1    3.02    0.45
  -2  -8   1    2.70    0.24
  -2  -8   1    2.06    0.37
   2   8  -1    3.33    0.46
   2   8  -1    3.05    0.41
  -2   8   1    2.71    0.37
  -2   8   1    1.81    0.36
   0  -8  -1    2.93    0.44
   0  -8  -1    2.09    0.18
   0  -8   1    3.61    0.49
   0   8   1    3.13    0.44
   0   8  -1    1.67    0.34
   0   8   1    2.64    0.35
   0   8  -1    2.57    0.33
   2  -8   1    6.23    0.61
  -2  -8  -1    7.01    0.63
  -2  -8  -1    5.78    0.39
   2   8   1    6.97    0.54
   2   8   1    6.44    0.61
  -2   8  -1    5.39    0.57
   4  -8   1    0.89    0.27
   4  -8   1    0.46    0.10
  -4  -8  -1    0.53    0.20
  -4  -8  -1    0.58    0.10
  -4   8  -1    0.54    0.19
   4   8   1    0.42    0.16
   4   8   1    0.64    0.21
  -6  -8  -1    0.18    0.10
   6  -8   1    0.11    0.14
  -6  -8  -1   -0.02    0.10
  -6  -8  -1   -0.01    0.05
   6  -8   1    0.04    0.06
   6   8   1    0.00    0.11
   6   8   1   -0.03    0.08
  -6   8  -1   -0.02    0.09
   8  -8   1   31.31    1.91
  -8  -8  -1   35.17    2.01
  -8  -8  -1   33.43    1.93
  -8  -8  -1   35.71    2.20
   8   8   1   32.85    1.98
  -8   8  -1   31.07    2.18
   8   8   1   33.57    2.05
  10  -8   1    3.31    0.54
 -10  -8  -1    2.41    0.28
 -10  -8  -1    2.39    0.32
  10  -8   1    2.33    0.27
 -10  -8  -1    1.75    0.41
  10   8   1    2.25    0.36
  10   8   1    2.76    0.35
 -10   8  -1    3.40    0.55
 -10   8  -1    2.50    0.32
 -12  -8  -1    0.68    0.26
  12  -8   1    0.78    0.28
 -12  -8  -1    1.01    0.19
 -12  -8  -1    0.85    0.20
  12  -8   1    1.14    0.19
 -12   8  -1    0.91    0.20
 -12   8  -1    0.74    0.40
  12   8   1    1.30    0.24
  12   8   1    0.88    0.23
 -14  -8  -1   -0.04    0.15
  14  -8   1    0.01    0.14
 -14  -8  -1   -0.10    0.06
  14  -8   1   -0.11    0.07
 -14  -8  -1    0.01    0.09
 -14   8  -1    0.00    0.18
  14   8   1   -0.03    0.10
 -14   8  -1    0.14    0.10
  14   8   1    0.01    0.11
 -16  -8  -1    0.26    0.12
  16  -8   1    0.48    0.16
 -16  -8  -1    0.30    0.22
  16  -8   1    0.33    0.23
  16   8   1    0.38    0.17
 -16   8  -1    0.18    0.13
  16   8   1    0.16    0.15
 -18  -8  -1    0.38    0.28
 -18  -8  -1    0.35    0.15
 -18  -8  -1    0.73    0.22
  18  -8   1    0.44    0.16
  18   8   1    0.12    0.15
 -18   8  -1    0.13    0.14
 -18   8  -1    0.08    0.19
  18   8   1    0.49    0.20
 -20  -8  -1    0.06    0.10
  20  -8   1    0.32    0.17
 -20  -8  -1    0.05    0.19
  20   8   1   -0.09    0.10
  20   8   1    0.38    0.18
  22  -8   1    0.89    0.23
 -22  -8  -1    0.89    0.21
  22   8   1    0.70    0.23
 -22   8  -1    0.47    0.28
  22   8   1    1.01    0.28
  23  -9  -1    2.48    0.38
  21  -9  -1    0.67    0.20
 -21   9   1    0.56    0.30
  21   9  -1    0.35    0.21
  21   9  -1    0.41    0.17
 -19  -9   1    0.39    0.29
  19  -9  -1    0.08    0.11
 -19   9   1    0.07    0.13
  19   9  -1    0.27    0.14
  19   9  -1    0.13    0.16
 -17  -9   1    5.67    0.50
  17  -9  -1    5.73    0.48
  17  -9  -1    5.11    0.76
 -17  -9   1    5.34    0.81
 -17   9   1    6.60    0.54
  17   9  -1    5.82    0.53
  17   9  -1    4.89    0.61
 -15  -9   1    1.07    0.34
  15  -9  -1    1.18    0.21
 -15  -9   1    0.82    0.19
  15  -9  -1    1.02    0.33
 -15   9   1    1.34    0.24
  15   9  -1    0.87    0.22
  15   9  -1    1.16    0.27
 -13  -9   1    2.39    0.30
 -13  -9   1    2.32    0.47
  13  -9  -1    2.05    0.26
  13  -9  -1    2.57    0.50
  13   9  -1    2.16    0.34
 -13   9   1    2.40    0.31
 -13   9   1    1.62    0.43
  11  -9  -1    0.53    0.23
 -11  -9   1    0.71    0.16
  11  -9  -1    0.67    0.13
 -11  -9   1    0.16    0.19
 -11   9   1    0.80    0.17
  11   9  -1    0.51    0.18
  -9  -9   1    7.40    0.74
   9  -9  -1    7.49    0.73
  -9  -9   1    6.91    0.51
   9  -9  -1    7.24    0.47
   9   9  -1    6.02    0.57
  -9   9   1    6.62    0.82
   7  -9  -1    1.19    0.32
  -7  -9   1    0.97    0.17
   7  -9  -1    0.77    0.13
  -7  -9   1    0.57    0.24
   7   9  -1    1.54    0.37
  -7   9   1    0.77    0.28
  -7   9   1    0.57    0.20
   7   9  -1    1.28    0.25
   5  -9  -1    4.65    0.30
   5  -9  -1    4.14    0.61
  -5  -9   1    4.24    0.85
  -5  -9   1    4.46    0.35
   5   9  -1    3.58    0.54
   5   9  -1    4.71    0.50
  -5   9   1    4.01    0.49
  -5   9   1    4.69    0.62
  -3  -9   1    0.07    0.13
  -3  -9   1    0.21    0.08
   3  -9  -1    0.18    0.05
   3  -9  -1    0.22    0.16
  -3   9   1    0.24    0.15
   3   9  -1    0.11    0.10
  -3   9   1    0.06    0.10
  -1  -9   1    2.47    0.25
   1  -9  -1    2.22    0.41
  -1  -9   1    2.63    0.45
   1  -9  -1    2.17    0.17
   1  -9  -1    2.52    0.18
  -1   9   1    1.73    0.31
   1   9  -1    1.97    0.31
  -1   9   1    1.70    0.35
   1   9  -1    2.19    0.41
  -1  -9  -1    0.12    0.05
   1  -9   1    0.34    0.09
  -1  -9  -1    0.26    0.17
   1  -9   1    0.02    0.12
  -1   9  -1    0.28    0.14
  -1   9  -1    0.16    0.15
   1   9   1    0.13    0.12
   1   9   1    0.14    0.12
   3  -9   1    6.42    0.75
   3  -9   1    4.52    0.37
  -3  -9  -1    5.85    0.71
  -3  -9  -1    5.60    0.36
  -3   9  -1    5.12    0.65
   3   9   1    5.30    0.50
   3   9   1    6.03    0.60
  -3   9  -1    5.47    0.49
   5  -9   1    1.11    0.36
  -5  -9  -1    1.04    0.15
   5  -9   1    1.47    0.17
   5   9   1    1.17    0.25
  -5   9  -1    1.20    0.32
   5   9   1    1.43    0.33
  -7  -9  -1    3.80    0.54
   7  -9   1    2.36    0.45
  -7  -9  -1    3.14    0.27
   7  -9   1    3.30    0.27
   7   9   1    3.14    0.42
   7   9   1    3.48    0.56
  -7   9  -1    3.07    0.52
   9  -9   1   10.46    0.67
  -9  -9  -1   10.61    0.76
   9  -9   1    9.83    0.92
  -9  -9  -1    8.37    0.86
  -9   9  -1   10.84    0.95
   9   9   1   10.60    0.81
  11  -9   1   14.23    0.97
 -11  -9  -1   13.31    1.20
 -11  -9  -1   15.54    0.99
  11  -9   1   16.46    1.28
 -11  -9  -1   16.72    1.07
 -11   9  -1   17.18    1.05
 -11   9  -1   16.05    1.29
  11   9   1   15.23    1.05
  11   9   1   15.13    1.10
 -13  -9  -1    0.04    0.07
  13  -9   1   -0.01    0.07
  13  -9   1   -0.07    0.11
 -13  -9  -1    0.05    0.10
 -13  -9  -1   -0.08    0.15
 -13   9  -1   -0.06    0.08
  13   9   1    0.14    0.14
 -13   9  -1   -0.06    0.11
 -15  -9  -1    0.52    0.26
  15  -9   1    0.67    0.31
  15  -9   1    0.80    0.18
 -15  -9  -1    0.81    0.19
 -15  -9  -1    0.77    0.20
  15   9   1    0.74    0.22
 -15   9  -1    0.64    0.20
  15   9   1    0.62    0.21
 -17  -9  -1    0.60    0.47
  17  -9   1    0.23    0.14
 -17  -9  -1    0.12    0.11
 -17  -9  -1    0.23    0.14
  17  -9   1    0.29    0.26
 -17   9  -1    0.19    0.13
  17   9   1    0.17    0.16
  17   9   1    0.29    0.17
 -19  -9  -1    0.34    0.16
 -19  -9  -1    0.60    0.35
  19  -9   1    0.51    0.17
 -19   9  -1    0.22    0.23
  19   9   1    0.55    0.20
  19   9   1    0.33    0.20
 -21  -9  -1    0.82    0.23
  21   9   1    1.28    0.30
 -21   9  -1    0.41    0.30
  21   9   1    1.02    0.30
 -23  -9  -1    0.34    0.16
  23  -9   1    0.55    0.19
  22 -10  -1    1.99    0.40
  20 -10  -1    0.05    0.10
  20  10  -1    0.21    0.15
  20  10  -1    0.35    0.22
 -20  10   1    0.11    0.19
  18 -10  -1    2.36    0.54
  18 -10  -1    2.72    0.35
  18  10  -1    3.01    0.41
 -18  10   1    2.09    0.40
  16 -10  -1    5.43    0.65
  16 -10  -1    3.91    0.99
 -16 -10   1    4.50    0.84
 -16 -10   1    5.16    0.47
 -16  10   1    4.98    0.47
  16  10  -1    5.33    0.58
 -14 -10   1    7.31    0.56
 -14 -10   1    6.44    0.88
  14 -10  -1    6.48    0.88
  14 -10  -1    6.78    0.52
  14  10  -1    6.93    0.62
 -14  10   1    7.12    0.57
 -12 -10   1   -0.01    0.07
  12 -10  -1    0.08    0.17
  12 -10  -1    0.17    0.08
 -12 -10   1    0.02    0.16
  12  10  -1    0.09    0.14
 -12  10   1    0.13    0.21
 -10 -10   1   18.48    1.17
  10 -10  -1   20.20    1.49
 -10 -10   1   18.36    1.44
  10 -10  -1   18.55    1.12
 -10  10   1   18.34    1.45
  10  10  -1   19.23    1.28
 -10  10   1   17.32    1.29
   8 -10  -1    2.84    0.23
  -8 -10   1    2.54    0.34
   8 -10  -1    3.23    0.56
  -8 -10   1    2.39    0.47
   8  10  -1    2.39    0.55
  -8  10   1    2.32    0.45
   8  10  -1    3.33    0.44
   6 -10  -1    0.01    0.14
  -6 -10   1    0.10    0.16
   6 -10  -1    0.17    0.06
  -6 -10   1    0.23    0.09
   6  10  -1    0.04    0.15
   6  10  -1    0.34    0.16
  -6  10   1    0.32    0.22
  -6  10   1    0.17    0.14
  -4 -10   1    1.38    0.36
   4 -10  -1    2.07    0.16
  -4 -10   1    1.71    0.22
   4 -10  -1    1.30    0.37
  -4  10   1    1.52    0.35
   4  10  -1    1.78    0.32
   4  10  -1    2.10    0.41
  -4  10   1    2.26    0.35
   2 -10  -1    1.05    0.13
  -2 -10   1    1.65    0.20
   2 -10  -1    0.66    0.26
   2 -10  -1    1.28    0.11
  -2 -10   1    1.63    0.37
   2  10  -1    0.84    0.29
   2  10  -1    1.04    0.25
  -2  10   1    1.09    0.29
  -2  10   1    1.13    0.26
   0 -10   1    0.62    0.13
   0 -10   1    0.97    0.15
   0 -10  -1    0.75    0.10
   0 -10  -1    0.65    0.10
   0 -10   1    0.43    0.21
   0 -10  -1    1.01    0.29
   0  10  -1    0.53    0.18
   0  10   1    0.62    0.20
   0  10   1    0.67    0.25
   0  10  -1    0.85    0.29
   2 -10   1    3.78    0.30
  -2 -10  -1    4.86    0.66
  -2 -10  -1    3.49    0.27
   2 -10   1    4.52    0.63
   2  10   1    4.23    0.51
   2  10   1    3.44    0.55
  -2  10  -1    3.93    0.47
  -2  10  -1    4.38    0.62
  -4 -10  -1   14.50    1.14
   4 -10   1   13.59    1.14
   4 -10   1   12.64    0.84
  -4 -10  -1   13.41    0.83
  -4  10  -1   12.60    1.10
   4  10   1   14.10    1.02
   4  10   1   16.85    1.18
  -4  10  -1   15.52    1.03
  -6 -10  -1   15.36    0.89
   6 -10   1   14.02    1.18
  -6 -10  -1   13.83    1.16
   6 -10   1   14.17    0.88
   6  10   1   14.18    1.18
  -6  10  -1   14.14    1.17
   6  10   1   13.67    1.04
   8 -10   1    4.47    0.67
  -8 -10  -1    4.43    0.36
  -8 -10  -1    4.35    0.63
   8 -10   1    4.77    0.36
  -8  10  -1    4.98    0.73
   8  10   1    4.54    0.56
  10 -10   1   21.99    1.73
  10 -10   1   24.05    1.42
 -10 -10  -1   20.68    1.70
 -10 -10  -1   23.91    1.44
 -10  10  -1   25.51    1.79
  10  10   1   25.69    1.61
 -12 -10  -1    2.32    0.49
 -12 -10  -1    2.18    0.29
  12 -10   1    1.93    0.46
  12 -10   1    2.45    0.29
  12  10   1    2.73    0.42
 -14 -10  -1   -0.03    0.07
  14 -10   1   -0.11    0.12
 -14 -10  -1    0.17    0.20
  14  10   1   -0.01    0.14
  14  10   1    0.10    0.13
 -14  10  -1   -0.03    0.10
 -16 -10  -1   -0.03    0.08
  16 -10   1    0.18    0.12
 -16 -10  -1   -0.17    0.13
  16 -10   1   -0.06    0.13
 -16 -10  -1   -0.05    0.10
  16  10   1    0.10    0.15
  16  10   1   -0.03    0.08
 -16  10  -1   -0.03    0.11
 -18 -10  -1    3.02    0.64
  18 -10   1    3.14    0.73
  18 -10   1    4.96    0.43
 -18 -10  -1    3.49    0.43
  18  10   1    3.60    0.52
 -18  10  -1    3.86    0.50
  18  10   1    3.48    0.50
 -20 -10  -1   -0.05    0.08
  20 -10   1    0.09    0.12
  20  10   1    0.04    0.15
  20  10   1    0.10    0.16
  22 -10   1    0.22    0.15
  21 -11  -1    1.89    0.31
  19 -11  -1    0.72    0.18
  19  11  -1    0.48    0.20
 -19  11   1    0.85    0.24
 -17 -11   1    0.09    0.23
  17 -11  -1    0.15    0.21
  17 -11  -1    0.05    0.09
 -17  11   1    0.04    0.12
  17  11  -1    0.14    0.15
  15 -11  -1    0.06    0.08
  15 -11  -1   -0.18    0.13
 -15 -11   1   -0.08    0.16
 -15 -11   1    0.11    0.10
  15  11  -1   -0.15    0.11
  13 -11  -1    0.39    0.25
 -13 -11   1    0.19    0.12
 -13 -11   1    0.00    0.19
  13 -11  -1    0.26    0.10
  13  11  -1    0.14    0.14
  11 -11  -1    0.50    0.27
 -11 -11   1    0.79    0.30
 -11 -11   1    0.29    0.12
  11 -11  -1    0.31    0.10
  11  11  -1    0.40    0.19
   9 -11  -1    5.49    0.37
  -9 -11   1    4.44    0.71
   9 -11  -1    4.23    0.71
  -9 -11   1    5.54    0.43
  -9  11   1    5.75    0.72
   9  11  -1    5.53    0.62
  -9  11   1    4.00    0.67
  -7 -11   1    3.05    0.54
  -7 -11   1    3.09    0.39
   7 -11  -1    2.81    0.55
  -7  11   1    1.84    0.37
  -7  11   1    2.17    0.46
   7  11  -1    2.15    0.47
   7  11  -1    2.29    0.38
   5 -11  -1    0.06    0.13
  -5 -11   1    0.08    0.07
  -5 -11   1   -0.02    0.13
   5 -11  -1    0.08    0.04
   5  11  -1   -0.06    0.14
   5  11  -1    0.00    0.11
  -5  11   1   -0.01    0.14
  -5  11   1    0.09    0.12
  -3 -11   1    0.23    0.09
   3 -11  -1    0.21    0.21
  -3 -11   1    0.37    0.20
   3 -11  -1    0.24    0.06
   3 -11  -1    0.30    0.06
   3  11  -1    0.48    0.18
  -3  11   1    0.06    0.17
   3  11  -1   -0.07    0.10
  -1 -11   1    7.84    0.79
  -1 -11   1    7.27    0.51
  -1 -11   1    6.86    0.50
   1 -11  -1    8.80    0.81
   1 -11  -1    6.85    0.45
   1 -11  -1    7.40    0.45
   1  11  -1    7.76    1.01
   1  11  -1    7.98    0.66
  -1  11   1    8.44    0.70
   1 -11   1    1.09    0.32
   1 -11   1    0.78    0.13
   1 -11   1    0.67    0.14
  -1 -11  -1    0.61    0.10
  -1 -11  -1    0.58    0.09
  -1 -11  -1    0.37    0.23
  -1  11  -1    0.44    0.22
   1  11   1    0.63    0.22
  -1  11  -1    0.73    0.22
   3 -11   1    2.57    0.24
  -3 -11  -1    3.10    0.23
   3 -11   1    1.90    0.44
  -3 -11  -1    3.26    0.56
  -3  11  -1    3.81    0.61
   3  11   1    3.28    0.46
   3  11   1    3.23    0.55
   5 -11   1    0.63    0.30
  -5 -11  -1    0.49    0.10
   5 -11   1    0.60    0.11
  -5 -11  -1    0.18    0.17
  -5  11  -1    0.79    0.28
   5  11   1    0.55    0.22
  -5  11  -1    0.58    0.21
   5  11   1    0.54    0.25
   7 -11   1    4.23    0.32
  -7 -11  -1    4.00    0.63
   7 -11   1    4.41    0.67
  -7 -11  -1    4.39    0.33
  -7  11  -1    3.22    0.57
   7  11   1    3.23    0.58
   7  11   1    4.33    0.55
  -9 -11  -1    2.17    0.47
  -9 -11  -1    3.17    0.28
   9 -11   1    2.76    0.26
   9 -11   1    2.09    0.48
   9  11   1    3.01    0.47
 -11 -11  -1    6.99    0.89
  11 -11   1    6.87    0.91
  11 -11   1    6.11    0.45
 -11 -11  -1    5.41    0.45
  11  11   1    5.25    0.65
  13 -11   1    6.60    0.52
 -13 -11  -1    6.69    0.54
  13 -11   1    6.64    1.36
 -13 -11  -1    9.10    1.51
  13  11   1    7.08    0.67
  15 -11   1    2.98    0.35
 -15 -11  -1    2.52    0.34
 -15 -11  -1    1.51    0.43
  15 -11   1    2.91    0.61
  15  11   1    1.75    0.38
  17 -11   1    2.54    0.35
  17  11   1    3.89    0.53
  19 -11   1    3.44    0.43
  19  11   1    4.28    0.57
  19  11   1    3.73    0.59
  21 -11   1    0.08    0.13
  20 -12  -1    0.14    0.12
  18 -12  -1    1.78    0.28
  18  12  -1    1.35    0.32
  16 -12  -1    5.20    0.63
  16  12  -1    4.20    0.56
  14 -12  -1    0.38    0.12
 -14 -12   1    0.40    0.14
  14 -12  -1    0.62    0.29
 -14 -12   1    0.51    0.30
  14  12  -1    0.12    0.17
  12 -12  -1    0.73    0.14
 -12 -12   1    0.59    0.17
 -12 -12   1    0.66    0.30
  12 -12  -1    0.29    0.28
  12  12  -1    0.26    0.19
 -10 -12   1    0.23    0.11
  10 -12  -1    0.29    0.09
 -10 -12   1    0.15    0.19
  10 -12  -1    0.13    0.20
  10  12  -1    0.36    0.18
  -8 -12   1    1.94    0.46
   8 -12  -1    3.16    0.60
   8 -12  -1    2.13    0.19
  -8 -12   1    2.01    0.26
   8  12  -1    2.57    0.42
  -6 -12   1    8.49    0.99
   6 -12  -1    6.99    0.42
  -6 -12   1    6.45    0.49
   6 -12  -1    5.49    0.81
   6  12  -1    6.74    0.65
  -4 -12   1   -0.03    0.06
  -4 -12   1    0.03    0.17
   4 -12  -1    0.01    0.03
   4 -12  -1    0.09    0.18
  -4  12   1   -0.07    0.10
  -4  12   1   -0.03    0.14
  -2 -12   1    5.42    0.76
  -2 -12   1    5.33    0.41
   2 -12  -1    4.89    0.74
  -2 -12   1    4.90    0.38
  -2  12   1    5.08    0.63
   2  12  -1    6.32    0.67
   2  12  -1    5.23    0.73
  -2  12   1    4.74    0.70
   0 -12  -1    7.48    0.44
   0 -12  -1    6.50    0.85
   0 -12   1    6.75    0.49
   0 -12  -1    7.48    0.44
   0 -12   1    7.34    0.91
   0 -12   1    7.39    0.50
   0  12  -1    5.33    0.79
   0  12  -1    7.33    0.68
   0  12   1    7.15    0.68
   0  12   1    6.02    0.80
  -2 -12  -1    4.55    0.71
   2 -12   1    5.00    0.73
  -2 -12  -1    5.16    0.36
   2 -12   1    5.39    0.39
   2 -12   1    6.16    0.42
  -2 -12  -1    5.53    0.38
  -2  12  -1    6.05    0.79
  -2  12  -1    5.91    0.66
   2  12   1    6.25    0.82
   2  12   1    4.92    0.62
   4 -12   1    0.77    0.13
   4 -12   1    1.10    0.36
  -4 -12  -1    0.84    0.34
  -4 -12  -1    0.86    0.13
   4  12   1    1.29    0.31
  -4  12  -1    0.69    0.25
   6 -12   1    0.60    0.12
  -6 -12  -1    0.48    0.24
   6 -12   1    0.21    0.22
  -6 -12  -1    0.47    0.10
   6  12   1    0.58    0.22
   8 -12   1    0.23    0.08
  -8 -12  -1    0.13    0.19
   8 -12   1   -0.11    0.15
   8  12   1    0.00    0.15
 -10 -12  -1    0.37    0.26
 -10 -12  -1    0.30    0.11
  10 -12   1    0.42    0.11
  10 -12   1    0.51    0.45
  10  12   1    0.24    0.17
  12 -12   1    2.71    0.61
 -12 -12  -1    2.93    0.58
 -12 -12  -1    2.38    0.30
  12 -12   1    2.74    0.30
  12  12   1    2.46    0.45
 -14 -12  -1    0.33    0.25
  14 -12   1    0.27    0.11
  14 -12   1    0.28    0.26
  14  12   1    0.17    0.18
  16 -12   1    7.27    0.57
  16  12   1    6.84    0.79
  18 -12   1    4.44    0.48
  18  12   1    4.02    0.58
  19 -13  -1    5.11    0.47
  17 -13  -1    5.40    0.46
  17  13  -1    5.39    0.73
 -15 -13   1    3.19    0.39
  15 -13  -1    2.87    0.32
  15  13  -1    3.21    0.50
  13 -13  -1    0.13    0.08
  13  13  -1    0.09    0.18
  11 -13  -1    2.44    0.56
  11 -13  -1    2.30    0.24
 -11 -13   1    2.66    0.58
 -11 -13   1    1.88    0.28
  11  13  -1    2.56    0.44
  -9 -13   1    0.59    0.15
   9 -13  -1    0.68    0.13
   9 -13  -1    0.62    0.29
  -9 -13   1    0.53    0.29
   9  13  -1    0.71    0.26
   7 -13  -1    1.13    0.12
  -7 -13   1    0.92    0.17
  -7 -13   1    1.52    0.67
   7  13  -1    1.04    0.29
  -5 -13   1    0.96    0.17
   5 -13  -1    1.02    0.38
  -5 -13   1    0.91    0.34
   5  13  -1    1.67    0.36
   3 -13  -1    1.29    0.41
  -3 -13   1    1.67    0.20
  -3 -13   1    1.40    0.21
  -3 -13   1    1.92    0.48
   3  13  -1    1.00    0.30
  -1 -13   1    3.61    0.30
  -1 -13   1    3.69    0.30
   1 -13  -1    3.71    0.65
  -1 -13   1    4.39    0.73
   1 -13   1    0.42    0.10
  -1 -13  -1    0.58    0.28
  -1 -13  -1    0.36    0.07
  -1 -13  -1    0.42    0.07
   1 -13   1    0.45    0.11
   1 -13   1    0.24    0.20
   3 -13   1    0.78    0.12
   3 -13   1    0.56    0.13
  -3 -13  -1    0.78    0.11
   3 -13   1    0.47    0.28
  -3 -13  -1    0.51    0.31
   5 -13   1    0.33    0.26
  -5 -13  -1    0.51    0.28
   5 -13   1    0.81    0.13
  -5 -13  -1    0.62    0.11
   5  13   1    0.69    0.27
  -7 -13  -1    2.51    0.24
  -7 -13  -1    2.28    0.65
   7 -13   1    2.73    0.24
   7 -13   1    1.69    0.49
   7  13   1    2.34    0.45
  -9 -13  -1    7.04    0.53
   9 -13   1    7.99    0.53
  -9 -13  -1    8.24    1.02
   9 -13   1    6.54    0.94
   9  13   1    7.96    0.76
 -11 -13  -1    1.56    0.46
  11 -13   1    2.29    0.27
  11 -13   1    1.60    0.46
 -11 -13  -1    2.24    0.28
  11  13   1    1.78    0.43
 -13 -13  -1    0.09    0.10
  13 -13   1   -0.07    0.07
 -15 -13  -1    0.56    0.18
  15 -13   1    0.61    0.16
  17 -13   1    1.29    0.24
 -14 -14   1    0.12    0.11
  14 -14  -1    0.06    0.07
  12 -14  -1    3.46    0.27
 -12 -14   1    2.85    0.35
 -10 -14   1    1.04    0.20
   8 -14  -1    0.26    0.27
  -8 -14   1    1.10    0.39
  -8 -14   1    0.37    0.12
  -6 -14   1    0.97    0.38
   6 -14  -1    0.47    0.31
   4 -14  -1    0.79    0.34
  -4 -14   1    1.47    0.45
  -4 -14   1    1.22    0.17
  -4 -14   1    1.23    0.20
   2 -14  -1    1.81    0.49
  -2 -14   1    2.08    0.22
  -2 -14   1    0.92    0.38
  -2 -14   1    1.95    0.23
   0 -14   1    0.01    0.06
   0 -14   1    0.14    0.07
   0 -14   1    0.07    0.15
   0 -14  -1    0.04    0.20
   2 -14   1    3.70    0.29
   2 -14   1    5.14    0.79
  -2 -14  -1    2.75    0.57
   2 -14   1    3.76    0.28
  -4 -14  -1    0.02    0.20
   4 -14   1    0.02    0.06
   4 -14   1   -0.02    0.05
  -4 -14  -1    0.03    0.05
   4 -14   1    0.24    0.22
  -6 -14  -1    0.52    0.11
  -6 -14  -1    0.54    0.33
   6 -14   1    0.58    0.31
   6 -14   1    0.48    0.10
  -8 -14  -1    0.32    0.27
   8 -14   1    0.39    0.48
   8 -14   1    0.07    0.07
 -10 -14  -1    0.17    0.11
  10 -14   1    0.29    0.11
  12 -14   1    0.85    0.16
 -12 -14  -1    0.51    0.16
 -14 -14  -1    0.01    0.15
  14 -14   1    0.02    0.08
  16 -14   1    0.19    0.11
  -9 -15   1    0.70    0.15
  -7 -15   1    0.10    0.09
  -5 -15   1    0.23    0.10
  -5 -15   1    0.33    0.09
  -3 -15   1    1.48    0.19
  -3 -15   1    1.70    0.19
  -1 -15   1    0.40    0.09
  -1 -15   1    0.26    0.08
   1 -15   1    0.20    0.07
   3 -15   1    0.12    0.06
   5 -15   1    0.05    0.05
  -5 -15  -1    0.01    0.05
  -7 -15  -1    5.38    0.37
   7 -15   1    4.45    0.37
   7 -15   1    5.07    0.35
   9 -15   1    3.26    0.27
  11 -15   1    2.92    0.31
  -6 -16   1    0.08    0.09
  -4 -16   1    0.18    0.09
 -28   0   2    0.90    0.27
 -26   0   2    0.18    0.14
  24   0  -2    0.42    0.19
 -24   0   2    0.04    0.13
  22   0  -2    0.66    0.22
 -22   0   2    0.59    0.19
 -20   0   2    2.62    0.49
  20   0  -2    2.28    0.36
 -20   0   2    2.48    0.36
 -20   0   2    3.30    0.39
 -18   0   2    0.36    0.13
 -18   0   2    0.47    0.22
 -18   0   2    0.46    0.16
  18   0  -2    0.23    0.15
 -16   0   2    4.11    0.38
 -16   0   2    4.55    0.39
  16   0  -2    4.47    0.41
  14   0  -2   34.57    2.08
 -14   0   2   37.65    2.06
 -14   0   2   32.63    2.05
  12   0  -2   32.55    2.04
 -12   0   2   36.98    2.03
 -12   0   2   35.13    2.03
 -10   0   2   17.37    1.05
  10   0  -2   17.55    1.07
 -10   0   2   17.31    1.04
  -8   0   2  326.43   26.33
   8   0  -2  327.39   26.03
  -6   0   2  369.83   27.47
   6   0  -2  412.74   27.50
  -4   0   2  123.00    9.36
   4   0  -2  101.85    8.93
  -2   0   2    7.98    0.48
   2   0  -2    8.59    0.48
   0   0  -2  102.74    9.65
  -2   0  -2    0.14    0.07
   2   0   2    0.16    0.04
  -2   0  -2    0.22    0.05
   2   0   2    0.15    0.06
   4   0   2  268.99   23.89
   6   0   2    2.03    0.24
  -6   0  -2    2.46    0.19
  -6   0  -2    1.92    0.24
   6   0   2    2.16    0.19
   8   0   2   54.42    3.04
  -8   0  -2   53.38    3.04
  -8   0  -2   58.16    3.09
   8   0   2   49.44    3.07
 -10   0  -2   94.23    5.67
  10   0   2  107.52    5.68
 -10   0  -2  100.79    5.63
  12   0   2   40.35    2.41
 -12   0  -2   41.16    2.41
 -12   0  -2   43.17    2.47
 -14   0  -2    0.18    0.10
  14   0   2    0.19    0.12
 -14   0  -2    0.12    0.12
 -16   0  -2   19.63    1.46
  16   0   2   20.23    1.31
 -16   0  -2   19.61    1.29
 -16   0  -2   21.92    1.38
  18   0   2   82.69    4.69
 -18   0  -2   83.51    4.94
 -18   0  -2   80.85    4.74
 -18   0  -2   79.51    4.67
  20   0   2   10.57    0.82
 -20   0  -2   10.38    0.86
 -22   0  -2    0.18    0.16
  24   0   2    0.51    0.21
 -24   0  -2    0.43    0.21
 -26   0  -2    1.50    0.36
 -28   0  -2    0.12    0.17
 -29   1   2    0.26    0.20
 -27  -1   2    0.20    0.13
 -27   1   2   -0.03    0.11
  25  -1  -2    1.39    0.30
 -25  -1   2    1.02    0.23
  25   1  -2    1.72    0.34
 -25   1   2    0.98    0.27
  23  -1  -2    1.28    0.31
 -23  -1   2    1.62    0.27
  23   1  -2    1.15    0.29
 -23   1   2    0.83    0.23
 -21  -1   2    0.23    0.13
  21  -1  -2   -0.01    0.10
 -21  -1   2    0.22    0.13
 -21   1   2    0.27    0.15
 -21   1   2    0.13    0.13
 -21   1   2    0.08    0.16
  21   1  -2    0.09    0.12
  19  -1  -2   10.41    0.77
 -19  -1   2   10.75    0.73
 -19   1   2    9.33    0.74
 -19   1   2    9.89    0.73
  19   1  -2    9.39    0.77
  17  -1  -2    9.29    0.74
 -17  -1   2    9.29    0.67
 -17  -1   2    9.09    0.65
 -17   1   2    9.40    0.67
 -17   1   2    9.23    0.69
  17   1  -2    8.82    0.70
 -17   1   2    7.86    0.79
  15  -1  -2    0.54    0.15
 -15  -1   2    0.49    0.15
  15   1  -2    0.52    0.15
 -15   1   2    0.38    0.13
 -15   1   2    0.44    0.19
 -15   1   2    0.71    0.17
  13  -1  -2    0.01    0.06
 -13  -1   2    0.02    0.07
 -13  -1   2   -0.06    0.05
 -13   1   2    0.10    0.09
  13   1  -2    0.12    0.08
 -13   1   2   -0.02    0.08
 -13   1   2   -0.06    0.09
 -11  -1   2   12.10    0.71
  11  -1  -2   11.60    0.75
 -11  -1   2   11.97    0.75
 -11   1   2   11.51    0.74
  11   1  -2   11.06    0.75
 -11   1   2   11.37    0.84
 -11   1   2   10.62    0.73
   9  -1  -2   46.70    2.56
  -9  -1   2   44.66    2.55
  -9  -1   2   47.98    2.52
   9   1  -2   41.18    2.56
  -9   1   2   44.69    2.65
  -9   1   2   43.90    2.54
  -7  -1   2   43.68    2.40
   7  -1  -2   43.65    2.39
  -7  -1   2   42.80    2.35
  -7   1   2   42.34    2.38
  -7   1   2   39.16    2.45
   7   1  -2   41.75    2.44
   5  -1  -2    0.08    0.05
  -5  -1   2    0.10    0.05
  -5   1   2    0.11    0.05
   5   1  -2    0.07    0.05
  -5   1   2    0.17    0.08
  -3  -1   2    9.08    0.57
   3  -1  -2    8.94    0.56
   3  -1  -2    9.33    0.58
   3  -1  -2   10.26    0.56
  -3   1   2    9.43    0.55
  -3   1   2   10.02    0.56
   3   1  -2    9.05    0.53
  -3   1   2   10.35    0.59
   1  -1  -2   13.91    0.80
   1  -1  -2   12.67    0.79
  -1  -1   2   14.06    0.80
  -1   1   2   14.57    0.80
   1   1  -2   13.76    0.80
   1   1  -2   14.04    0.79
  -1   1   2   13.43    0.79
   1  -1   2   14.98    0.89
  -1  -1  -2   16.36    0.89
  -1   1  -2   15.06    0.89
  -1   1  -2   14.22    0.89
   3  -1   2    4.16    0.30
   3  -1   2    4.04    0.31
  -3  -1  -2    4.23    0.27
  -3  -1  -2    4.22    0.31
  -3   1  -2    3.95    0.32
  -3   1  -2    3.89    0.30
  -3   1  -2    4.17    0.28
   3   1   2    3.97    0.27
   3   1   2    4.09    0.30
  -5  -1  -2  160.72   18.41
   5  -1   2  152.76   18.22
  -5   1  -2  205.10   23.60
   5   1   2  170.76   18.48
  -7  -1  -2   74.90    4.20
  -7  -1  -2   77.70    4.24
  -7   1  -2   76.30    4.25
  -7   1  -2   73.45    4.29
  -7   1  -2   69.42    4.19
   7   1   2   79.55    4.24
  -9  -1  -2    0.11    0.08
   9  -1   2    0.18    0.08
  -9  -1  -2    0.33    0.12
   9   1   2    0.22    0.09
  -9   1  -2    0.63    0.16
   9   1   2    0.36    0.12
  -9   1  -2    0.37    0.10
  -9   1  -2    0.32    0.14
  11  -1   2   65.26    3.49
 -11  -1  -2   54.43    3.51
 -11   1  -2   57.08    3.53
  11   1   2   65.35    3.50
 -11   1  -2   64.82    3.66
  13  -1   2   23.23    1.34
 -13  -1  -2   22.62    1.39
 -13  -1  -2   21.21    1.33
  13   1   2   20.74    1.33
 -13   1  -2   21.34    1.39
 -13   1  -2   21.34    1.33
  13   1   2   20.47    1.35
 -13   1  -2   22.02    1.49
 -15  -1  -2    1.61    0.29
  15  -1   2    2.08    0.45
 -15  -1  -2    1.78    0.26
 -15   1  -2    1.50    0.36
 -15   1  -2    1.68    0.30
 -15   1  -2    2.13    0.29
  17  -1   2   13.81    0.87
 -17  -1  -2   11.51    0.88
 -17  -1  -2   10.70    0.82
 -17   1  -2   10.94    0.82
 -17   1  -2   13.89    1.06
  17   1   2   11.41    0.84
 -17   1  -2   10.95    0.89
 -19  -1  -2    1.16    0.24
  19  -1   2    1.31    0.25
 -19  -1  -2    1.13    0.26
  19   1   2    0.88    0.23
 -19   1  -2    1.01    0.33
 -19   1  -2    1.55    0.29
 -19   1  -2    1.38    0.31
 -21  -1  -2   -0.09    0.12
  21  -1   2   -0.11    0.09
  21   1   2   -0.09    0.11
 -21   1  -2    0.19    0.16
 -23  -1  -2    0.15    0.17
  23  -1   2    0.10    0.13
  23   1   2    0.17    0.15
 -23   1  -2    0.02    0.14
 -25  -1  -2    0.63    0.24
 -25   1  -2    1.06    0.32
 -27  -1  -2    0.61    0.25
 -27   1  -2    0.37    0.24
 -28  -2   2    0.63    0.28
 -28   2   2    0.60    0.24
 -26  -2   2    0.39    0.15
 -26   2   2    0.88    0.27
  24  -2  -2   -0.12    0.10
 -24  -2   2    0.09    0.10
 -24   2   2    0.13    0.21
  24   2  -2    0.17    0.15
  22  -2  -2    0.28    0.16
 -22  -2   2    0.50    0.16
  22   2  -2    0.76    0.23
 -22   2   2    0.22    0.17
 -20  -2   2    2.03    0.32
 -20  -2   2    2.25    0.30
  20  -2  -2    2.30    0.36
 -20   2   2    3.31    0.58
 -20   2   2    2.34    0.37
 -20   2   2    2.79    0.36
  20   2  -2    2.25    0.35
 -18  -2   2    1.54    0.26
 -18  -2   2    1.48    0.22
  18  -2  -2    0.89    0.21
 -18   2   2    1.45    0.37
  18   2  -2    1.05    0.25
 -18   2   2    1.56    0.28
 -18   2   2    1.59    0.26
  16  -2  -2    4.31    0.39
 -16  -2   2    3.92    0.38
 -16   2   2    4.18    0.37
  16   2  -2    4.35    0.53
 -16   2   2    3.99    0.57
 -16   2   2    4.81    0.42
 -14  -2   2    3.69    0.29
  14  -2  -2    3.29    0.32
 -14  -2   2    3.55    0.32
 -14   2   2    3.48    0.34
  14   2  -2    3.59    0.40
 -14   2   2    3.42    0.31
 -14   2   2    3.16    0.46
 -12  -2   2   12.42    0.79
  12  -2  -2   13.39    0.84
 -12  -2   2   13.51    0.90
  12   2  -2   13.56    0.87
 -12   2   2   11.63    0.95
 -12   2   2   13.70    0.83
 -10  -2   2  124.95    7.10
 -10   2   2  133.12    7.28
  -8  -2   2   26.54    1.61
   8  -2  -2   26.18    1.60
  -8  -2   2   27.57    1.56
  -8   2   2   25.74    1.69
   8   2  -2   28.93    1.56
  -8   2   2   30.04    1.60
   8   2  -2   28.40    1.63
   6  -2  -2   27.80    1.61
  -6  -2   2   28.44    1.58
  -6  -2   2   28.44    1.64
   6  -2  -2   30.79    1.71
  -6   2   2   27.35    1.61
   6   2  -2   29.21    1.59
   6   2  -2   27.90    1.65
  -6   2   2   27.87    1.70
  -4  -2   2   61.85    3.39
   4  -2  -2   53.39    3.37
  -4   2   2   64.76    3.40
   2  -2  -2   38.45    2.14
  -2  -2   2   36.53    2.14
   2   2  -2   35.40    2.14
  -2   2   2   36.31    2.15
  -2   2   2   41.52    2.13
   0  -2   2   46.91    2.63
   0   2   2   47.25    2.62
   0   2  -2   45.31    2.62
   2  -2   2    5.36    0.41
  -2  -2  -2    5.99    0.35
   2  -2   2    5.41    0.36
  -2  -2  -2    5.84    0.40
  -2  -2  -2    5.27    0.39
   2   2   2    5.54    0.34
   2   2   2    5.73    0.40
  -2   2  -2    5.79    0.41
  -2   2  -2    5.91    0.38
  -4  -2  -2   18.48    1.00
   4  -2   2   17.18    1.08
  -4  -2  -2   18.09    1.04
   4  -2   2   16.97    1.00
  -4   2  -2   15.55    1.01
  -4   2  -2   15.17    1.06
   4   2   2   18.05    1.05
   4   2   2   17.79    1.00
  -6  -2  -2   23.29    1.36
   6  -2   2   24.97    1.43
   6  -2   2   21.59    1.31
  -6  -2  -2   21.94    1.31
   6   2   2   25.32    1.37
  -6   2  -2   21.50    1.36
   6   2   2   22.93    1.32
  -6   2  -2   21.81    1.32
  -6   2  -2   21.26    1.40
  -8  -2  -2    5.48    0.37
   8  -2   2    4.84    0.36
  -8  -2  -2    5.21    0.41
  -8   2  -2    4.77    0.46
   8   2   2    5.44    0.41
  -8   2  -2    4.85    0.42
  -8   2  -2    5.13    0.37
   8   2   2    4.75    0.37
 -10  -2  -2    1.52    0.20
  10  -2   2    1.90    0.22
 -10  -2  -2    1.91    0.26
  10   2   2    1.77    0.26
 -10   2  -2    1.60    0.30
  10   2   2    1.62    0.21
 -10   2  -2    1.26    0.24
 -10   2  -2    1.32    0.20
  12  -2   2   24.25    1.40
 -12  -2  -2   23.78    1.45
 -12  -2  -2   22.75    1.40
  12   2   2   24.58    1.42
 -12   2  -2   21.71    1.46
 -12   2  -2   21.97    1.55
  12   2   2   22.88    1.43
 -12   2  -2   22.02    1.40
  14  -2   2    2.97    0.34
 -14  -2  -2    2.55    0.33
 -14  -2  -2    3.60    0.42
  14   2   2    3.39    0.37
  14   2   2    3.14    0.38
 -14   2  -2    4.05    0.40
 -14   2  -2    4.40    0.58
 -14   2  -2    3.02    0.42
  16  -2   2    0.52    0.15
 -16  -2  -2    0.58    0.20
 -16  -2  -2    0.35    0.14
  16   2   2    0.52    0.17
 -16   2  -2    0.56    0.16
 -16   2  -2    0.43    0.22
 -16   2  -2    0.54    0.20
 -18  -2  -2    5.30    0.51
  18  -2   2    6.51    0.54
 -18  -2  -2    6.13    0.56
 -18   2  -2    5.56    0.65
 -18   2  -2    5.72    0.78
 -18   2  -2    6.32    0.54
  18   2   2    6.30    0.55
 -20  -2  -2    0.68    0.23
  20  -2   2    0.61    0.21
  20   2   2    0.48    0.18
 -20   2  -2    0.58    0.24
  22   2   2    1.11    0.31
 -22   2  -2    1.59    0.36
  24  -2   2    1.57    0.32
 -24  -2  -2    1.41    0.31
  24   2   2    1.57    0.41
 -24   2  -2    1.51    0.36
 -26  -2  -2    0.09    0.16
 -26   2  -2    0.32    0.22
 -29   3   2    0.20    0.17
 -27  -3   2    2.08    0.28
 -27   3   2    2.50    0.46
  25  -3  -2    0.74    0.23
 -25  -3   2    0.33    0.13
 -25   3   2    0.55    0.22
  25   3  -2    0.83    0.26
 -23  -3   2    0.66    0.16
  23  -3  -2    1.08    0.26
 -23   3   2    1.63    0.36
 -21  -3   2    0.26    0.11
  21  -3  -2    0.12    0.13
 -21   3   2    0.21    0.17
  21   3  -2    0.04    0.15
 -21   3   2    0.18    0.12
  19  -3  -2    3.10    0.39
 -19  -3   2    2.54    0.30
 -19  -3   2    3.06    0.39
 -19   3   2    3.44    0.56
 -19   3   2    2.51    0.34
 -19   3   2    2.32    0.37
  19   3  -2    2.75    0.41
 -17  -3   2   -0.07    0.08
 -17   3   2    0.09    0.13
 -17   3   2    0.12    0.09
  17   3  -2   -0.10    0.08
 -17   3   2   -0.06    0.11
 -15  -3   2    2.84    0.25
 -15  -3   2    2.18    0.29
  15  -3  -2    2.92    0.33
 -15   3   2    2.54    0.30
 -15   3   2    2.99    0.49
  15   3  -2    2.74    0.36
 -13  -3   2    1.32    0.20
 -13  -3   2    1.43    0.18
  13  -3  -2    1.23    0.20
 -13   3   2    1.32    0.22
  13   3  -2    1.20    0.22
  13   3  -2    1.50    0.18
 -13   3   2    1.92    0.36
  11  -3  -2    7.30    0.51
 -11  -3   2    7.47    0.48
 -11  -3   2    6.90    0.51
  11   3  -2    8.16    0.56
  11   3  -2    7.58    0.48
 -11   3   2    7.32    0.63
 -11   3   2    6.93    0.50
  -9  -3   2   15.85    0.91
   9  -3  -2   14.39    1.04
  -9  -3   2   16.07    0.96
   9  -3  -2   16.94    0.94
   9   3  -2   16.54    1.01
  -9   3   2   15.30    0.93
   9   3  -2   15.52    0.98
  -9   3   2   13.05    1.04
  -7  -3   2    7.37    0.59
  -7  -3   2    8.77    0.52
   7  -3  -2    7.95    0.60
   7  -3  -2    7.06    0.48
  -7  -3   2    8.05    0.47
   7   3  -2    8.44    0.48
  -7   3   2    8.33    0.61
  -7   3   2    6.39    0.47
   7   3  -2    7.47    0.52
   5  -3  -2    8.20    0.60
   5  -3  -2    8.77    0.51
  -5  -3   2    8.77    0.55
  -5   3   2    8.01    0.60
   5   3  -2    7.99    0.53
  -5   3   2    8.81    0.50
   5   3  -2    8.39    0.56
  -3  -3   2   15.87    1.04
  -3  -3   2   16.56    0.99
   3  -3  -2   16.62    0.93
   3  -3  -2   18.22    1.05
   3   3  -2   15.95    1.04
  -3   3   2   16.19    1.03
  -3   3   2   17.17    0.93
   1  -3  -2    8.20    0.55
   1  -3  -2    8.22    0.53
  -1  -3   2    8.35    0.57
   1   3  -2    7.78    0.56
  -1   3   2    8.06    0.53
  -1   3   2    8.19    0.55
   1  -3   2   63.40    3.76
  -1   3  -2   63.28    3.76
   1   3   2   72.90    3.77
   3  -3   2    5.30    0.45
   3  -3   2    5.34    0.38
  -3  -3  -2    6.29    0.42
  -3  -3  -2    5.95    0.36
  -3  -3  -2    5.75    0.44
   3   3   2    5.69    0.42
   3   3   2    5.53    0.36
   3   3   2    5.14    0.43
  -3   3  -2    5.84    0.39
  -3   3  -2    6.39    0.46
  -5  -3  -2    0.33    0.12
  -5  -3  -2    0.37    0.11
   5  -3   2    0.58    0.16
   5  -3   2    0.39    0.09
  -5  -3  -2    0.45    0.08
  -5   3  -2    0.46    0.14
   5   3   2    0.30    0.10
  -5   3  -2    0.28    0.08
   5   3   2    0.33    0.07
   7  -3   2    3.89    0.30
  -7  -3  -2    4.02    0.29
  -7  -3  -2    4.06    0.33
   7  -3   2    3.43    0.41
  -7   3  -2    3.83    0.39
   7   3   2    3.39    0.29
  -7   3  -2    3.68    0.30
   7   3   2    3.96    0.34
  -9  -3  -2   84.40    4.82
  -9  -3  -2   94.37    4.79
   9  -3   2   82.92    4.78
   9  -3   2   87.06    4.93
  -9   3  -2   86.78    4.86
   9   3   2   76.62    4.81
   9   3   2   85.78    4.79
  -9   3  -2   83.44    4.79
  -9   3  -2   87.57    4.94
 -11  -3  -2    3.75    0.30
 -11  -3  -2    3.24    0.36
  11  -3   2    2.42    0.29
  11   3   2    3.34    0.36
 -11   3  -2    3.05    0.44
 -11   3  -2    2.75    0.31
 -11   3  -2    2.52    0.36
  11   3   2    2.83    0.31
 -13  -3  -2    4.54    0.43
  13  -3   2    4.95    0.41
 -13  -3  -2    5.62    0.42
  13   3   2    4.28    0.41
 -13   3  -2    5.11    0.56
  13   3   2    5.71    0.47
 -13   3  -2    5.59    0.67
 -13   3  -2    4.39    0.40
 -15  -3  -2   33.65    2.06
 -15  -3  -2   34.05    2.03
 -15   3  -2   34.64    2.13
 -15   3  -2   30.48    2.21
  15   3   2   34.22    2.06
 -15   3  -2   33.12    2.03
  15   3   2   35.81    2.07
 -17  -3  -2   12.24    0.90
  17  -3   2   12.64    0.89
 -17  -3  -2   11.73    0.87
 -17   3  -2   13.26    0.89
  17   3   2   11.38    0.88
  17   3   2   13.59    0.92
 -17   3  -2   12.89    0.98
 -19  -3  -2    3.81    0.44
  19  -3   2    3.25    0.41
 -19  -3  -2    2.62    0.41
 -19   3  -2    3.60    0.62
  19   3   2    3.00    0.41
 -19   3  -2    3.04    0.40
  19   3   2    3.33    0.43
 -19   3  -2    3.99    0.54
  21  -3   2    3.25    0.44
 -21  -3  -2    5.11    0.56
  21   3   2    3.36    0.47
 -21   3  -2    3.77    0.55
 -23  -3  -2    0.59    0.21
  23  -3   2    0.72    0.22
  23   3   2    0.63    0.23
 -23   3  -2    0.54    0.24
 -25  -3  -2    0.34    0.17
 -25   3  -2    0.51    0.25
 -27  -3  -2    0.00    0.14
 -27   3  -2    0.13    0.18
 -28   4   2    0.11    0.14
 -26  -4   2    5.33    0.42
 -26   4   2    4.59    0.63
 -24  -4   2    0.48    0.13
  24  -4  -2    0.56    0.21
  24   4  -2    0.49    0.22
 -24   4   2    0.13    0.16
  22  -4  -2    0.05    0.11
 -22  -4   2    0.12    0.09
 -22   4   2    0.03    0.15
  22   4  -2    0.26    0.18
  20  -4  -2    3.45    0.42
 -20  -4   2    3.24    0.30
 -20  -4   2    3.02    0.40
  20   4  -2    3.42    0.47
 -20   4   2    3.01    0.56
 -20   4   2    2.93    0.38
 -20   4   2    2.53    0.48
 -18  -4   2    0.01    0.07
  18  -4  -2   -0.06    0.08
 -18   4   2   -0.07    0.08
  18   4  -2    0.17    0.13
 -18   4   2   -0.12    0.12
 -18   4   2   -0.01    0.13
 -16  -4   2    8.28    0.66
  16  -4  -2    9.75    0.68
 -16  -4   2    8.97    0.61
 -16   4   2    8.51    0.65
  16   4  -2    9.47    0.62
  16   4  -2    9.69    0.73
 -16   4   2    9.90    0.87
  14  -4  -2    3.43    0.35
 -14  -4   2    2.74    0.25
 -14  -4   2    3.13    0.34
  14   4  -2    2.84    0.36
 -14   4   2    3.28    0.49
 -14   4   2    3.02    0.28
  14   4  -2    2.96    0.26
 -12  -4   2   17.37    1.01
  12  -4  -2   14.84    1.17
  12  -4  -2   17.60    1.05
 -12  -4   2   16.67    1.06
  12   4  -2   15.46    1.09
 -12   4   2   19.48    1.26
 -12   4   2   16.63    1.04
  12   4  -2   17.31    1.03
 -10  -4   2   17.56    1.02
 -10  -4   2   18.51    1.08
  10  -4  -2   15.16    1.17
 -10  -4   2   18.60    1.23
  10  -4  -2   16.73    1.04
  10   4  -2   18.58    1.04
  10   4  -2   17.19    1.10
 -10   4   2   17.02    1.20
 -10   4   2   16.32    1.03
  -8  -4   2   49.33    2.69
  -8  -4   2   48.84    2.82
   8  -4  -2   41.97    2.79
  -8  -4   2   48.37    2.64
  -8   4   2   46.10    2.81
   8   4  -2   45.42    2.66
   8   4  -2   49.41    2.72
  -8   4   2   46.86    2.65
  -6  -4   2   17.66    1.28
   6  -4  -2   21.10    1.16
  -6  -4   2   19.32    1.20
   6   4  -2   20.53    1.23
  -6   4   2   21.56    1.32
   6   4  -2   20.49    1.19
  -6   4   2   20.65    1.16
  -4  -4   2    4.41    0.32
   4  -4  -2    4.10    0.37
   4  -4  -2    4.09    0.25
  -4  -4   2    4.10    0.38
   4   4  -2    4.62    0.31
  -4   4   2    4.22    0.26
  -4   4   2    4.05    0.33
  -4   4   2    3.32    0.35
   4   4  -2    3.87    0.37
  -2  -4   2   58.02    3.38
   2  -4  -2   58.19    3.44
   2   4  -2   53.41    3.37
  -2   4   2   62.41    3.38
  -2   4   2   62.14    3.34
   0  -4   2   60.98    3.77
   0  -4  -2   66.01    3.76
   0   4   2   73.07    3.77
   0   4  -2   62.96    3.76
   0   4   2   67.01    3.73
  -2  -4  -2    1.90    0.23
  -2  -4  -2    1.37    0.22
   2  -4   2    2.24    0.29
   2  -4   2    2.05    0.18
   2   4   2    1.58    0.14
   2   4   2    1.82    0.24
   2   4   2    2.02    0.27
  -2   4  -2    1.61    0.24
  -4  -4  -2    1.88    0.27
   4  -4   2    2.05    0.19
  -4  -4  -2    2.16    0.17
  -4  -4  -2    2.23    0.25
   4  -4   2    2.51    0.32
   4   4   2    2.27    0.18
  -4   4  -2    2.22    0.20
   4   4   2    1.78    0.25
   4   4   2    2.39    0.30
  -4   4  -2    1.39    0.25
  -6  -4  -2   10.11    0.68
   6  -4   2   10.46    0.76
   6  -4   2   10.03    0.63
  -6  -4  -2    9.34    0.73
  -6  -4  -2   10.69    0.63
  -6   4  -2   10.15    0.65
   6   4   2    9.19    0.68
   6   4   2    9.65    0.63
  -6   4  -2   10.68    0.77
  -8  -4  -2   70.28    4.38
   8  -4   2   79.10    4.51
   8  -4   2   84.45    4.35
  -8  -4  -2   74.28    4.33
  -8  -4  -2   82.26    4.51
  -8   4  -2   77.04    4.36
   8   4   2   81.81    4.41
  -8   4  -2   67.73    4.48
   8   4   2   80.09    4.35
 -10  -4  -2   18.15    1.10
  10  -4   2   15.29    1.03
 -10  -4  -2   15.98    1.03
  10  -4   2   18.29    1.22
  10   4   2   17.17    1.06
 -10   4  -2   17.89    1.07
 -10   4  -2   16.31    1.20
  10   4   2   16.19    1.09
 -12  -4  -2    1.20    0.20
  12  -4   2    0.81    0.16
 -12  -4  -2    1.37    0.24
  12   4   2    0.78    0.19
 -12   4  -2    1.17    0.20
 -12   4  -2    1.60    0.33
  12   4   2    1.15    0.20
 -12   4  -2    1.39    0.28
  14  -4   2    1.82    0.26
 -14  -4  -2    2.33    0.33
 -14  -4  -2    1.87    0.27
 -14   4  -2    2.08    0.30
  14   4   2    1.84    0.28
 -14   4  -2    1.92    0.33
 -14   4  -2    1.28    0.32
  14   4   2    2.03    0.31
  16  -4   2    9.68    0.69
 -16  -4  -2    8.58    0.70
 -16  -4  -2    9.77    0.70
  16   4   2    9.32    0.79
 -16   4  -2    9.19    0.70
 -16   4  -2   10.94    0.93
  16   4   2    8.19    0.69
 -18  -4  -2    0.99    0.24
  18  -4   2    0.52    0.19
 -18  -4  -2    1.12    0.23
 -18   4  -2    1.12    0.31
 -18   4  -2    1.09    0.35
  18   4   2    0.62    0.19
 -18   4  -2    0.95    0.23
  18   4   2    1.11    0.25
 -20  -4  -2    0.10    0.13
  20  -4   2    0.01    0.10
  20   4   2    0.19    0.15
  20   4   2    0.24    0.15
 -20   4  -2   -0.12    0.12
  22  -4   2    0.02    0.12
 -22  -4  -2    0.00    0.11
  22   4   2   -0.09    0.09
 -22   4  -2   -0.04    0.16
 -24  -4  -2    1.10    0.27
 -24   4  -2    0.69    0.28
 -26  -4  -2    0.50    0.20
 -26   4  -2    0.92    0.34
 -27   5   2    0.00    0.15
  25  -5  -2    0.01    0.12
 -25  -5   2   -0.04    0.06
 -25   5   2    0.00    0.16
  23  -5  -2    0.17    0.17
 -23  -5   2    0.09    0.08
 -23   5   2    0.21    0.17
  23   5  -2    0.13    0.17
  21  -5  -2    0.27    0.15
 -21  -5   2    0.21    0.10
 -21   5   2   -0.15    0.13
  21   5  -2    0.35    0.17
 -21   5   2    0.36    0.16
  19  -5  -2    0.02    0.09
 -19  -5   2   -0.01    0.07
 -19  -5   2   -0.08    0.08
 -19   5   2    0.07    0.17
  19   5  -2    0.18    0.15
 -19   5   2   -0.07    0.08
 -19   5   2   -0.09    0.12
 -17  -5   2    0.28    0.19
 -17  -5   2   -0.02    0.06
 -17  -5   2   -0.03    0.08
 -17   5   2    0.04    0.09
 -17   5   2    0.39    0.35
  17   5  -2   -0.03    0.10
  17   5  -2   -0.11    0.07
 -15  -5   2    0.16    0.15
 -15  -5   2    0.10    0.11
  15  -5  -2    0.00    0.09
 -15   5   2   -0.19    0.11
  15   5  -2    0.08    0.08
 -15   5   2    0.11    0.10
  13  -5  -2    0.21    0.15
 -13  -5   2    0.33    0.09
 -13  -5   2    0.19    0.16
  13  -5  -2    0.16    0.09
 -13  -5   2    0.31    0.12
  13   5  -2    0.10    0.10
 -13   5   2    0.20    0.10
  13   5  -2    0.23    0.10
 -13   5   2    0.10    0.13
  11  -5  -2   15.42    1.14
  11  -5  -2   16.46    0.97
 -11  -5   2   15.71    1.00
 -11  -5   2   15.36    0.95
 -11  -5   2   17.25    1.18
  11   5  -2   15.09    1.03
  11   5  -2   15.70    0.97
 -11   5   2   16.05    0.97
 -11   5   2   14.44    1.14
   9  -5  -2   13.69    0.96
  -9  -5   2   12.70    0.94
   9  -5  -2   12.06    0.77
  -9  -5   2   13.34    0.78
  -9  -5   2   12.50    0.81
   9   5  -2   11.19    0.79
   9   5  -2   12.92    0.84
  -9   5   2   13.44    0.96
  -9   5   2   12.61    0.77
  -7  -5   2    3.19    0.43
  -7  -5   2    3.30    0.28
   7  -5  -2    3.85    0.47
   7  -5  -2    3.16    0.23
   7   5  -2    3.18    0.27
  -7   5   2    3.21    0.24
  -7   5   2    2.72    0.39
  -5  -5   2   83.12    4.45
   5  -5  -2   74.75    4.43
  -5  -5   2   75.02    4.31
   5   5  -2   76.46    4.31
  -5   5   2   79.95    4.44
  -5   5   2   76.53    4.26
   5   5  -2   75.23    4.44
  -5   5   2   75.95    4.35
  -3  -5   2   35.52    2.18
   3  -5  -2   42.09    2.21
   3  -5  -2   35.92    1.99
  -3  -5   2   37.19    2.08
   3   5  -2   35.38    2.08
  -3   5   2   34.24    2.11
  -3   5   2   32.55    2.16
   3   5  -2   37.45    2.19
  -1  -5   2   39.62    2.58
   1  -5  -2   41.52    2.58
   1   5  -2   48.62    2.61
  -1   5   2   45.19    2.54
  -1   5   2   44.30    2.58
   1  -5   2   67.39    3.77
  -1  -5  -2   69.39    3.76
  -1  -5  -2   63.41    3.68
   1  -5   2   66.67    3.64
   1   5   2   57.43    3.73
  -1   5  -2   64.92    3.76
   1   5   2   65.95    3.70
   3  -5   2   24.50    1.57
  -3  -5  -2   26.17    1.41
  -3  -5  -2   26.51    1.57
  -3  -5  -2   22.95    1.48
   3  -5   2   23.87    1.44
   3   5   2   25.53    1.52
   3   5   2   24.01    1.42
  -3   5  -2   23.43    1.56
   3   5   2   27.21    1.58
  -5  -5  -2    0.34    0.08
   5  -5   2    0.31    0.09
   5  -5   2    0.38    0.17
  -5  -5  -2    0.32    0.11
  -5  -5  -2    0.40    0.15
   5   5   2    0.16    0.10
   5   5   2    0.32    0.08
  -5   5  -2    0.29    0.14
  -5   5  -2    0.52    0.11
  -7  -5  -2    4.23    0.50
   7  -5   2    4.72    0.53
  -7  -5  -2    3.48    0.34
   7  -5   2    3.62    0.30
  -7  -5  -2    4.45    0.31
  -7   5  -2    5.30    0.58
  -7   5  -2    3.71    0.32
   7   5   2    3.53    0.36
   7   5   2    4.05    0.32
  -9  -5  -2   26.01    1.48
   9  -5   2   26.97    1.68
  -9  -5  -2   20.95    1.61
  -9  -5  -2   23.54    1.52
   9  -5   2   27.58    1.49
  -9   5  -2   24.96    1.67
  -9   5  -2   25.19    1.50
   9   5   2   22.86    1.53
   9   5   2   25.22    1.49
 -11  -5  -2    0.11    0.14
  11  -5   2    0.01    0.11
 -11  -5  -2    0.21    0.12
  11  -5   2    0.31    0.11
 -11  -5  -2    0.23    0.10
  11   5   2    0.38    0.14
  11   5   2    0.40    0.13
 -11   5  -2    0.50    0.20
 -11   5  -2    0.27    0.10
  13  -5   2    3.45    0.35
 -13  -5  -2    2.61    0.30
 -13  -5  -2    2.52    0.34
 -13   5  -2    2.08    0.38
  13   5   2    2.41    0.34
  13   5   2    2.09    0.30
 -13   5  -2    2.81    0.34
 -13   5  -2    2.29    0.46
  15  -5   2    7.19    0.58
 -15  -5  -2    7.32    0.87
 -15  -5  -2    7.76    0.59
 -15  -5  -2    6.80    0.60
 -15   5  -2    8.70    0.72
 -15   5  -2    7.60    0.77
 -15   5  -2    7.55    0.61
  15   5   2    8.43    0.63
  17  -5   2   12.08    0.89
 -17  -5  -2   12.33    0.92
 -17  -5  -2   12.72    0.91
 -17   5  -2   14.13    1.16
 -17   5  -2   12.75    1.02
  17   5   2   13.16    0.94
  17   5   2   13.43    0.95
 -19  -5  -2    0.16    0.14
  19  -5   2    0.42    0.17
 -19   5  -2    0.23    0.15
  19   5   2    0.17    0.15
 -19   5  -2    0.72    0.28
  19   5   2    0.57    0.20
  21  -5   2    4.50    0.51
 -21  -5  -2    3.39    0.46
 -21   5  -2    4.41    0.63
  21   5   2    4.85    0.86
  21   5   2    4.00    0.50
  23  -5   2    0.21    0.15
 -23  -5  -2    0.08    0.12
  23   5   2    0.27    0.17
 -23   5  -2    0.41    0.24
 -25  -5  -2    0.01    0.11
 -25   5  -2    0.34    0.27
 -26   6   2   -0.07    0.22
 -24  -6   2    0.10    0.07
  24  -6  -2    0.07    0.13
  24   6  -2   -0.11    0.12
 -24   6   2   -0.18    0.12
 -22  -6   2    1.70    0.22
  22  -6  -2    2.27    0.36
 -22  -6   2    2.29    0.55
  22   6  -2    2.11    0.40
 -22   6   2    2.72    0.48
  20  -6  -2    2.63    0.36
 -20  -6   2    2.13    0.52
 -20  -6   2    2.48    0.25
 -20   6   2    2.82    0.38
  20   6  -2    2.72    0.44
  20   6  -2    2.63    0.30
 -20   6   2    2.80    0.46
 -18  -6   2    2.44    0.35
 -18  -6   2    2.45    0.27
 -18  -6   2    2.97    0.57
  18  -6  -2    3.03    0.37
 -18   6   2    2.80    0.35
 -18   6   2    2.73    0.54
  18   6  -2    3.06    0.32
  18   6  -2    2.13    0.36
 -16  -6   2    0.25    0.09
 -16  -6   2    0.27    0.12
  16  -6  -2    0.52    0.15
 -16  -6   2    0.19    0.20
 -16   6   2    0.17    0.10
  16   6  -2    0.44    0.13
 -16   6   2    0.35    0.24
  16   6  -2    0.39    0.17
  14  -6  -2    4.54    0.39
 -14  -6   2    5.04    0.37
  14  -6  -2    3.72    0.57
 -14  -6   2    4.77    0.66
 -14  -6   2    4.34    0.41
  14   6  -2    5.09    0.40
 -14   6   2    4.67    0.39
 -14   6   2    5.59    0.71
  14   6  -2    5.05    0.53
  12  -6  -2    0.27    0.10
 -12  -6   2    0.18    0.08
  12  -6  -2    0.16    0.14
 -12  -6   2    0.31    0.17
 -12  -6   2    0.11    0.09
  12   6  -2    0.04    0.08
  12   6  -2    0.15    0.11
 -12   6   2    0.27    0.10
 -12   6   2   -0.01    0.13
  10  -6  -2   20.68    1.49
  10  -6  -2   20.76    1.29
 -10  -6   2   21.52    1.50
 -10  -6   2   21.99    1.39
 -10   6   2   24.25    1.31
  10   6  -2   21.41    1.33
 -10   6   2   22.49    1.53
  10   6  -2   21.93    1.38
  -8  -6   2    3.55    0.29
   8  -6  -2    3.07    0.43
  -8  -6   2    2.85    0.42
   8  -6  -2    3.31    0.27
  -8   6   2    2.98    0.42
  -8   6   2    3.24    0.25
   8   6  -2    3.02    0.29
   6  -6  -2   25.60    1.49
  -6  -6   2   24.05    1.68
  -6  -6   2   26.47    1.56
   6  -6  -2   24.99    1.69
  -6   6   2   27.43    1.61
   6   6  -2   26.82    1.57
  -6   6   2   27.65    1.51
  -6   6   2   26.58    1.70
   6   6  -2   26.67    1.71
  -4  -6   2    6.16    0.54
  -4  -6   2    5.96    0.42
   4  -6  -2    5.75    0.34
   4  -6  -2    5.68    0.52
   4   6  -2    5.72    0.43
  -4   6   2    4.76    0.49
   4   6  -2    5.46    0.51
  -4   6   2    6.14    0.47
   2  -6  -2   14.43    1.16
  -2  -6   2   17.38    1.20
   2   6  -2   18.52    1.10
   2   6  -2   19.32    1.21
  -2   6   2   19.18    1.20
  -2   6   2   17.46    1.13
   0  -6   2    0.18    0.12
   0  -6  -2    0.40    0.14
   0  -6  -2    0.32    0.04
   0   6  -2    0.26    0.14
   0   6   2    0.20    0.12
   0   6   2    0.33    0.11
   2  -6   2    7.80    0.66
  -2  -6  -2    7.88    0.65
  -2  -6  -2    7.44    0.58
  -2  -6  -2    8.34    0.49
  -2   6  -2    8.20    0.67
   2   6   2    8.91    0.62
   2   6   2    9.18    0.68
  -4  -6  -2   12.98    0.81
   4  -6   2   14.13    0.85
  -4  -6  -2   13.54    0.90
  -4  -6  -2   12.95    0.97
   4  -6   2   15.15    1.03
   4   6   2   14.20    1.00
   4   6   2   14.23    0.93
   4   6   2   13.97    0.84
  -4   6  -2   14.23    1.01
  -6  -6  -2    1.59    0.18
  -6  -6  -2    1.20    0.21
   6  -6   2    1.81    0.33
   6  -6   2    1.64    0.20
  -6  -6  -2    2.24    0.36
   6   6   2    1.62    0.26
  -6   6  -2    1.83    0.33
   6   6   2    1.76    0.21
  -6   6  -2    1.29    0.20
  -8  -6  -2    4.12    0.32
  -8  -6  -2    2.77    0.44
  -8  -6  -2    4.50    0.38
   8  -6   2    4.13    0.52
   8  -6   2    4.13    0.33
  -8   6  -2    4.33    0.36
   8   6   2    4.22    0.40
  -8   6  -2    4.34    0.56
   8   6   2    4.49    0.35
 -10  -6  -2    0.15    0.11
  10  -6   2    0.39    0.11
 -10  -6  -2    0.39    0.13
 -10  -6  -2    0.22    0.16
  10  -6   2    0.14    0.16
  10   6   2    0.17    0.12
 -10   6  -2    0.21    0.16
  10   6   2    0.08    0.09
 -12  -6  -2    0.41    0.33
  12  -6   2    0.50    0.13
 -12  -6  -2    0.85    0.17
 -12  -6  -2    0.31    0.14
  12  -6   2    0.73    0.26
 -12   6  -2    0.47    0.23
  12   6   2    0.64    0.19
  12   6   2    0.47    0.15
 -12   6  -2    0.62    0.17
  14  -6   2    0.38    0.14
  14  -6   2    0.30    0.20
 -14  -6  -2    0.63    0.18
 -14  -6  -2    0.22    0.12
 -14  -6  -2    0.17    0.16
 -14   6  -2    0.42    0.21
 -14   6  -2    0.39    0.15
  14   6   2    0.41    0.18
 -14   6  -2    0.54    0.22
  16  -6   2    1.37    0.24
 -16  -6  -2    1.14    0.24
 -16  -6  -2    1.71    0.40
 -16  -6  -2    1.21    0.23
 -16   6  -2    1.49    0.40
  16   6   2    1.40    0.27
 -16   6  -2    1.18    0.25
 -16   6  -2    1.40    0.32
  16   6   2    1.10    0.24
 -18  -6  -2    4.68    0.52
  18  -6   2    4.49    0.50
 -18  -6  -2    3.76    0.64
 -18  -6  -2    5.01    0.47
 -18   6  -2    4.91    0.55
  18   6   2    5.41    0.51
  18   6   2    4.54    0.55
 -18   6  -2    5.01    0.66
  20  -6   2    2.48    0.38
 -20  -6  -2    2.43    0.37
 -20  -6  -2    0.92    0.43
  20   6   2    2.49    0.42
  20   6   2    2.84    0.42
 -20   6  -2    3.51    0.55
 -22  -6  -2    0.80    0.35
  22  -6   2    0.83    0.25
  22   6   2    0.62    0.23
 -22   6  -2    0.45    0.28
  22   6   2    0.73    0.23
 -24  -6  -2    0.23    0.15
 -24   6  -2    0.17    0.25
  25  -7  -2    0.14    0.15
 -25   7   2   -0.08    0.17
  23  -7  -2    0.14    0.12
  23   7  -2    0.15    0.20
 -23   7   2    0.00    0.15
  21  -7  -2    0.15    0.13
 -21  -7   2    0.26    0.10
 -21  -7   2    0.26    0.21
  21   7  -2    0.37    0.13
 -21   7   2    0.08    0.13
  21   7  -2    0.39    0.21
 -21   7   2    0.23    0.20
 -19  -7   2    1.12    0.18
 -19  -7   2    1.68    0.43
  19  -7  -2    0.80    0.20
  19   7  -2    0.77    0.24
  19   7  -2    0.63    0.16
 -19   7   2    1.04    0.23
 -17  -7   2    0.52    0.17
 -17  -7   2    0.26    0.21
 -17  -7   2    0.31    0.10
 -17   7   2   -0.01    0.14
  17   7  -2   -0.07    0.10
  17   7  -2    0.23    0.12
 -17   7   2    0.21    0.11
 -15  -7   2   -0.02    0.09
  15  -7  -2    0.32    0.18
  15  -7  -2    0.10    0.08
 -15  -7   2   -0.03    0.05
 -15  -7   2    0.45    0.22
 -15   7   2   -0.07    0.06
  15   7  -2    0.09    0.12
  15   7  -2    0.14    0.11
  13  -7  -2    6.28    0.75
  13  -7  -2    5.73    0.42
 -13  -7   2    5.11    0.44
 -13  -7   2    4.50    0.65
  13   7  -2    5.04    0.44
 -13   7   2    6.04    0.49
  13   7  -2    5.12    0.49
 -13   7   2    5.19    0.71
  11  -7  -2    0.45    0.22
  11  -7  -2    0.41    0.11
 -11  -7   2    0.51    0.23
 -11  -7   2    0.28    0.12
  11   7  -2    0.43    0.15
 -11   7   2    0.30    0.10
 -11   7   2    0.21    0.16
  11   7  -2    0.28    0.12
   9  -7  -2    3.48    0.27
  -9  -7   2    3.44    0.31
   9  -7  -2    3.58    0.50
  -9  -7   2    3.58    0.51
   9   7  -2    3.49    0.33
  -9   7   2    3.66    0.51
  -9   7   2    3.10    0.27
   7  -7  -2    2.41    0.40
   7  -7  -2    2.19    0.19
  -7  -7   2    2.77    0.29
  -7  -7   2    2.20    0.37
   7   7  -2    2.63    0.31
  -7   7   2    2.50    0.21
  -7   7   2    2.75    0.43
  -7   7   2    2.26    0.31
   7   7  -2    2.37    0.39
  -5  -7   2    1.63    0.34
  -5  -7   2    1.22    0.18
   5  -7  -2    1.24    0.10
   5  -7  -2    1.15    0.27
   5   7  -2    1.00    0.19
  -5   7   2    1.42    0.29
  -5   7   2    1.18    0.22
   5   7  -2    1.29    0.30
   3  -7  -2    0.45    0.16
  -3  -7   2    0.19    0.08
   3  -7  -2    0.33    0.04
  -3  -7   2    0.28    0.14
   3   7  -2    0.31    0.11
  -3   7   2    0.49    0.18
   3   7  -2    0.37    0.17
  -3   7   2    0.45    0.15
   1  -7  -2   13.58    0.79
   1  -7  -2   15.84    1.06
   1  -7  -2   14.24    0.79
  -1  -7   2   14.80    1.04
  -1   7   2   12.36    0.94
  -1   7   2   15.04    1.03
  -1  -7  -2   19.35    1.33
   1  -7   2   20.31    1.18
   1  -7   2   17.44    1.32
   1   7   2   20.25    1.27
   1   7   2   19.91    1.33
  -3  -7  -2    4.49    0.31
   3  -7   2    4.19    0.53
  -3  -7  -2    4.68    0.56
   3  -7   2    4.58    0.34
  -3  -7  -2    4.43    0.40
  -3   7  -2    5.34    0.60
   3   7   2    5.41    0.45
   3   7   2    4.19    0.62
   5  -7   2   38.83    2.44
  -5  -7  -2   37.69    2.29
   5  -7   2   37.00    2.22
  -5  -7  -2   40.65    2.20
  -5  -7  -2   37.76    2.41
  -5   7  -2   37.45    2.42
   5   7   2   40.57    2.34
   5   7   2   39.74    2.23
  -7  -7  -2    3.23    0.27
   7  -7   2    3.52    0.51
  -7  -7  -2    2.44    0.41
   7  -7   2    3.53    0.28
  -7  -7  -2    3.48    0.39
  -7   7  -2    3.38    0.51
   7   7   2    3.05    0.29
   7   7   2    4.12    0.44
   9  -7   2    0.02    0.12
  -9  -7  -2    0.02    0.06
  -9  -7  -2    0.08    0.13
   9  -7   2    0.05    0.07
  -9  -7  -2   -0.16    0.05
  -9   7  -2    0.35    0.18
   9   7   2    0.06    0.08
  -9   7  -2   -0.10    0.07
  11  -7   2   10.44    0.70
  11  -7   2    8.52    0.86
 -11  -7  -2   11.40    0.93
 -11  -7  -2   10.36    0.70
 -11  -7  -2   11.45    0.77
  11   7   2   10.35    0.79
 -11   7  -2   10.51    0.74
  11   7   2    8.84    0.72
 -11   7  -2   10.29    0.92
  13  -7   2    4.14    0.37
 -13  -7  -2    3.73    0.35
 -13  -7  -2    4.00    0.46
  13  -7   2    4.25    0.62
 -13  -7  -2    4.58    0.65
  13   7   2    5.29    0.55
 -13   7  -2    3.55    0.61
  13   7   2    3.55    0.43
 -13   7  -2    3.53    0.42
 -15  -7  -2    3.38    0.58
 -15  -7  -2    4.63    0.50
  15  -7   2    4.44    0.67
  15  -7   2    4.14    0.38
 -15  -7  -2    3.80    0.42
 -15   7  -2    5.40    0.63
 -15   7  -2    3.37    0.60
 -15   7  -2    3.88    0.45
  15   7   2    3.72    0.49
  15   7   2    4.68    0.50
 -17  -7  -2    0.16    0.22
  17  -7   2    0.10    0.12
 -17  -7  -2    0.13    0.12
 -17  -7  -2    0.11    0.12
  17   7   2    0.26    0.16
 -17   7  -2    0.15    0.18
 -17   7  -2    0.33    0.16
  17   7   2    0.10    0.12
 -19  -7  -2    0.05    0.11
  19  -7   2    0.07    0.11
  19   7   2   -0.01    0.13
 -19   7  -2   -0.03    0.13
  19   7   2    0.17    0.15
 -21  -7  -2    1.29    0.40
 -21  -7  -2    1.41    0.43
  21   7   2    1.54    0.34
  21   7   2    1.98    0.35
 -23  -7  -2    0.05    0.12
  23  -7   2    0.09    0.14
  23   7   2    0.02    0.13
 -23   7  -2    0.47    0.28
 -25  -7  -2    0.16    0.15
  24  -8  -2    1.90    0.34
 -24   8   2    1.05    0.36
  22  -8  -2    0.29    0.16
  22   8  -2    0.05    0.17
  22   8  -2    0.32    0.13
 -22   8   2    0.08    0.18
  20  -8  -2    0.10    0.11
 -20  -8   2    0.28    0.23
  20   8  -2    0.19    0.17
 -20   8   2    0.00    0.11
  20   8  -2    0.19    0.11
 -18  -8   2    0.36    0.27
  18  -8  -2   -0.03    0.08
 -18  -8   2    0.16    0.11
  18   8  -2   -0.03    0.08
  18   8  -2    0.02    0.13
 -18   8   2    0.11    0.12
 -16  -8   2    1.26    0.36
  16  -8  -2    1.78    0.41
  16  -8  -2    1.58    0.25
 -16   8   2    1.69    0.26
 -16   8   2    1.46    0.38
  16   8  -2    1.85    0.34
  16   8  -2    1.03    0.22
  14  -8  -2    0.07    0.08
  14  -8  -2    0.23    0.18
 -14  -8   2    0.21    0.17
 -14  -8   2   -0.06    0.08
  14   8  -2   -0.01    0.10
 -14   8   2    0.22    0.11
 -14   8   2    0.11    0.19
  14   8  -2    0.09    0.11
  12  -8  -2    5.62    0.41
  12  -8  -2    5.98    0.75
 -12  -8   2    5.89    0.46
 -12  -8   2    5.88    0.76
  12   8  -2    5.38    0.47
 -12   8   2    5.04    0.42
 -12   8   2    5.40    0.70
  10  -8  -2    0.02    0.06
 -10  -8   2    0.07    0.09
 -10  -8   2    0.05    0.13
  10  -8  -2    0.02    0.11
 -10   8   2    0.00    0.13
 -10   8   2   -0.06    0.06
  10   8  -2   -0.05    0.08
  -8  -8   2    1.96    0.26
   8  -8  -2    2.01    0.23
   8  -8  -2    2.62    0.45
  -8  -8   2    2.38    0.42
  -8   8   2    2.79    0.38
   8   8  -2    2.35    0.43
  -8   8   2    1.89    0.39
   8   8  -2    2.40    0.31
  -6  -8   2    2.58    0.44
   6  -8  -2    2.28    0.17
  -6  -8   2    2.26    0.26
   6  -8  -2    1.36    0.32
  -6   8   2    2.20    0.33
   6   8  -2    2.18    0.30
  -6   8   2    1.99    0.37
   6   8  -2    1.91    0.37
   4  -8  -2    3.16    0.20
  -4  -8   2    3.15    0.28
  -4  -8   2    3.66    0.50
   4  -8  -2    3.09    0.46
   4   8  -2    2.44    0.43
  -4   8   2    3.03    0.39
   4   8  -2    3.64    0.34
  -4   8   2    3.55    0.48
   2  -8  -2   10.27    0.79
  -2  -8   2    9.05    0.60
  -2  -8   2    8.59    0.76
   2  -8  -2    8.83    0.50
  -2   8   2    8.90    0.69
  -2   8   2    8.28    0.73
   2   8  -2    7.86    0.73
   0  -8  -2    0.11    0.13
   0  -8   2    0.07    0.11
   0  -8  -2   -0.01    0.02
   0   8  -2   -0.03    0.07
   0   8   2   -0.02    0.08
   0   8   2    0.06    0.10
   2  -8   2   12.11    0.79
   2  -8   2   13.78    1.01
  -2  -8  -2   11.51    0.96
  -2  -8  -2   12.40    0.74
   2   8   2   13.13    0.91
  -2   8  -2   12.21    0.96
   2   8   2   13.78    0.99
  -4  -8  -2    1.86    0.36
   4  -8   2    2.68    0.47
   4  -8   2    3.30    0.26
  -4  -8  -2    2.32    0.21
  -4  -8  -2    2.97    0.36
   4   8   2    3.63    0.43
  -4   8  -2    2.55    0.44
   4   8   2    2.37    0.40
   6  -8   2    2.34    0.43
  -6  -8  -2    2.54    0.44
   6  -8   2    2.32    0.25
  -6  -8  -2    2.55    0.22
  -6  -8  -2    2.77    0.36
   6   8   2    1.95    0.32
   6   8   2    2.45    0.28
   6   8   2    2.50    0.42
  -6   8  -2    1.94    0.39
  -8  -8  -2    0.45    0.16
   8  -8   2    0.53    0.13
  -8  -8  -2    0.79    0.31
  -8  -8  -2    0.56    0.12
   8  -8   2    0.58    0.23
   8   8   2    0.64    0.16
  -8   8  -2    0.75    0.25
   8   8   2    1.02    0.24
 -10  -8  -2   24.57    1.55
 -10  -8  -2   25.34    1.75
 -10  -8  -2   23.74    1.47
  10  -8   2   22.11    1.47
  10  -8   2   25.30    1.76
  10   8   2   25.84    1.61
  10   8   2   25.92    1.54
 -10   8  -2   23.70    1.53
 -10   8  -2   27.92    1.80
 -12  -8  -2    1.61    0.28
  12  -8   2    2.15    0.45
  12  -8   2    1.65    0.24
 -12  -8  -2    2.25    0.28
 -12  -8  -2    1.97    0.42
 -12   8  -2    2.37    0.32
  12   8   2    1.98    0.35
  12   8   2    2.45    0.33
 -12   8  -2    1.31    0.38
  14  -8   2    1.53    0.40
 -14  -8  -2    1.13    0.35
 -14  -8  -2    1.54    0.24
 -14  -8  -2    1.73    0.30
  14  -8   2    2.06    0.28
  14   8   2    2.59    0.35
  14   8   2    2.58    0.39
 -14   8  -2    2.10    0.48
 -14   8  -2    2.56    0.34
  16  -8   2    0.30    0.24
  16  -8   2    0.53    0.17
 -16  -8  -2    0.40    0.15
 -16  -8  -2    0.52    0.28
 -16  -8  -2    0.51    0.19
  16   8   2    0.78    0.24
 -16   8  -2    0.44    0.23
 -16   8  -2    0.78    0.24
  16   8   2    0.58    0.20
 -18  -8  -2    0.31    0.16
  18  -8   2    0.69    0.19
 -18  -8  -2   -0.08    0.26
  18   8   2    0.42    0.19
  18   8   2    0.50    0.21
 -18   8  -2    0.25    0.17
 -18   8  -2    0.51    0.28
 -20  -8  -2    0.09    0.21
  20  -8   2   -0.09    0.08
 -20  -8  -2    0.01    0.11
  20   8   2   -0.04    0.13
 -20   8  -2    0.05    0.20
  22  -8   2    0.77    0.22
 -22  -8  -2    0.54    0.19
 -22   8  -2    1.24    0.39
  22   8   2    0.48    0.22
  22   8   2    1.11    0.29
 -24  -8  -2    1.06    0.25
 -23   9   2    1.92    0.49
  21  -9  -2    1.80    0.31
  21   9  -2    2.08    0.41
  21   9  -2    2.08    0.29
  19  -9  -2    0.53    0.16
 -19  -9   2    0.84    0.35
  19   9  -2    0.36    0.19
  19   9  -2    0.26    0.15
 -17  -9   2   12.65    0.93
 -17  -9   2   12.38    1.18
  17  -9  -2   13.65    1.21
  17  -9  -2   13.03    0.91
  17   9  -2   13.54    0.94
  17   9  -2   13.57    1.03
 -17   9   2   14.25    0.95
  15  -9  -2    1.75    0.25
 -15  -9   2    2.24    0.31
  15  -9  -2    1.63    0.41
 -15  -9   2    2.12    0.49
  15   9  -2    1.54    0.28
 -15   9   2    2.26    0.30
  13  -9  -2    0.30    0.11
  13  -9  -2    0.23    0.20
 -13  -9   2    0.57    0.30
 -13  -9   2    0.25    0.13
  13   9  -2    0.29    0.16
 -13   9   2    0.15    0.18
 -13   9   2    0.34    0.15
  11  -9  -2    2.42    0.47
 -11  -9   2    1.95    0.43
  11  -9  -2    2.02    0.23
 -11  -9   2    2.36    0.30
 -11   9   2    1.63    0.23
 -11   9   2    1.61    0.31
 -11   9   2    2.27    0.48
  -9  -9   2  185.73   11.14
  -9  -9   2  214.06   11.46
   9  -9  -2  222.66   11.48
  -9   9   2  189.72   11.26
  -9   9   2  203.84   11.44
   9   9  -2  195.14   11.23
   7  -9  -2    5.80    0.69
  -7  -9   2    3.92    0.37
   7  -9  -2    4.53    0.31
  -7  -9   2    4.04    0.58
  -7   9   2    4.93    0.64
   7   9  -2    4.38    0.61
  -7   9   2    5.29    0.58
   7   9  -2    5.12    0.45
   5  -9  -2   10.31    0.60
   5  -9  -2    9.46    0.87
  -5  -9   2   11.02    0.70
   5   9  -2    9.84    0.88
  -5   9   2   10.15    0.79
   5   9  -2    9.96    0.76
  -5   9   2   11.01    0.90
   3  -9  -2    0.55    0.23
  -3  -9   2    0.18    0.09
  -3  -9   2    0.63    0.24
  -3   9   2    0.23    0.14
   3   9  -2    0.50    0.20
   3   9  -2    0.35    0.13
  -3   9   2    0.36    0.17
   1  -9  -2    0.43    0.20
  -1  -9   2    0.70    0.23
   1   9  -2    0.92    0.20
   1   9  -2    1.14    0.29
  -1   9   2    0.61    0.21
  -1   9   2    0.53    0.18
   1  -9   2    1.19    0.31
   1  -9   2    1.59    0.21
  -1  -9  -2    1.70    0.13
  -1  -9  -2    1.64    0.34
   1   9   2    1.89    0.32
  -1   9  -2    1.58    0.27
  -1   9  -2    2.02    0.39
   1   9   2    1.93    0.39
   3  -9   2   10.65    0.92
  -3  -9  -2   12.22    0.93
   3  -9   2   11.16    0.68
  -3  -9  -2    9.68    0.63
   3   9   2    9.77    0.79
  -3   9  -2   10.65    0.89
   3   9   2   10.33    0.88
   5  -9   2    2.23    0.24
   5  -9   2    1.89    0.40
  -5  -9  -2    2.06    0.18
  -5   9  -2    1.98    0.41
   5   9   2    1.82    0.33
   5   9   2    1.23    0.33
  -7  -9  -2   76.59    4.22
   7  -9   2   69.98    4.52
  -7  -9  -2   78.95    4.54
   7  -9   2   77.55    4.23
  -7  -9  -2   76.86    4.35
  -7   9  -2   75.10    4.54
   7   9   2   68.02    4.37
   7   9   2   78.56    4.55
   9  -9   2  115.36    6.80
   9  -9   2  123.95    7.15
  -9  -9  -2  125.37    6.86
  -9  -9  -2  125.56    6.91
  -9  -9  -2  119.50    7.11
   9   9   2  123.61    6.87
   9   9   2  127.08    6.98
  -9   9  -2  116.41    7.13
 -11  -9  -2    0.36    0.21
 -11  -9  -2    0.00    0.10
  11  -9   2    0.03    0.12
 -11  -9  -2    0.00    0.07
  11  -9   2    0.00    0.07
  11   9   2    0.12    0.14
 -11   9  -2    0.08    0.18
  11   9   2    0.16    0.11
  13  -9   2    1.70    0.42
 -13  -9  -2    0.76    0.21
  13  -9   2    0.81    0.17
 -13  -9  -2    0.88    0.32
 -13  -9  -2    0.88    0.19
 -13   9  -2    1.02    0.22
  13   9   2    1.09    0.28
  13   9   2    0.66    0.31
 -15  -9  -2    4.76    0.44
  15  -9   2    5.00    0.74
 -15  -9  -2    4.51    0.73
  15  -9   2    5.11    0.45
  15   9   2    6.01    0.54
 -15   9  -2    6.11    0.53
  15   9   2    4.20    0.57
 -17  -9  -2    0.78    0.19
  17  -9   2    0.60    0.17
  17  -9   2    0.18    0.21
 -17  -9  -2    0.63    0.31
 -17  -9  -2    0.41    0.17
 -17   9  -2    0.66    0.33
  17   9   2    0.61    0.21
 -17   9  -2    0.62    0.22
  17   9   2    0.60    0.21
  19  -9   2    0.33    0.15
 -19  -9  -2    0.25    0.14
 -19  -9  -2    0.55    0.31
  19   9   2    0.10    0.16
 -19   9  -2    0.13    0.25
  19   9   2    0.31    0.19
  21  -9   2    0.60    0.20
 -21  -9  -2    0.42    0.16
  21   9   2    0.89    0.28
  21   9   2    0.89    0.29
 -23  -9  -2    4.08    0.49
  24 -10  -2    0.48    0.20
  22 -10  -2    0.10    0.13
  20 -10  -2    4.60    0.51
  20  10  -2    4.38    0.51
 -20  10   2    5.26    0.56
 -18 -10   2    0.90    0.39
  18 -10  -2    1.71    0.47
  18 -10  -2    1.40    0.24
  18  10  -2    0.50    0.18
 -18  10   2    1.20    0.26
  16 -10  -2    2.20    0.30
  16 -10  -2    2.30    0.59
 -16 -10   2    2.31    0.33
 -16  10   2    2.38    0.33
  16  10  -2    3.08    0.40
  14 -10  -2    2.52    0.52
 -14 -10   2    2.71    0.35
 -14 -10   2    2.15    0.48
  14 -10  -2    3.05    0.32
 -14  10   2    2.66    0.33
  14  10  -2    2.49    0.38
  12 -10  -2    0.31    0.21
 -12 -10   2    0.04    0.19
  12 -10  -2    0.41    0.10
 -12 -10   2    0.56    0.15
  12  10  -2    0.59    0.20
 -12  10   2    0.61    0.28
 -12  10   2    0.49    0.21
 -10 -10   2   17.49    1.34
 -10 -10   2   17.17    1.06
  10 -10  -2   19.19    1.38
  10 -10  -2   15.39    0.97
  10  10  -2   16.28    1.13
 -10  10   2   14.78    1.29
 -10  10   2   15.53    1.17
   8 -10  -2   51.07    2.94
  -8 -10   2   51.08    3.02
  -8 -10   2   52.16    3.32
   8 -10  -2   53.16    3.34
   8  10  -2   55.24    3.14
  -8  10   2   54.22    3.36
   6 -10  -2    3.01    0.22
  -6 -10   2    3.42    0.30
  -6 -10   2    3.79    0.59
   6 -10  -2    3.47    0.55
  -6  10   2    3.54    0.47
   6  10  -2    3.70    0.58
  -6  10   2    3.29    0.53
   6  10  -2    3.07    0.42
  -4 -10   2    0.22    0.21
  -4 -10   2    0.38    0.11
   4 -10  -2    0.15    0.17
  -4  10   2    0.37    0.18
  -4  10   2    0.38    0.20
   4  10  -2    0.11    0.13
   4  10  -2    0.11    0.14
  -2 -10   2    0.29    0.19
  -2 -10   2    0.43    0.12
   2  10  -2    0.25    0.14
  -2  10   2    0.41    0.18
   2  10  -2   -0.05    0.13
  -2  10   2    0.51    0.23
   0 -10  -2    5.38    0.33
   0 -10   2    5.56    0.72
   0 -10  -2    5.33    0.33
   0 -10   2    6.19    0.43
   0 -10  -2    4.64    0.66
   0  10  -2    6.13    0.73
   0  10   2    5.07    0.59
   0  10   2    6.65    0.65
   0  10  -2    5.43    0.51
   2 -10   2    0.23    0.09
  -2 -10  -2    0.30    0.06
  -2 -10  -2    0.38    0.20
   2 -10   2    0.33    0.19
  -2  10  -2    0.29    0.20
   2  10   2    0.45    0.19
  -2  10  -2    0.36    0.16
   2  10   2    0.17    0.18
  -4 -10  -2    2.14    0.44
   4 -10   2    2.39    0.25
   4 -10   2    2.08    0.45
  -4 -10  -2    1.72    0.19
   4  10   2    2.07    0.36
  -4  10  -2    1.84    0.40
   4  10   2    2.01    0.42
   6 -10   2    1.44    0.37
   6 -10   2    0.99    0.17
  -6 -10  -2    1.32    0.17
  -6 -10  -2    1.62    0.40
   6  10   2    1.78    0.42
  -6  10  -2    1.01    0.34
   6  10   2    1.32    0.29
  -8 -10  -2   50.82    2.98
   8 -10   2   43.34    2.94
  -8 -10  -2   49.18    2.61
   8 -10   2   42.53    2.60
  -8  10  -2   43.76    2.95
   8  10   2   43.53    2.78
 -10 -10  -2    9.32    0.90
  10 -10   2    8.52    0.87
  10 -10   2    8.99    0.61
 -10 -10  -2    8.47    0.70
 -10 -10  -2    8.07    0.60
 -10  10  -2   10.44    1.13
  10  10   2    8.98    0.76
 -12 -10  -2   12.05    1.09
 -12 -10  -2   12.30    0.80
  12 -10   2   11.39    0.78
  12 -10   2   10.61    1.06
 -12 -10  -2   11.39    0.87
  12  10   2   11.46    0.86
  12  10   2   11.74    0.93
 -14 -10  -2   -0.01    0.10
 -14 -10  -2   -0.01    0.17
  14 -10   2    0.05    0.08
  14 -10   2    0.07    0.18
 -14 -10  -2   -0.05    0.08
  14  10   2    0.20    0.14
  14  10   2    0.06    0.15
 -16 -10  -2    1.04    0.40
  16 -10   2    1.28    0.40
 -16 -10  -2    1.38    0.27
 -16 -10  -2    1.15    0.23
  16 -10   2    1.37    0.25
  16  10   2    1.13    0.30
 -16  10  -2    1.59    0.31
  16  10   2    0.77    0.22
 -18 -10  -2    1.26    0.27
 -18 -10  -2    2.81    0.90
  18 -10   2    1.46    0.27
  18  10   2    2.08    0.39
 -18  10  -2    1.39    0.40
  18  10   2    1.30    0.30
 -20 -10  -2    1.36    0.28
  20  10   2    2.29    0.41
 -22 -10  -2    0.22    0.15
  22 -10   2    0.36    0.20
  21 -11  -2    5.07    0.55
  19 -11  -2    1.82    0.29
 -19  11   2    2.00    0.41
  19  11  -2    2.19    0.35
  17 -11  -2    1.34    0.43
 -17 -11   2    1.47    0.46
  17 -11  -2    0.86    0.20
  17  11  -2    1.07    0.26
 -17  11   2    1.67    0.29
 -15 -11   2    0.40    0.27
 -15 -11   2    0.55    0.17
  15 -11  -2    0.31    0.12
  15 -11  -2    0.24    0.24
  15  11  -2    0.23    0.17
 -13 -11   2    5.63    0.47
  13 -11  -2    6.29    0.89
 -13 -11   2    3.79    0.69
  13 -11  -2    5.53    0.41
  13  11  -2    5.16    0.60
  11 -11  -2    8.34    0.55
 -11 -11   2    9.70    0.93
 -11 -11   2    8.68    0.63
  11 -11  -2    6.62    0.94
  11  11  -2    8.16    0.71
   9 -11  -2    0.43    0.24
  -9 -11   2   -0.19    0.11
  -9 -11   2    0.28    0.11
   9  11  -2    0.17    0.14
   9  11  -2    0.08    0.18
  -9  11   2   -0.06    0.15
  -9  11   2    0.10    0.14
   7 -11  -2    3.72    0.63
  -7 -11   2    4.18    0.64
  -7 -11   2    3.54    0.33
   7 -11  -2    3.77    0.25
   7  11  -2    4.74    0.54
   7  11  -2    3.91    0.61
  -7  11   2    2.86    0.53
  -7  11   2    3.53    0.49
  -5 -11   2    0.39    0.12
   5 -11  -2    0.60    0.26
  -5 -11   2    0.35    0.22
   5  11  -2   -0.08    0.13
  -5  11   2    0.45    0.19
  -5  11   2    0.32    0.21
   5  11  -2    0.24    0.15
  -3 -11   2    6.17    0.76
  -3 -11   2    4.79    0.39
   3 -11  -2    4.43    0.65
  -3  11   2    3.96    0.60
   3  11  -2    4.24    0.63
   3  11  -2    5.32    0.51
  -3  11   2    5.62    1.09
  -1 -11   2   22.93    1.37
   1 -11  -2   21.96    1.65
  -1 -11   2   19.72    1.62
  -1 -11   2   22.30    1.36
   1  11  -2   22.91    1.50
  -1  11   2   21.65    1.53
   1  11  -2   26.00    1.71
   1 -11   2    0.28    0.22
  -1 -11  -2    0.59    0.26
   1 -11   2    0.45    0.12
  -1 -11  -2    0.88    0.10
  -1  11  -2    1.02    0.33
   1  11   2    1.23    0.29
  -1  11  -2    0.95    0.24
  -3 -11  -2    0.91    0.32
   3 -11   2    1.06    0.32
   3 -11   2    0.65    0.13
  -3 -11  -2    0.75    0.10
  -3  11  -2    0.79    0.27
   3  11   2    0.80    0.28
   3  11   2    0.67    0.23
  -3  11  -2    0.74    0.26
  -5 -11  -2   14.62    1.21
  -5 -11  -2   14.26    0.86
   5 -11   2   13.47    1.20
   5 -11   2   13.70    0.88
  -5  11  -2   14.96    1.21
   5  11   2   14.10    1.08
   5  11   2   14.66    1.20
  -7 -11  -2    0.08    0.07
   7 -11   2    0.08    0.08
   7 -11   2    0.15    0.19
  -7 -11  -2    0.04    0.16
   7  11   2    0.06    0.18
   7  11   2    0.19    0.16
  -7  11  -2    0.39    0.22
   9 -11   2    0.20    0.10
  -9 -11  -2    0.49    0.13
  -9 -11  -2    0.44    0.25
   9 -11   2    0.52    0.26
   9  11   2    0.71    0.25
  11 -11   2    0.10    0.19
 -11 -11  -2    0.31    0.12
 -11 -11  -2   -0.04    0.12
  11 -11   2    0.50    0.14
  11  11   2    0.61    0.23
  13 -11   2    1.69    0.25
  13 -11   2    1.81    0.49
 -13 -11  -2    1.72    0.26
  13  11   2    1.87    0.38
 -15 -11  -2   -0.16    0.13
  15 -11   2   -0.05    0.09
 -15 -11  -2   -0.13    0.08
  15 -11   2   -0.21    0.09
  15  11   2   -0.02    0.16
  17 -11   2    4.23    0.47
  17  11   2    4.37    0.56
  17  11   2    5.20    0.65
  19 -11   2   -0.04    0.09
  19  11   2    0.11    0.16
  19  11   2    0.16    0.16
  21 -11   2    0.10    0.13
  20 -12  -2    1.71    0.29
  18 -12  -2    0.18    0.12
  18  12  -2    0.46    0.21
  16 -12  -2    0.14    0.10
  16  12  -2    0.51    0.21
  14 -12  -2    9.90    0.70
 -14 -12   2   10.68    0.77
  14 -12  -2    9.62    1.18
 -14 -12   2   11.89    1.12
  14  12  -2   10.81    0.87
 -12 -12   2    0.72    0.34
 -12 -12   2    0.45    0.15
  12 -12  -2    0.55    0.12
  12 -12  -2    0.46    0.29
  12  12  -2    1.05    0.28
 -10 -12   2    0.49    0.27
 -10 -12   2    0.62    0.15
  10 -12  -2    0.16    0.21
  10 -12  -2    0.27    0.09
  10  12  -2    0.29    0.17
   8 -12  -2    8.78    1.03
  -8 -12   2    4.84    0.80
  -8 -12   2    7.32    0.55
   8 -12  -2    7.51    0.45
   8  12  -2    7.57    0.68
   6 -12  -2    3.29    0.60
  -6 -12   2    3.82    0.65
  -6 -12   2    3.29    0.35
   6  12  -2    3.60    0.50
  -4 -12   2   -0.05    0.06
   4 -12  -2    0.19    0.19
  -4 -12   2    0.11    0.19
  -4  12   2    0.06    0.16
   4  12  -2    0.16    0.15
  -4  12   2    0.10    0.14
  -2 -12   2    1.58    0.22
  -2 -12   2    1.60    0.23
  -2 -12   2    1.38    0.40
   2 -12  -2    2.18    0.50
   2  12  -2    1.87    0.45
   2  12  -2    1.73    0.34
  -2  12   2    1.46    0.38
  -2  12   2    1.37    0.34
   0 -12   2    3.17    0.57
   0 -12   2    3.19    0.30
   0 -12   2    3.53    0.30
   0 -12  -2    3.00    0.56
   0  12  -2    3.54    0.61
   0  12   2    2.69    0.55
   0  12  -2    2.38    0.42
   0  12   2    2.83    0.48
  -2 -12  -2    0.15    0.05
  -2 -12  -2    0.35    0.24
   2 -12   2    0.02    0.14
  -2 -12  -2    0.19    0.06
   2 -12   2    0.09    0.07
   2  12   2    0.10    0.19
   2  12   2    0.13    0.18
  -2  12  -2    0.17    0.15
  -4 -12  -2    1.06    0.14
   4 -12   2    1.42    0.18
  -4 -12  -2    1.57    0.42
   4 -12   2    1.25    0.40
   4  12   2    0.96    0.29
  -4  12  -2    0.78    0.36
  -6 -12  -2    1.43    0.40
  -6 -12  -2    1.31    0.17
   6 -12   2    1.22    0.18
   6 -12   2    1.00    0.35
   6  12   2    1.49    0.36
   8 -12   2    3.99    0.34
  -8 -12  -2    4.12    0.68
  -8 -12  -2    4.47    0.34
   8 -12   2    2.88    0.61
   8  12   2    4.01    0.56
  10 -12   2    1.14    0.18
 -10 -12  -2    0.78    0.16
 -10 -12  -2    0.64    0.37
  10 -12   2    0.73    0.36
  10  12   2    0.62    0.25
 -12 -12  -2   -0.13    0.13
  12 -12   2    0.10    0.20
 -12 -12  -2    0.17    0.11
  12  12   2    0.07    0.16
 -14 -12  -2    0.44    0.28
  14 -12   2    0.92    0.19
  14  12   2    0.62    0.25
  16 -12   2    0.24    0.13
  16  12   2    0.14    0.20
  18 -12   2    0.01    0.11
  19 -13  -2    0.54    0.16
  17 -13  -2    0.70    0.18
  17  13  -2    0.06    0.19
  15 -13  -2    0.19    0.09
 -13 -13   2    0.06    0.10
  13 -13  -2    0.02    0.06
  13 -13  -2   -0.11    0.16
  13  13  -2   -0.03    0.16
  11 -13  -2    0.89    0.39
 -11 -13   2    1.83    0.49
 -11 -13   2    1.09    0.21
  11  13  -2    1.35    0.33
  -9 -13   2    0.19    0.24
  -9 -13   2    0.35    0.12
   9 -13  -2    0.25    0.24
   9  13  -2    0.46    0.22
   7 -13  -2    0.68    0.39
  -7 -13   2    0.90    0.17
   7  13  -2    0.47    0.22
   5 -13  -2    3.72    0.68
  -5 -13   2    2.76    0.57
  -5 -13   2    2.13    0.28
   5  13  -2    2.48    0.44
   3 -13  -2    4.59    0.76
  -3 -13   2    5.28    0.43
  -3 -13   2    4.53    0.75
  -3 -13   2    5.43    0.41
   3  13  -2    5.53    0.66
   1 -13  -2    5.51    0.80
  -1 -13   2    6.32    0.87
  -1 -13   2    5.41    0.45
  -1 -13   2    6.67    0.46
  -1 -13  -2    1.44    0.41
   1 -13   2    0.91    0.18
   1 -13   2    0.83    0.33
   1 -13   2    1.24    0.18
  -3 -13  -2    0.08    0.05
  -3 -13  -2    0.10    0.05
   3 -13   2    0.14    0.08
   3 -13   2    0.00    0.22
  -3 -13  -2   -0.01    0.14
   5 -13   2    0.43    0.11
  -5 -13  -2    0.60    0.31
  -7 -13  -2    3.30    0.27
   7 -13   2    3.61    0.66
  -7 -13  -2    2.64    0.61
   7 -13   2    2.70    0.27
  -9 -13  -2    4.92    0.41
  -9 -13  -2    6.05    0.86
   9 -13   2    6.21    0.91
   9 -13   2    5.81    0.43
  11 -13   2   -0.02    0.07
 -11 -13  -2    0.17    0.10
 -11 -13  -2    0.02    0.21
  11 -13   2    0.14    0.20
 -13 -13  -2    0.49    0.16
  13 -13   2    0.48    0.15
  15 -13   2    1.48    0.25
 -15 -13  -2    1.26    0.25
  17 -13   2    7.72    0.62
 -14 -14   2    0.39    0.15
  14 -14  -2    0.23    0.08
  14  14  -2    0.41    0.23
 -10 -14   2   10.30    0.73
  -8 -14   2    3.23    0.68
   8 -14  -2    3.41    0.69
  -8 -14   2    3.56    0.37
  -6 -14   2    0.90    0.38
   6 -14  -2    0.95    0.41
  -6 -14   2    1.30    0.20
  -4 -14   2    0.93    0.18
  -4 -14   2    1.23    0.38
   4 -14  -2    1.99    0.51
  -2 -14   2    0.03    0.20
   2 -14  -2    0.02    0.18
  -2 -14   2   -0.03    0.08
  -2 -14   2    0.05    0.07
   0 -14  -2    2.63    0.59
   0 -14   2    2.67    0.28
   0 -14   2    2.01    0.25
   0 -14   2    2.50    0.56
   2 -14   2    0.62    0.31
  -2 -14  -2    0.41    0.26
   2 -14   2    0.39    0.11
   2 -14   2    0.22    0.10
   4 -14   2    1.07    0.19
   4 -14   2    1.38    0.18
   4 -14   2    0.85    0.39
  -4 -14  -2    1.04    0.36
  -6 -14  -2    0.49    0.30
  -6 -14  -2    0.32    0.08
   6 -14   2    0.29    0.10
   6 -14   2    0.23    0.24
  -8 -14  -2    8.25    0.58
  -8 -14  -2    8.50    1.25
   8 -14   2    9.10    0.60
 -10 -14  -2    2.73    0.29
  10 -14   2    1.88    0.25
  12 -14   2    0.25    0.13
  14 -14   2    0.12    0.10
 -11 -15   2    1.25    0.26
  -9 -15   2   20.34    1.27
  -7 -15   2    5.37    0.43
  -5 -15   2    0.56    0.13
  -5 -15   2    0.58    0.15
  -3 -15   2    3.13    0.32
  -3 -15   2    2.81    0.30
  -1 -15   2    0.36    0.11
  -1 -15   2    0.40    0.10
   1 -15   2    2.84    0.26
   1 -15   2    2.74    0.25
   3 -15   2   -0.10    0.05
   3 -15   2    0.27    0.09
   5 -15   2    0.25    0.09
   5 -15   2    0.08    0.08
   7 -15   2   13.45    0.84
  -7 -15  -2   13.25    0.85
   9 -15   2    7.07    0.50
  11 -15   2    0.03    0.09
  -6 -16   2    0.11    0.10
  -4 -16   2    0.83    0.16
  -2 -16   2    1.48    0.19
   0 -16   2    0.22    0.08
   2 -16   2    7.91    0.52
 -28   0   3    0.12    0.14
 -26   0   3    0.01    0.12
  26   0  -3    0.09    0.16
  24   0  -3    0.10    0.15
 -24   0   3   -0.04    0.08
  22   0  -3   -0.11    0.08
 -22   0   3   -0.04    0.10
 -20   0   3   -0.08    0.10
  20   0  -3    0.11    0.14
 -20   0   3    0.02    0.16
 -20   0   3   -0.03    0.10
  18   0  -3   -0.11    0.13
 -18   0   3    0.02    0.11
 -18   0   3    0.05    0.12
 -16   0   3    0.01    0.08
  16   0  -3    0.20    0.12
 -16   0   3   -0.04    0.08
 -14   0   3    0.01    0.07
  14   0  -3    0.00    0.07
 -14   0   3   -0.07    0.05
 -12   0   3    0.01    0.07
  12   0  -3    0.05    0.08
 -12   0   3   -0.08    0.05
 -10   0   3   -0.07    0.04
  10   0  -3    0.06    0.07
 -10   0   3   -0.05    0.04
   8   0  -3   -0.08    0.05
  -8   0   3   -0.01    0.05
  -6   0   3    0.00    0.03
   6   0  -3   -0.04    0.05
  -6   0   3    0.00    0.05
  -4   0   3    0.01    0.03
   4   0  -3    0.00    0.03
  -4   0   3    0.00    0.04
   2   0  -3    0.06    0.04
  -2   0   3    0.01    0.04
   0   0  -3    0.01    0.05
   0   0   3    0.03    0.04
   0   0   3   -0.01    0.05
   0   0  -3    0.01    0.02
  -2   0  -3   -0.06    0.05
   2   0   3    0.04    0.04
   2   0   3   -0.01    0.06
  -2   0  -3    0.01    0.04
  -4   0  -3   -0.02    0.07
  -4   0  -3   -0.02    0.04
   4   0   3    0.02    0.08
   4   0   3    0.00    0.04
   6   0   3   -0.12    0.06
   6   0   3   -0.04    0.04
  -6   0  -3    0.02    0.05
  -6   0  -3   -0.03    0.07
   8   0   3   -0.05    0.07
  -8   0  -3   -0.09    0.04
   8   0   3   -0.01    0.06
  -8   0  -3    0.05    0.08
  10   0   3    0.05    0.07
 -10   0  -3   -0.04    0.05
  10   0   3    0.02    0.09
 -10   0  -3    0.00    0.09
  12   0   3   -0.08    0.05
 -12   0  -3    0.05    0.11
 -12   0  -3    0.12    0.08
  12   0   3    0.09    0.11
  14   0   3    0.02    0.08
 -14   0  -3   -0.06    0.07
 -14   0  -3   -0.02    0.09
 -14   0  -3    0.09    0.11
 -16   0  -3    0.13    0.11
 -16   0  -3   -0.13    0.10
 -16   0  -3    0.35    0.20
 -18   0  -3    0.02    0.15
 -18   0  -3   -0.08    0.09
  18   0   3   -0.06    0.08
 -18   0  -3    0.24    0.18
 -20   0  -3   -0.14    0.12
  20   0   3   -0.15    0.06
 -22   0  -3   -0.10    0.11
  22   0   3    0.06    0.12
 -24   0  -3    0.10    0.14
 -26   0  -3    0.11    0.16
 -27  -1   3    1.18    0.22
 -27   1   3    1.09    0.26
 -25  -1   3    2.36    0.32
  25  -1  -3    2.67    0.43
  25   1  -3    2.50    0.44
 -25   1   3    1.81    0.33
  23  -1  -3    0.30    0.17
 -23  -1   3    0.52    0.16
  23   1  -3    0.15    0.15
 -23   1   3    0.29    0.15
 -21  -1   3    2.21    0.30
  21  -1  -3    2.26    0.36
 -21  -1   3    3.09    0.40
  21   1  -3    2.48    0.38
 -21   1   3    3.26    0.56
 -21   1   3    1.92    0.32
 -21   1   3    2.61    0.37
  19  -1  -3   11.78    0.89
 -19  -1   3   11.76    0.92
 -19  -1   3   12.54    0.83
 -19   1   3   14.19    1.09
  19   1  -3   12.55    0.92
 -19   1   3   12.54    0.87
 -19   1   3   11.38    0.85
  17  -1  -3    4.47    0.55
 -17  -1   3    4.23    0.39
 -17   1   3    3.79    0.56
  17   1  -3    4.36    0.49
 -17   1   3    4.56    0.40
 -17   1   3    4.42    0.40
 -15  -1   3    0.50    0.15
 -15  -1   3    0.49    0.12
  15  -1  -3    0.32    0.12
 -15   1   3    0.47    0.13
 -15   1   3    0.27    0.16
 -15   1   3    0.33    0.13
  15   1  -3    0.29    0.12
 -13  -1   3    0.73    0.15
 -13  -1   3    0.93    0.14
  13  -1  -3    0.86    0.17
  13   1  -3    0.77    0.18
 -13   1   3    0.70    0.16
 -13   1   3    0.70    0.24
  11  -1  -3    2.74    0.29
 -11  -1   3    2.28    0.25
 -11  -1   3    2.26    0.19
  11   1  -3    2.47    0.29
 -11   1   3    2.24    0.24
 -11   1   3    2.39    0.34
  -9  -1   3   93.59    4.98
  -9  -1   3   88.00    5.05
  -9   1   3   89.83    5.13
  -9   1   3   91.64    5.04
   9   1  -3   88.57    5.07
  -7  -1   3   20.86    1.17
   7  -1  -3   20.81    1.16
  -7   1   3   17.66    1.20
   7   1  -3   19.65    1.17
  -7   1   3   19.17    1.14
  -5  -1   3  192.01   16.79
   3  -1  -3    0.77    0.10
  -3  -1   3    0.82    0.12
  -3  -1   3    0.95    0.08
   3  -1  -3    0.99    0.12
  -3   1   3    0.70    0.10
   3   1  -3    0.89    0.09
  -3   1   3    0.72    0.09
   1  -1  -3   17.37    0.98
  -1  -1   3   18.15    1.00
  -1  -1   3   17.65    0.99
   1  -1  -3   18.71    1.02
   1   1  -3   15.57    1.00
  -1   1   3   18.90    1.02
   1   1  -3   15.82    0.99
  -1   1   3   16.77    0.98
  -1  -1  -3  107.12   12.17
   1  -1   3  133.31   18.31
   1   1   3  112.37   12.17
   3  -1   3   15.55    0.93
   3  -1   3   15.99    0.93
   3  -1   3   14.61    0.89
  -3  -1  -3   13.77    0.87
  -3  -1  -3   15.42    0.93
   3   1   3   15.73    0.88
   3   1   3   15.78    0.93
  -3   1  -3   14.05    0.92
  -3   1  -3   14.70    0.93
  -3   1  -3   14.81    0.89
  -5  -1  -3   28.62    1.66
  -5  -1  -3   30.99    1.72
   5  -1   3   30.54    1.72
   5  -1   3   27.59    1.66
  -5   1  -3   26.07    1.67
  -5   1  -3   28.46    1.73
   5   1   3   32.21    1.73
  -5   1  -3   28.84    1.77
  -7  -1  -3    4.35    0.39
  -7  -1  -3    4.54    0.35
   7  -1   3    5.85    0.42
   7  -1   3    5.86    0.37
   7   1   3    4.26    0.39
  -7   1  -3    5.05    0.36
   7   1   3    4.39    0.34
  -7   1  -3    4.75    0.41
  -7   1  -3    4.81    0.43
  -9  -1  -3    8.73    0.63
   9  -1   3   10.26    0.64
  -9  -1  -3   10.19    0.70
  -9   1  -3    9.70    0.70
   9   1   3    9.83    0.69
   9   1   3    8.88    0.63
  -9   1  -3   10.23    0.65
  -9   1  -3    9.48    0.73
 -11  -1  -3   11.97    0.81
 -11  -1  -3   14.35    0.90
  11  -1   3   12.79    0.82
  11   1   3   10.46    0.85
 -11   1  -3   13.44    1.05
 -11   1  -3   13.71    0.84
 -11   1  -3   13.69    0.90
  11   1   3   11.56    0.81
 -13  -1  -3   14.57    1.03
  13  -1   3   16.01    0.99
 -13  -1  -3   13.93    0.97
  13   1   3   16.70    1.04
 -13   1  -3   14.28    0.98
 -13   1  -3   14.11    1.04
 -13   1  -3   14.93    1.12
  13   1   3   16.10    0.99
 -15  -1  -3    0.50    0.15
 -15  -1  -3    0.39    0.18
  15  -1   3    0.44    0.14
 -15   1  -3    0.36    0.20
  15   1   3    0.51    0.15
  15   1   3    0.17    0.14
 -15   1  -3    0.36    0.13
 -15   1  -3   -0.05    0.12
 -17  -1  -3    1.72    0.34
  17  -1   3    1.43    0.26
 -17   1  -3    1.56    0.36
 -17   1  -3    1.25    0.30
  17   1   3    1.09    0.24
 -19  -1  -3    0.17    0.16
  19  -1   3   -0.16    0.10
 -19  -1  -3    0.17    0.21
 -19  -1  -3   -0.10    0.10
 -19   1  -3    0.03    0.10
  19   1   3    0.05    0.14
 -19   1  -3    0.06    0.15
 -19   1  -3    0.22    0.20
 -21  -1  -3    0.17    0.16
  21  -1   3    0.38    0.18
  21   1   3    0.04    0.13
 -21   1  -3    0.32    0.21
  23  -1   3    0.14    0.13
 -23  -1  -3    0.20    0.15
  23   1   3    0.46    0.21
 -23   1  -3    0.43    0.22
 -25  -1  -3    0.44    0.22
 -25   1  -3    0.94    0.32
 -27  -1  -3    0.78    0.29
 -28   2   3    0.90    0.26
  26  -2  -3    0.12    0.15
 -26  -2   3   -0.01    0.07
 -24  -2   3    1.69    0.24
  24   2  -3    1.75    0.35
 -24   2   3    1.50    0.31
  22  -2  -3    0.44    0.17
 -22  -2   3    0.30    0.12
  22   2  -3    0.06    0.13
 -22   2   3   -0.09    0.09
 -20  -2   3    1.15    0.19
 -20  -2   3    1.20    0.25
  20  -2  -3    1.11    0.24
 -20   2   3    1.26    0.36
  20   2  -3    0.84    0.23
 -20   2   3    1.13    0.25
 -20   2   3    1.18    0.23
  18  -2  -3    0.06    0.11
 -18  -2   3    0.11    0.09
 -18  -2   3   -0.03    0.09
 -18   2   3    0.24    0.14
 -18   2   3    0.33    0.21
 -18   2   3    0.18    0.10
  18   2  -3    0.49    0.19
 -16  -2   3    4.58    0.35
  16  -2  -3    4.62    0.42
 -16  -2   3    5.09    0.42
 -16   2   3    4.26    0.42
 -16   2   3    4.68    0.61
  16   2  -3    4.79    0.45
 -16   2   3    4.86    0.41
  14  -2  -3    1.70    0.25
 -14  -2   3    2.65    0.30
 -14  -2   3    2.44    0.20
  14   2  -3    1.75    0.28
 -14   2   3    1.92    0.35
 -14   2   3    1.71    0.23
 -12  -2   3    1.30    0.23
  12  -2  -3    1.14    0.19
 -12  -2   3    1.39    0.14
  12   2  -3    1.11    0.20
 -12   2   3    1.54    0.20
 -12   2   3    1.39    0.27
 -10  -2   3   26.61    1.51
  10  -2  -3   24.77    1.49
 -10  -2   3   26.25    1.42
 -10   2   3   24.08    1.47
  10   2  -3   26.47    1.53
 -10   2   3   23.16    1.59
  -8  -2   3   41.94    2.44
  -8   2   3   48.42    2.54
  -8   2   3   41.23    2.41
   8   2  -3   40.21    2.45
   6  -2  -3    0.07    0.07
  -6  -2   3    0.07    0.06
   6  -2  -3    0.10    0.05
  -6   2   3    0.16    0.05
  -6   2   3    0.09    0.06
  -6   2   3    0.03    0.06
   6   2  -3    0.12    0.03
   4  -2  -3   17.80    1.01
  -4  -2   3   18.35    1.05
   4  -2  -3   18.80    1.07
   4  -2  -3   17.65    1.03
  -4  -2   3   17.90    1.07
  -4   2   3   15.58    1.05
  -4   2   3   17.55    1.04
  -4   2   3   17.15    1.00
   2  -2  -3   22.26    1.35
  -2  -2   3   22.38    1.36
   2   2  -3   23.46    1.36
  -2   2   3   25.32    1.40
  -2   2   3   23.20    1.35
   0   2  -3  131.09   19.14
   0   2   3  110.43   11.79
   2  -2   3    0.34    0.10
  -2  -2  -3    0.13    0.08
  -2  -2  -3    0.31    0.09
  -2  -2  -3    0.32    0.06
   2  -2   3    0.20    0.07
   2   2   3    0.41    0.06
  -2   2  -3    0.36    0.09
  -2   2  -3    0.25    0.09
  -2   2  -3    0.27    0.11
   2   2   3    0.25    0.09
   4  -2   3    0.09    0.08
  -4  -2  -3    0.08    0.05
  -4  -2  -3    0.17    0.08
   4   2   3    0.01    0.04
  -4   2  -3    0.07    0.08
  -4   2  -3    0.15    0.09
  -4   2  -3    0.02    0.05
   4   2   3    0.04    0.08
  -6  -2  -3   15.52    0.89
   6  -2   3   15.41    0.99
  -6  -2  -3   15.11    0.95
   6  -2   3   14.44    0.89
  -6   2  -3   15.98    0.96
  -6   2  -3   14.55    0.91
   6   2   3   13.50    0.88
   6   2   3   13.89    0.94
  -6   2  -3   15.09    0.99
  -8  -2  -3   25.87    1.45
   8  -2   3   24.65    1.45
  -8  -2  -3   24.18    1.50
  -8   2  -3   23.28    1.56
   8   2   3   23.03    1.44
  -8   2  -3   24.74    1.46
  -8   2  -3   26.02    1.53
 -10  -2  -3    3.92    0.43
 -10  -2  -3    3.64    0.32
  10  -2   3    3.29    0.31
  10   2   3    4.34    0.38
  10   2   3    3.90    0.32
 -10   2  -3    3.93    0.36
 -10   2  -3    4.53    0.54
 -10   2  -3    3.37    0.41
  12  -2   3    2.92    0.32
 -12  -2  -3    2.79    0.37
 -12  -2  -3    2.38    0.29
 -12   2  -3    2.18    0.39
  12   2   3    2.49    0.29
  12   2   3    2.55    0.35
 -12   2  -3    3.09    0.40
 -12   2  -3    2.56    0.31
 -14  -2  -3   -0.03    0.06
 -14  -2  -3    0.01    0.11
  14  -2   3    0.02    0.07
 -14   2  -3   -0.14    0.10
  14   2   3    0.16    0.11
 -14   2  -3    0.08    0.09
  14   2   3   -0.05    0.12
 -14   2  -3    0.21    0.18
  16  -2   3    8.73    0.66
 -16  -2  -3    8.52    0.71
 -16  -2  -3    8.85    0.66
 -16   2  -3    8.24    0.82
  16   2   3    9.43    0.71
 -16   2  -3    7.84    0.65
 -16   2  -3    8.39    0.73
  16   2   3    9.30    0.68
 -18  -2  -3    0.06    0.12
  18  -2   3   -0.05    0.10
 -18  -2  -3   -0.11    0.08
 -18   2  -3    0.11    0.18
  18   2   3   -0.19    0.09
 -18   2  -3    0.01    0.10
 -18   2  -3    0.09    0.14
  20  -2   3    2.70    0.40
  20   2   3    3.27    0.44
 -20   2  -3    2.81    0.48
  22  -2   3    0.49    0.20
 -22  -2  -3    0.41    0.20
 -22   2  -3    0.46    0.22
  22   2   3    0.34    0.18
 -24  -2  -3    0.19    0.16
 -24   2  -3    0.05    0.15
 -26  -2  -3    8.82    0.82
 -26   2  -3    9.50    1.13
 -29   3   3    0.01    0.13
 -27   3   3    7.61    0.72
 -25  -3   3    6.10    0.48
  25  -3  -3    8.66    0.71
 -25   3   3    5.87    0.70
  25   3  -3    8.08    0.83
 -23  -3   3    0.38    0.12
  23  -3  -3    0.89    0.24
 -23   3   3    0.47    0.21
  23   3  -3    0.15    0.25
  21  -3  -3    0.50    0.19
  21   3  -3    0.87    0.25
 -21   3   3    0.71    0.22
 -21   3   3    0.68    0.20
 -19  -3   3   -0.07    0.06
 -19  -3   3    0.10    0.10
  19  -3  -3    0.24    0.14
  19   3  -3   -0.18    0.08
 -19   3   3    0.15    0.14
 -19   3   3    0.07    0.15
 -19   3   3    0.12    0.11
 -17  -3   3    1.06    0.22
  17  -3  -3    1.37    0.24
 -17  -3   3    1.41    0.17
 -17   3   3    0.99    0.27
 -17   3   3    0.83    0.18
  17   3  -3    1.20    0.25
 -17   3   3    1.11    0.24
  15  -3  -3    0.92    0.19
 -15  -3   3    1.04    0.14
 -15  -3   3    1.18    0.21
 -15   3   3    1.12    0.19
  15   3  -3    1.29    0.25
 -15   3   3    1.19    0.29
 -13  -3   3   12.16    0.78
  13  -3  -3   11.92    0.76
 -13  -3   3   11.35    0.68
  13   3  -3   11.07    0.80
 -13   3   3   11.68    0.75
 -13   3   3   10.09    0.87
 -11  -3   3   22.01    1.31
 -11  -3   3   22.98    1.40
  11  -3  -3   23.71    1.39
 -11   3   3   25.76    1.38
  11   3  -3   22.67    1.43
 -11   3   3   21.83    1.51
  11   3  -3   23.59    1.32
  -9   3   3  151.34    8.05
   9   3  -3  135.42    7.84
   7  -3  -3    0.09    0.09
   7  -3  -3    0.23    0.07
  -7  -3   3    0.33    0.13
  -7  -3   3    0.08    0.07
   7   3  -3    0.15    0.05
  -7   3   3    0.25    0.11
  -7   3   3    0.27    0.06
   7   3  -3    0.13    0.08
  -5  -3   3   21.38    1.48
  -5  -3   3   23.75    1.39
   5  -3  -3   23.05    1.33
   5  -3  -3   23.83    1.43
   5   3  -3   22.88    1.44
  -5   3   3   24.25    1.39
  -5   3   3   24.53    1.33
   5   3  -3   23.97    1.34
   3  -3  -3    0.15    0.08
  -3  -3   3    0.08    0.08
   3  -3  -3    0.16    0.08
  -3   3   3    0.21    0.03
  -3   3   3    0.17    0.07
   3   3  -3    0.13    0.08
  -3   3   3    0.28    0.09
   1  -3  -3    1.13    0.17
  -1  -3   3    1.19    0.18
   1  -3  -3    1.09    0.17
  -1   3   3    1.30    0.18
   1   3  -3    1.13    0.18
  -1   3   3    0.76    0.14
  -1   3   3    1.02    0.07
   1  -3   3    0.22    0.08
  -1  -3  -3    0.13    0.08
  -1  -3  -3    0.31    0.09
   1  -3   3    0.33    0.11
  -1  -3  -3    0.27    0.05
  -1   3  -3    0.30    0.10
   1   3   3    0.31    0.10
   1   3   3    0.26    0.05
   1   3   3    0.28    0.10
   3  -3   3   46.20    2.47
   3  -3   3   43.30    2.60
  -3  -3  -3   42.58    2.43
   3   3   3   41.01    2.50
  -3   3  -3   44.49    2.54
  -3   3  -3   43.75    2.47
   3   3   3   43.07    2.43
  -5  -3  -3    3.29    0.33
  -5  -3  -3    3.20    0.30
  -5  -3  -3    3.21    0.25
   5  -3   3    3.16    0.26
   5  -3   3    3.55    0.35
   5   3   3    3.01    0.34
   5   3   3    3.27    0.27
  -5   3  -3    3.63    0.28
  -5   3  -3    3.45    0.39
   7  -3   3  128.60    6.91
  -7   3  -3  122.98    6.84
  -7   3  -3  128.21    6.91
   7   3   3  108.56    6.81
  -9  -3  -3   61.99    3.61
  -9  -3  -3   67.88    3.69
   9  -3   3   64.38    3.62
   9   3   3   65.17    3.69
  -9   3  -3   61.38    3.63
  -9   3  -3   64.31    3.71
  -9   3  -3   61.61    3.77
   9   3   3   65.31    3.62
  11  -3   3    4.31    0.36
 -11  -3  -3    4.08    0.40
 -11  -3  -3    4.81    0.37
  11   3   3    4.16    0.41
 -11   3  -3    4.05    0.37
  11   3   3    4.77    0.38
 -11   3  -3    4.59    0.50
 -11   3  -3    4.68    0.58
  13  -3   3    1.00    0.19
 -13  -3  -3    1.48    0.22
 -13  -3  -3    1.23    0.25
 -13   3  -3    1.02    0.24
 -13   3  -3    0.85    0.19
 -13   3  -3    1.61    0.35
  13   3   3    1.22    0.25
  13   3   3    1.22    0.21
  15  -3   3    7.38    0.57
 -15  -3  -3    6.86    0.60
 -15  -3  -3    8.09    0.59
 -15   3  -3    6.90    0.83
  15   3   3    7.00    0.61
 -15   3  -3    7.35    0.59
  15   3   3    7.09    0.58
  17  -3   3    5.60    0.50
 -17  -3  -3    4.91    0.58
 -17  -3  -3    5.45    0.50
 -17   3  -3    5.60    0.77
  17   3   3    6.75    0.54
 -17   3  -3    5.32    0.52
 -17   3  -3    5.90    0.68
  17   3   3    6.29    0.56
  19  -3   3    1.59    0.30
 -19  -3  -3    1.56    0.31
  19   3   3    0.79    0.23
 -19   3  -3    1.28    0.33
  19   3   3    1.46    0.30
 -21  -3  -3    2.30    0.39
  21  -3   3    2.13    0.35
  21   3   3    1.85    0.39
 -21   3  -3    2.55    0.48
  23  -3   3    0.63    0.23
 -23  -3  -3    0.68    0.22
 -23   3  -3    0.34    0.24
  23   3   3    0.97    0.27
 -25  -3  -3    9.20    0.81
 -25   3  -3    9.58    1.15
 -27  -3  -3    0.75    0.25
 -27   3  -3    1.09    0.35
 -28   4   3    0.95    0.28
  26  -4  -3    0.25    0.18
 -26  -4   3    0.31    0.09
 -26   4   3    0.45    0.21
 -24  -4   3    0.23    0.10
 -24   4   3    0.13    0.16
  24   4  -3    0.26    0.19
  22  -4  -3    0.09    0.14
 -22  -4   3    0.04    0.09
  22   4  -3    0.34    0.20
 -22   4   3    0.23    0.19
 -20  -4   3    1.72    0.30
 -20  -4   3    1.87    0.20
  20  -4  -3    1.80    0.29
  20   4  -3    1.09    0.27
 -20   4   3    1.26    0.36
 -20   4   3    1.25    0.29
 -20   4   3    2.02    0.34
 -18  -4   3    3.29    0.45
 -18  -4   3    3.82    0.29
  18  -4  -3    3.74    0.42
 -18   4   3    4.63    0.73
  18   4  -3    3.81    0.48
 -18   4   3    4.18    0.37
 -16  -4   3    0.61    0.11
 -16  -4   3    0.45    0.14
  16  -4  -3    0.62    0.16
  16   4  -3    0.84    0.21
 -16   4   3    0.35    0.14
 -16   4   3    0.72    0.26
 -14  -4   3    0.13    0.09
  14  -4  -3   -0.01    0.06
 -14  -4   3   -0.01    0.04
 -14   4   3   -0.14    0.05
 -14   4   3    0.04    0.12
  14   4  -3    0.10    0.10
  14   4  -3    0.09    0.06
 -12  -4   3    0.35    0.07
 -12  -4   3    0.60    0.14
 -12  -4   3    0.50    0.20
  12  -4  -3    0.16    0.08
  12  -4  -3    0.50    0.18
  12   4  -3    0.21    0.11
 -12   4   3    0.18    0.08
  12   4  -3    0.29    0.08
 -12   4   3    0.35    0.16
  10  -4  -3   15.43    0.97
 -10  -4   3   16.61    1.02
 -10  -4   3   15.72    1.14
  10  -4  -3   15.05    1.11
  10   4  -3   17.93    1.06
 -10   4   3   17.00    1.15
  10   4  -3   14.72    0.95
 -10   4   3   17.36    0.97
  -8  -4   3    0.00    0.05
   8  -4  -3   -0.01    0.07
   8  -4  -3    0.02    0.05
  -8  -4   3    0.08    0.09
   8   4  -3    0.06    0.08
  -8   4   3    0.11    0.09
   8   4  -3    0.01    0.04
  -8   4   3    0.10    0.05
  -6  -4   3    5.36    0.39
   6  -4  -3    5.48    0.33
   6  -4  -3    5.72    0.45
  -6  -4   3    5.16    0.45
  -6   4   3    4.62    0.32
   6   4  -3    4.83    0.44
  -6   4   3    5.06    0.39
   6   4  -3    5.11    0.35
  -6   4   3    4.74    0.44
   4  -4  -3    9.99    0.58
  -4  -4   3    9.53    0.71
   4  -4  -3   10.75    0.72
  -4  -4   3   10.18    0.66
  -4   4   3    9.81    0.58
   4   4  -3   10.38    0.72
  -4   4   3   10.66    0.72
  -4   4   3   10.47    0.68
  -2  -4   3    1.33    0.22
   2  -4  -3    1.43    0.21
   2  -4  -3    1.53    0.20
   2   4  -3    1.39    0.22
  -2   4   3    1.33    0.21
  -2   4   3    1.76    0.22
   0  -4  -3   39.67    2.42
   0  -4  -3   42.85    2.32
   0  -4   3   41.60    2.47
   0  -4  -3   39.68    2.44
   0   4   3   43.45    2.32
   0   4   3   43.94    2.44
   0   4  -3   39.01    2.45
   0   4   3   45.77    2.46
  -2  -4  -3    3.99    0.32
  -2  -4  -3    3.94    0.24
  -2  -4  -3    3.78    0.34
   2  -4   3    2.77    0.27
   2  -4   3    3.82    0.36
   2   4   3    3.67    0.32
   2   4   3    3.76    0.34
  -2   4  -3    3.99    0.36
   2   4   3    3.49    0.24
   4  -4   3   12.16    0.72
   4  -4   3   10.74    0.80
  -4  -4  -3   11.55    0.77
   4   4   3   11.37    0.69
   4   4   3   10.65    0.76
  -4   4  -3   12.11    0.82
  -4   4  -3   11.27    0.73
   6  -4   3    0.09    0.10
   6  -4   3    0.16    0.07
  -6  -4  -3    0.19    0.12
  -6  -4  -3    0.12    0.08
  -6  -4  -3    0.13    0.06
   6   4   3    0.26    0.12
  -6   4  -3    0.12    0.11
  -6   4  -3    0.02    0.06
   6   4   3    0.06    0.06
   8  -4   3   31.81    1.90
  -8  -4  -3   30.65    2.03
  -8  -4  -3   29.81    1.95
   8  -4   3   34.62    2.06
  -8  -4  -3   29.61    1.88
   8   4   3   34.04    1.90
  -8   4  -3   35.20    1.93
   8   4   3   34.48    1.98
  -8   4  -3   34.68    2.07
  10  -4   3    1.58    0.32
  10  -4   3    1.93    0.24
 -10  -4  -3    1.88    0.23
 -10  -4  -3    1.43    0.25
  10   4   3    1.96    0.29
 -10   4  -3    1.44    0.22
 -10   4  -3    1.89    0.35
 -10   4  -3    1.43    0.29
  10   4   3    2.02    0.25
  12  -4   3    2.55    0.30
 -12  -4  -3    2.42    0.34
 -12  -4  -3    2.33    0.29
  12   4   3    2.91    0.38
 -12   4  -3    2.65    0.32
 -12   4  -3    2.06    0.37
  12   4   3    3.30    0.35
 -12   4  -3    2.72    0.45
 -14  -4  -3    2.03    0.32
 -14  -4  -3    1.71    0.26
  14   4   3    1.57    0.29
  14   4   3    1.58    0.30
 -14   4  -3    1.76    0.33
 -14   4  -3    1.84    0.29
 -14   4  -3    1.65    0.37
  16  -4   3    0.89    0.20
 -16  -4  -3    0.89    0.23
 -16  -4  -3    1.04    0.21
  16   4   3    1.11    0.25
 -16   4  -3    0.44    0.21
 -16   4  -3    0.67    0.19
  16   4   3    0.82    0.20
 -18  -4  -3    0.20    0.13
  18  -4   3    0.54    0.18
 -18  -4  -3    0.49    0.19
 -18   4  -3    0.21    0.21
  18   4   3    0.31    0.16
  18   4   3    0.52    0.18
 -18   4  -3    0.05    0.17
 -18   4  -3    0.25    0.15
 -20  -4  -3    2.30    0.43
  20  -4   3    2.34    0.37
  20   4   3    2.49    0.38
  20   4   3    2.32    0.37
 -20   4  -3    1.99    0.43
  22  -4   3    0.20    0.16
 -22  -4  -3    0.01    0.10
 -22   4  -3    0.20    0.18
  22   4   3    0.00    0.12
 -24  -4  -3    0.20    0.17
 -26  -4  -3    0.24    0.16
 -26   4  -3    0.92    0.36
 -27   5   3    0.19    0.18
  25  -5  -3    0.62    0.21
 -25   5   3    0.54    0.22
  23  -5  -3    0.47    0.20
 -23  -5   3    0.21    0.07
 -23   5   3    0.42    0.23
  23   5  -3    0.24    0.19
 -21  -5   3    0.72    0.12
  21  -5  -3    0.95    0.24
 -21   5   3    0.91    0.22
 -21   5   3    1.07    0.29
  21   5  -3    1.12    0.29
  19  -5  -3    0.03    0.11
 -19  -5   3    0.01    0.05
 -19  -5   3   -0.02    0.08
 -19  -5   3    0.30    0.24
 -19   5   3    0.15    0.12
 -19   5   3    0.16    0.20
  19   5  -3   -0.09    0.11
  17  -5  -3    1.44    0.24
 -17  -5   3    1.13    0.35
 -17  -5   3    1.45    0.17
 -17  -5   3    1.49    0.26
  17   5  -3    1.36    0.28
  17   5  -3    1.39    0.18
 -17   5   3    1.03    0.20
 -17   5   3    1.57    0.39
 -15  -5   3    0.21    0.16
 -15  -5   3    0.62    0.17
 -15  -5   3    0.39    0.09
  15  -5  -3    0.39    0.12
  15   5  -3    0.42    0.11
 -15   5   3    0.47    0.14
 -15   5   3    0.13    0.16
 -13  -5   3    0.05    0.11
  13  -5  -3    0.02    0.06
 -13  -5   3   -0.03    0.07
  13  -5  -3   -0.04    0.09
  13   5  -3   -0.03    0.08
 -13   5   3   -0.10    0.07
 -13   5   3   -0.02    0.06
  13   5  -3   -0.05    0.06
  11  -5  -3    0.85    0.15
 -11  -5   3    0.72    0.21
 -11  -5   3    1.08    0.19
  11  -5  -3    1.07    0.26
 -11   5   3    0.93    0.14
 -11   5   3    0.73    0.22
  11   5  -3    1.03    0.15
  11   5  -3    0.90    0.19
  -9  -5   3    0.20    0.12
   9  -5  -3    0.03    0.10
   9  -5  -3    0.07    0.06
  -9  -5   3    0.06    0.08
   9   5  -3    0.15    0.09
  -9   5   3    0.01    0.05
   9   5  -3    0.13    0.07
  -9   5   3   -0.01    0.09
   7  -5  -3    9.86    0.62
  -7  -5   3    9.97    0.78
   7  -5  -3    9.38    0.76
  -7  -5   3   10.54    0.69
   7   5  -3   10.52    0.66
  -7   5   3   10.34    0.71
  -7   5   3   10.83    0.79
  -7   5   3   10.61    0.62
   5  -5  -3   17.12    1.07
  -5  -5   3   16.63    1.06
  -5  -5   3   14.98    0.96
   5  -5  -3   15.11    0.87
  -5   5   3   14.31    0.87
   5   5  -3   15.37    1.05
  -5   5   3   16.03    0.99
   5   5  -3   15.92    0.94
  -5   5   3   14.63    1.04
   3  -5  -3   -0.02    0.08
  -3  -5   3    0.05    0.09
  -3   5   3    0.10    0.08
  -3   5   3   -0.08    0.05
   3   5  -3    0.11    0.10
   1  -5  -3   41.91    2.36
   1  -5  -3   40.02    2.40
  -1  -5   3   41.86    2.43
   1   5  -3   41.70    2.42
  -1   5   3   40.25    2.37
  -1   5   3   37.76    2.39
  -1  -5  -3    2.07    0.29
   1  -5   3    2.00    0.23
  -1  -5  -3    2.02    0.25
   1  -5   3    1.99    0.29
  -1  -5  -3    1.96    0.14
   1   5   3    1.77    0.27
   1   5   3    1.99    0.15
  -1   5  -3    1.84    0.28
   1   5   3    1.93    0.26
   3  -5   3    3.20    0.29
  -3  -5  -3    3.96    0.45
  -3  -5  -3    2.92    0.31
   3  -5   3    3.86    0.45
  -3  -5  -3    4.09    0.26
  -3   5  -3    3.29    0.42
   3   5   3    3.84    0.35
   3   5   3    4.12    0.27
   3   5   3    3.67    0.37
   5  -5   3    0.45    0.17
  -5  -5  -3    0.21    0.13
  -5  -5  -3    0.05    0.08
  -5  -5  -3    0.19    0.06
   5  -5   3    0.41    0.10
   5   5   3    0.26    0.13
  -5   5  -3    0.10    0.10
  -5   5  -3    0.11    0.07
   7  -5   3    0.81    0.22
  -7  -5  -3    1.07    0.24
  -7  -5  -3    1.14    0.21
   7  -5   3    1.06    0.16
  -7  -5  -3    1.29    0.16
   7   5   3    1.48    0.25
  -7   5  -3    0.90    0.25
  -7   5  -3    1.04    0.18
   7   5   3    1.21    0.17
  -9  -5  -3    6.27    0.48
  -9  -5  -3    6.84    0.56
  -9  -5  -3    6.70    0.64
   9  -5   3    6.88    0.50
   9  -5   3    7.42    0.66
   9   5   3    7.74    0.52
   9   5   3    7.40    0.58
  -9   5  -3    7.26    0.54
  -9   5  -3    7.44    0.67
  11  -5   3    3.33    0.50
 -11  -5  -3    4.27    0.45
 -11  -5  -3    2.08    0.41
  11  -5   3    3.34    0.30
 -11  -5  -3    2.82    0.32
  11   5   3    3.26    0.42
  11   5   3    3.47    0.32
 -11   5  -3    3.89    0.54
 -11   5  -3    3.97    0.49
 -11   5  -3    3.12    0.36
  13  -5   3    1.23    0.22
 -13  -5  -3    1.60    0.23
 -13  -5  -3    1.11    0.24
 -13  -5  -3    1.39    0.35
 -13   5  -3    0.53    0.25
 -13   5  -3    0.86    0.29
  13   5   3    0.92    0.24
  13   5   3    1.29    0.22
 -13   5  -3    1.24    0.23
 -15  -5  -3    4.70    0.68
  15  -5   3    4.95    0.42
 -15  -5  -3    4.43    0.51
 -15  -5  -3    4.35    0.40
 -15   5  -3    4.02    0.47
  15   5   3    3.56    0.47
 -15   5  -3    3.50    0.51
  15   5   3    4.67    0.43
 -15   5  -3    4.49    0.73
 -17  -5  -3    1.54    0.28
  17  -5   3    1.96    0.30
 -17  -5  -3    2.40    0.36
  17   5   3    1.70    0.31
 -17   5  -3    2.09    0.46
 -17   5  -3    1.59    0.30
  17   5   3    2.24    0.36
 -17   5  -3    1.94    0.40
 -19  -5  -3    0.02    0.11
  19  -5   3    0.31    0.15
  19   5   3    0.22    0.16
 -19   5  -3    0.08    0.19
  19   5   3    0.23    0.17
 -21  -5  -3    4.51    0.54
  21  -5   3    3.64    0.63
 -21   5  -3    4.54    0.67
  21   5   3    4.58    0.58
  21   5   3    3.38    0.49
  23  -5   3    2.86    0.45
 -23  -5  -3    2.75    0.42
 -25  -5  -3    0.15    0.16
 -25   5  -3    0.51    0.30
  26  -6  -3    0.85    0.31
 -26   6   3    0.94    0.31
 -24   6   3    0.94    0.29
  24   6  -3    0.87    0.28
 -22  -6   3    0.13    0.23
  22  -6  -3   -0.14    0.09
 -22   6   3   -0.03    0.14
  22   6  -3    0.04    0.20
 -20  -6   3    3.90    0.70
  20  -6  -3    5.43    0.49
 -20   6   3    4.86    0.51
  20   6  -3    4.94    0.61
  18  -6  -3    0.89    0.19
 -18  -6   3    0.19    0.20
 -18  -6   3    0.41    0.16
 -18   6   3    0.56    0.17
  18   6  -3    0.59    0.22
 -18   6   3    0.97    0.33
  18   6  -3    0.91    0.15
 -16  -6   3    0.20    0.18
  16  -6  -3    0.47    0.14
 -16  -6   3    0.29    0.13
 -16   6   3    0.32    0.12
 -16   6   3    0.15    0.17
  16   6  -3    0.22    0.09
  16   6  -3    0.08    0.13
  14  -6  -3    0.95    0.18
 -14  -6   3    1.57    0.37
  14  -6  -3    1.12    0.31
 -14  -6   3    1.05    0.21
  14   6  -3    1.56    0.21
 -14   6   3    1.14    0.19
  14   6  -3    1.09    0.24
 -14   6   3    1.19    0.33
 -12  -6   3   12.94    1.08
  12  -6  -3   15.38    1.12
 -12  -6   3   13.95    0.94
  12  -6  -3   14.71    0.90
 -12   6   3   13.31    1.10
  12   6  -3   14.50    1.00
  12   6  -3   15.75    0.92
 -12   6   3   13.90    0.89
 -10  -6   3   10.51    0.77
 -10  -6   3   12.17    0.90
  10  -6  -3    9.51    0.84
  10  -6  -3   11.19    0.68
 -10   6   3   12.04    0.91
  10   6  -3   10.91    0.70
 -10   6   3    9.51    0.66
   8  -6  -3    0.51    0.09
   8  -6  -3    0.10    0.11
  -8  -6   3    0.29    0.11
  -8  -6   3    0.39    0.17
  -8   6   3    0.43    0.08
  -8   6   3    0.32    0.13
   8   6  -3    0.24    0.10
  -6  -6   3   13.18    0.82
   6  -6  -3   12.67    0.93
  -6  -6   3   12.67    0.94
   6  -6  -3   12.02    0.73
  -6   6   3   12.94    0.87
   6   6  -3   11.08    0.92
  -6   6   3   13.26    0.94
  -6   6   3   12.85    0.74
   6   6  -3   13.19    0.81
  -4  -6   3   -0.05    0.06
  -4  -6   3   -0.02    0.08
   4  -6  -3   -0.03    0.07
  -4   6   3    0.07    0.08
  -4   6   3   -0.05    0.06
   4   6  -3    0.09    0.06
   4   6  -3    0.08    0.09
  -2  -6   3   75.42    4.16
   2  -6  -3   61.91    4.10
  -2   6   3   73.85    4.13
   2   6  -3   76.39    4.15
  -2   6   3   69.46    4.07
   0  -6  -3    2.76    0.38
   0  -6   3    2.61    0.38
   0  -6  -3    3.10    0.30
   0   6   3    2.90    0.38
   0   6   3    2.96    0.36
   0   6  -3    3.38    0.43
  -2  -6  -3    2.07    0.32
  -2  -6  -3    2.43    0.17
   2  -6   3    3.07    0.41
  -2  -6  -3    2.90    0.33
   2  -6   3    2.31    0.26
   2   6   3    2.13    0.34
   2   6   3    2.52    0.19
   2   6   3    3.65    0.40
  -2   6  -3    2.18    0.34
   4  -6   3    0.93    0.24
  -4  -6  -3    1.36    0.26
  -4  -6  -3    1.41    0.24
  -4  -6  -3    1.17    0.13
   4  -6   3    1.31    0.18
   4   6   3    1.28    0.15
  -4   6  -3    0.97    0.24
   4   6   3    0.92    0.23
   4   6   3    1.58    0.25
  -6  -6  -3    0.92    0.22
  -6  -6  -3    0.79    0.18
   6  -6   3    1.16    0.26
   6  -6   3    0.92    0.16
  -6  -6  -3    0.91    0.13
   6   6   3    1.29    0.24
  -6   6  -3    1.23    0.28
  -6   6  -3    0.96    0.17
   6   6   3    1.03    0.15
   8  -6   3    0.17    0.13
  -8  -6  -3    0.16    0.12
  -8  -6  -3    0.19    0.08
   8  -6   3    0.25    0.10
  -8  -6  -3    0.15    0.12
   8   6   3    0.06    0.10
  -8   6  -3    0.20    0.11
   8   6   3    0.16    0.08
  -8   6  -3    0.21    0.15
 -10  -6  -3    0.19    0.11
  10  -6   3    0.45    0.20
  10  -6   3    0.32    0.11
 -10  -6  -3   -0.10    0.08
 -10  -6  -3    0.37    0.17
  10   6   3    0.24    0.11
 -10   6  -3    0.19    0.10
 -10   6  -3    0.17    0.16
 -12  -6  -3    0.53    0.18
 -12  -6  -3    0.29    0.19
  12  -6   3    0.40    0.13
 -12  -6  -3    0.82    0.16
  12  -6   3    0.68    0.25
 -12   6  -3    0.51    0.20
 -12   6  -3    0.37    0.20
  12   6   3    0.42    0.14
  12   6   3    1.01    0.24
 -12   6  -3    0.55    0.17
  14  -6   3    1.70    0.26
 -14  -6  -3    1.66    0.26
 -14  -6  -3    2.11    0.33
 -14  -6  -3    2.10    0.41
 -14   6  -3    2.34    0.42
 -14   6  -3    1.87    0.29
 -14   6  -3    2.21    0.55
  14   6   3    1.83    0.29
  14   6   3    2.43    0.38
 -16  -6  -3    0.47    0.25
  16  -6   3    0.46    0.16
 -16  -6  -3    0.69    0.22
 -16  -6  -3    0.26    0.20
  16   6   3    0.55    0.20
 -16   6  -3    0.38    0.24
  16   6   3    0.56    0.19
 -16   6  -3    0.51    0.25
 -18  -6  -3    0.41    0.26
 -18  -6  -3    0.30    0.15
 -18  -6  -3    0.58    0.20
  18  -6   3    0.26    0.14
 -18   6  -3    0.25    0.20
  18   6   3    0.56    0.22
  18   6   3    0.66    0.21
 -18   6  -3    0.42    0.18
 -20  -6  -3    1.48    0.44
 -20  -6  -3    2.24    0.39
  20  -6   3    2.81    0.40
 -20   6  -3    2.55    0.49
  20   6   3    2.59    0.42
  20   6   3    2.36    0.40
 -22  -6  -3    0.86    0.26
  22  -6   3    1.19    0.29
  22   6   3    0.96    0.28
  22   6   3    1.01    0.28
 -22   6  -3    0.71    0.30
 -24  -6  -3    0.01    0.12
 -24   6  -3    0.42    0.28
 -27   7   3    0.89    0.33
  25  -7  -3    1.53    0.31
 -23  -7   3    0.43    0.43
  23  -7  -3    0.36    0.18
  23   7  -3    0.70    0.23
 -23   7   3    0.50    0.25
  21  -7  -3    0.52    0.17
 -21  -7   3    1.04    0.38
 -21   7   3    0.59    0.20
  21   7  -3    0.60    0.24
 -19  -7   3    0.40    0.25
  19  -7  -3    0.54    0.17
  19   7  -3    0.41    0.12
 -19   7   3    0.33    0.15
  19   7  -3    0.96    0.26
  17  -7  -3   -0.05    0.08
 -17  -7   3    0.10    0.12
 -17  -7   3    0.38    0.25
  17   7  -3    0.20    0.13
  17   7  -3    0.05    0.09
 -17   7   3    0.10    0.11
 -17   7   3    0.06    0.16
  15  -7  -3    0.03    0.14
 -15  -7   3    0.01    0.08
  15  -7  -3   -0.03    0.07
 -15  -7   3   -0.08    0.13
  15   7  -3    0.05    0.09
  15   7  -3    0.08    0.13
 -15   7   3   -0.07    0.13
 -15   7   3   -0.03    0.07
 -13  -7   3    1.55    0.25
 -13  -7   3    2.16    0.44
  13  -7  -3    1.42    0.20
  13  -7  -3    1.27    0.33
 -13   7   3    1.99    0.42
  13   7  -3    1.42    0.28
  13   7  -3    1.87    0.25
 -13   7   3    1.29    0.20
  11  -7  -3    6.34    0.44
 -11  -7   3    6.73    0.49
  11  -7  -3    6.97    0.66
 -11  -7   3    6.73    0.65
  11   7  -3    6.02    0.47
 -11   7   3    5.77    0.72
 -11   7   3    6.03    0.53
 -11   7   3    5.36    0.43
  -9  -7   3   12.03    0.98
   9  -7  -3   13.52    1.01
  -9   7   3   12.67    0.78
  -9   7   3   13.18    1.01
  -9   7   3   12.47    0.90
   9   7  -3   12.40    0.83
  -7  -7   3    5.87    0.56
   7  -7  -3    4.71    0.59
  -7  -7   3    4.77    0.41
   7  -7  -3    5.12    0.34
   7   7  -3    6.31    0.59
  -7   7   3    5.49    0.48
   7   7  -3    5.09    0.42
  -7   7   3    5.84    0.36
  -7   7   3    5.95    0.67
  -5  -7   3    0.80    0.16
   5  -7  -3    1.56    0.30
  -5  -7   3    1.06    0.26
   5  -7  -3    1.03    0.08
   5   7  -3    0.47    0.18
   5   7  -3    0.89    0.17
  -5   7   3    0.89    0.23
  -5   7   3    0.93    0.20
   3  -7  -3    0.32    0.16
  -3  -7   3    0.08    0.10
   3   7  -3    0.24    0.10
  -3   7   3    0.14    0.11
  -3   7   3    0.41    0.16
   3   7  -3    0.24    0.14
   1  -7  -3    0.24    0.14
  -1  -7   3    0.10    0.10
  -1   7   3    0.04    0.09
  -1   7   3    0.01    0.09
  -1  -7  -3    7.86    0.44
  -1  -7  -3    7.60    0.65
   1  -7   3    7.31    0.53
  -1  -7  -3    7.74    0.58
   1  -7   3    5.87    0.62
   1   7   3    8.11    0.66
  -1   7  -3    7.60    0.66
   3  -7   3    0.20    0.15
  -3  -7  -3    0.16    0.05
  -3  -7  -3   -0.06    0.07
  -3  -7  -3    0.00    0.08
   3  -7   3    0.12    0.07
   3   7   3    0.04    0.05
   3   7   3   -0.12    0.07
  -3   7  -3    0.18    0.12
  -5  -7  -3    1.85    0.35
   5  -7   3    1.73    0.22
   5  -7   3    2.23    0.39
  -5  -7  -3    1.48    0.26
  -5  -7  -3    1.70    0.18
   5   7   3    1.34    0.30
   5   7   3    1.65    0.33
  -5   7  -3    1.82    0.36
   5   7   3    1.97    0.22
  -7  -7  -3    4.39    0.58
   7  -7   3    6.03    0.69
  -7  -7  -3    5.50    0.39
  -7  -7  -3    5.18    0.47
   7  -7   3    5.78    0.41
   7   7   3    4.70    0.48
   7   7   3    5.88    0.42
  -7   7  -3    5.25    0.64
  -9  -7  -3    9.48    0.66
   9  -7   3    9.77    0.87
   9  -7   3    9.53    0.67
  -9  -7  -3   11.16    0.89
  -9  -7  -3    9.23    0.73
  -9   7  -3   10.70    0.73
   9   7   3   10.83    0.79
  -9   7  -3   11.28    0.91
   9   7   3    9.89    0.69
 -11  -7  -3    0.32    0.19
 -11  -7  -3    0.65    0.14
  11  -7   3    0.11    0.15
 -11  -7  -3    0.67    0.18
  11  -7   3    0.51    0.14
 -11   7  -3    0.23    0.20
  11   7   3    0.42    0.14
  11   7   3    0.37    0.17
 -11   7  -3    0.68    0.18
 -13  -7  -3    2.54    0.32
 -13  -7  -3    3.02    0.39
 -13  -7  -3    1.80    0.40
  13  -7   3    2.61    0.48
  13   7   3    2.57    0.39
 -13   7  -3    2.49    0.35
  13   7   3    3.00    0.37
 -13   7  -3    2.17    0.62
  15  -7   3    0.60    0.16
 -15  -7  -3    0.62    0.19
  15  -7   3    0.31    0.23
 -15  -7  -3    0.60    0.27
 -15  -7  -3    0.57    0.16
  15   7   3    0.66    0.22
 -15   7  -3    0.27    0.20
  15   7   3    0.36    0.17
 -15   7  -3    0.61    0.28
 -15   7  -3    0.75    0.21
 -17  -7  -3    1.01    0.25
  17  -7   3    1.20    0.24
 -17  -7  -3    0.80    0.32
 -17  -7  -3    0.74    0.20
 -17   7  -3    0.50    0.25
 -17   7  -3    0.78    0.23
  17   7   3    0.91    0.25
  17   7   3    0.48    0.20
 -19  -7  -3    0.33    0.25
 -19  -7  -3   -0.13    0.09
  19  -7   3    0.25    0.14
  19   7   3   -0.07    0.13
  19   7   3   -0.10    0.09
 -19   7  -3   -0.06    0.18
  21  -7   3    0.77    0.22
 -21  -7  -3    0.18    0.13
 -21  -7  -3    0.84    0.36
  21   7   3    0.67    0.26
  21   7   3    0.19    0.18
 -21   7  -3    0.23    0.23
 -23  -7  -3    1.60    0.33
  23   7   3    1.50    0.54
 -23   7  -3    1.30    0.45
 -26   8   3    9.49    1.15
  24  -8  -3    0.81    0.22
 -24   8   3    1.03    0.34
 -22  -8   3    4.99    1.15
  22  -8  -3    4.13    0.50
  22   8  -3    5.15    0.65
  20  -8  -3    2.39    0.36
 -20  -8   3    1.89    0.51
  20   8  -3    3.37    0.51
 -20   8   3    2.34    0.35
  20   8  -3    2.01    0.25
 -18  -8   3    0.32    0.23
  18  -8  -3    0.40    0.14
 -18  -8   3    0.09    0.12
  18   8  -3    0.35    0.18
 -18   8   3    0.64    0.17
  18   8  -3    0.45    0.13
 -16  -8   3    5.11    0.74
  16  -8  -3    4.52    0.69
  16  -8  -3    5.58    0.45
 -16   8   3    6.75    0.85
  16   8  -3    4.41    0.43
  16   8  -3    5.03    0.59
 -16   8   3    6.07    0.47
 -14  -8   3    5.41    0.48
  14  -8  -3    5.46    0.44
  14  -8  -3    5.63    0.74
 -14  -8   3    5.71    0.75
  14   8  -3    5.81    0.47
 -14   8   3    6.28    0.91
 -14   8   3    5.99    0.51
  12  -8  -3    2.21    0.43
  12  -8  -3    1.61    0.22
 -12  -8   3    2.10    0.42
 -12  -8   3    2.06    0.29
  12   8  -3    1.99    0.28
 -12   8   3    1.75    0.42
 -12   8   3    2.39    0.26
 -12   8   3    2.63    0.39
 -10  -8   3   57.99    3.74
  10  -8  -3   58.79    3.45
 -10  -8   3   60.28    3.53
  10   8  -3   61.81    3.55
 -10   8   3   65.13    3.48
 -10   8   3   59.77    3.62
 -10   8   3   68.50    3.81
   8  -8  -3   48.42    2.91
  -8  -8   3   44.37    2.89
   8  -8  -3   47.40    2.60
  -8   8   3   46.76    2.79
  -8   8   3   49.01    2.92
   8   8  -3   42.58    2.89
   8   8  -3   46.35    2.72
   6  -8  -3    0.27    0.05
  -6  -8   3    0.17    0.09
  -6  -8   3    0.51    0.23
   6  -8  -3    0.26    0.18
   6   8  -3    0.15    0.14
   6   8  -3    0.28    0.11
  -6   8   3    0.26    0.13
  -6   8   3    0.28    0.16
   4  -8  -3    0.41    0.19
  -4  -8   3    0.69    0.21
  -4  -8   3    0.71    0.15
   4   8  -3    0.91    0.25
  -4   8   3    0.54    0.21
  -4   8   3    0.48    0.17
   4   8  -3    0.43    0.14
   2  -8  -3    5.51    0.57
  -2  -8   3    5.98    0.59
   2   8  -3    6.05    0.74
   2   8  -3    5.64    0.57
  -2   8   3    5.39    0.55
  -2   8   3    6.33    0.53
   0  -8  -3    3.41    0.47
   0  -8   3    3.86    0.53
   0   8   3    3.18    0.46
   0   8  -3    2.67    0.43
   0   8   3    4.76    0.50
  -2  -8  -3    0.20    0.14
   2  -8   3    0.14    0.07
   2  -8   3    0.03    0.10
  -2  -8  -3    0.03    0.09
  -2  -8  -3    0.08    0.04
   2   8   3    0.09    0.12
  -2   8  -3   -0.06    0.09
   2   8   3    0.06    0.09
  -4  -8  -3   11.11    0.66
  -4  -8  -3   12.14    0.92
  -4  -8  -3   10.19    0.78
   4  -8   3   11.04    0.92
   4  -8   3   11.40    0.72
   4   8   3   10.43    0.82
  -4   8  -3   11.17    0.91
   4   8   3    9.70    0.87
  -6  -8  -3    6.60    0.47
  -6  -8  -3    6.30    0.66
   6  -8   3    7.36    0.51
  -6  -8  -3    7.66    0.59
   6  -8   3    6.71    0.68
   6   8   3    6.99    0.51
   6   8   3    7.39    0.69
   6   8   3    7.28    0.62
  -6   8  -3    8.28    0.72
  -8  -8  -3   81.78    4.67
   8  -8   3   76.24    4.83
  -8  -8  -3   78.65    4.55
   8  -8   3   81.21    4.57
  -8   8  -3   84.61    4.87
   8   8   3   84.48    4.60
   8   8   3   81.30    4.72
 -10  -8  -3    0.04    0.08
 -10  -8  -3    0.07    0.14
 -10  -8  -3   -0.09    0.09
  10  -8   3    0.17    0.16
  10  -8   3    0.04    0.08
 -10   8  -3    0.17    0.18
  10   8   3    0.24    0.16
  10   8   3   -0.02    0.08
 -10   8  -3    0.01    0.09
 -12  -8  -3    3.75    0.34
 -12  -8  -3    3.12    0.53
  12  -8   3    3.94    0.34
 -12  -8  -3    3.54    0.45
  12  -8   3    3.22    0.55
 -12   8  -3    2.78    0.53
  12   8   3    3.19    0.40
 -12   8  -3    3.20    0.40
  12   8   3    2.75    0.43
  14  -8   3    0.73    0.18
 -14  -8  -3    0.95    0.20
 -14  -8  -3    0.60    0.28
 -14  -8  -3    0.14    0.13
 -14   8  -3    0.50    0.26
  14   8   3    0.68    0.23
 -14   8  -3    0.80    0.21
  14   8   3    0.61    0.19
 -16  -8  -3    7.52    0.63
  16  -8   3    8.23    0.64
 -16  -8  -3    9.36    1.07
  16  -8   3    7.10    0.94
 -16  -8  -3    7.95    0.68
  16   8   3    8.97    0.71
 -16   8  -3    8.52    0.71
 -16   8  -3    8.35    0.80
  16   8   3    7.78    0.72
 -18  -8  -3    0.33    0.18
 -18  -8  -3    0.38    0.26
  18  -8   3    0.43    0.17
 -18   8  -3    0.34    0.29
  18   8   3    0.52    0.21
  18   8   3    0.38    0.22
 -20  -8  -3    2.39    0.55
 -20  -8  -3    1.95    0.34
  20   8   3    2.31    0.41
  20   8   3    2.78    0.45
 -20   8  -3    2.72    0.51
  22  -8   3    0.88    0.24
 -22  -8  -3    0.67    0.21
  22   8   3    0.81    0.28
 -24  -8  -3    6.33    0.61
  25  -9  -3    1.73    0.35
  23  -9  -3    0.08    0.12
 -23   9   3    0.06    0.24
  21  -9  -3    0.18    0.13
 -21   9   3    0.11    0.14
  21   9  -3    0.21    0.11
  19  -9  -3   -0.07    0.08
 -19  -9   3   -0.14    0.16
 -19   9   3   -0.18    0.08
  19   9  -3    0.07    0.09
 -17  -9   3   -0.11    0.14
  17  -9  -3   -0.12    0.07
 -17  -9   3    0.11    0.12
  17  -9  -3   -0.11    0.13
 -17   9   3    0.05    0.11
  17   9  -3    0.02    0.10
  15  -9  -3    4.62    0.38
 -15  -9   3    4.81    0.44
 -15  -9   3    4.94    0.72
  15  -9  -3    5.22    0.74
 -15   9   3    4.58    0.86
  15   9  -3    4.14    0.41
 -15   9   3    3.91    0.38
 -15   9   3    4.64    0.57
 -13  -9   3    7.72    0.93
 -13  -9   3    7.60    0.62
  13  -9  -3    8.39    0.58
  13  -9  -3    9.38    0.89
  13   9  -3    7.62    0.64
 -13   9   3    8.54    1.01
 -13   9   3    9.13    0.75
 -13   9   3    9.03    0.60
  11  -9  -3   19.07    1.39
 -11  -9   3   18.32    1.15
  11  -9  -3   17.16    1.06
 -11  -9   3   15.88    1.34
  11   9  -3   16.94    1.17
 -11   9   3   15.63    1.22
 -11   9   3   19.60    1.10
 -11   9   3   19.82    1.43
  -9  -9   3   21.23    1.58
   9  -9  -3   22.71    1.27
  -9  -9   3   21.88    1.37
   9  -9  -3   21.83    1.59
   9   9  -3   22.71    1.42
  -9   9   3   23.15    1.61
   9   9  -3   20.40    1.58
  -9   9   3   20.78    1.46
   7  -9  -3    8.91    1.24
  -7  -9   3    9.22    0.83
   7  -9  -3    8.55    0.52
  -7   9   3    8.31    0.71
   7   9  -3    9.01    0.68
  -7   9   3    8.44    0.80
   7   9  -3   10.32    0.85
   5  -9  -3    4.21    0.61
  -5  -9   3    4.73    0.39
  -5   9   3    5.26    0.64
  -5   9   3    4.07    0.51
   5   9  -3    4.70    0.43
   5   9  -3    4.22    0.62
  -3  -9   3    5.11    0.67
   3  -9  -3    5.32    0.67
  -3  -9   3    5.60    0.45
   3   9  -3    6.13    0.72
  -3   9   3    6.74    0.75
  -3   9   3    6.62    0.56
   3   9  -3    5.70    0.50
   1  -9  -3    4.61    0.61
  -1  -9   3    3.06    0.50
   1   9  -3    4.96    0.63
  -1   9   3    3.37    0.51
   1   9  -3    4.92    0.42
  -1   9   3    3.39    0.47
   1  -9   3    7.61    0.59
  -1  -9  -3    8.68    0.49
   1  -9   3    8.79    0.79
  -1  -9  -3    9.16    0.79
  -1   9  -3    9.41    0.80
   1   9   3    8.88    0.71
   1   9   3    7.92    0.75
   3  -9   3    2.85    0.27
  -3  -9  -3    3.12    0.22
  -3  -9  -3    3.09    0.50
   3   9   3    2.26    0.40
   3   9   3    3.14    0.45
  -3   9  -3    3.71    0.54
   5  -9   3   15.86    1.03
  -5  -9  -3   16.94    0.99
   5  -9   3   17.36    1.30
  -5  -9  -3   16.85    1.14
  -5   9  -3   16.14    1.28
   5   9   3   17.59    1.29
   5   9   3   16.84    1.19
   7  -9   3   18.13    1.34
  -7  -9  -3   16.75    1.29
   7  -9   3   17.78    1.06
  -7  -9  -3   16.27    1.02
  -7  -9  -3   17.30    1.16
   7   9   3   15.82    1.18
   7   9   3   16.84    1.07
  -7   9  -3   16.31    1.29
  -9  -9  -3    7.30    0.53
  -9  -9  -3    7.58    0.85
   9  -9   3    6.16    0.48
   9  -9   3    5.53    0.74
  -9  -9  -3    6.46    0.57
   9   9   3    6.19    0.51
   9   9   3    5.93    0.68
 -11  -9  -3    0.02    0.14
 -11  -9  -3    0.18    0.10
  11  -9   3    0.05    0.15
  11  -9   3    0.01    0.07
 -11  -9  -3    0.14    0.14
  11   9   3   -0.15    0.05
 -11   9  -3    0.13    0.18
  11   9   3   -0.06    0.12
 -13  -9  -3    0.24    0.14
  13  -9   3    0.25    0.20
  13  -9   3    0.26    0.12
 -13  -9  -3    0.11    0.19
 -13  -9  -3    0.40    0.13
 -13   9  -3    0.66    0.20
  13   9   3    0.26    0.19
  13   9   3   -0.03    0.10
  15  -9   3    1.20    0.23
 -15  -9  -3    1.08    0.26
 -15  -9  -3    0.90    0.33
 -15  -9  -3    1.05    0.32
  15  -9   3    0.54    0.26
  15   9   3    0.99    0.25
 -15   9  -3    1.33    0.35
 -15   9  -3    0.79    0.29
  15   9   3    1.03    0.29
 -17  -9  -3    1.45    0.43
  17  -9   3    1.77    0.48
  17  -9   3    2.53    0.34
 -17  -9  -3    1.31    0.30
 -17  -9  -3    2.35    0.36
  17   9   3    2.50    0.40
 -17   9  -3    1.64    0.39
 -17   9  -3    1.61    0.41
  17   9   3    2.36    0.41
 -19  -9  -3    0.35    0.17
 -19  -9  -3    0.77    0.53
  19  -9   3    0.30    0.16
 -19   9  -3    0.80    0.33
  19   9   3    0.54    0.23
  21  -9   3    0.58    0.21
 -21  -9  -3    0.08    0.12
  21   9   3    0.25    0.19
  21   9   3    0.17    0.20
 -23  -9  -3    0.18    0.16
  24 -10  -3    1.06    0.26
  22 -10  -3    0.49    0.18
  20 -10  -3    0.05    0.10
 -20  10   3   -0.18    0.09
  20  10  -3    0.02    0.10
  18 -10  -3    2.81    0.36
  18 -10  -3    2.22    0.52
 -18 -10   3    2.94    0.60
  18  10  -3    3.25    0.39
 -18  10   3    2.70    0.37
  16 -10  -3    0.56    0.29
  16 -10  -3    0.59    0.16
 -16 -10   3    0.33    0.16
 -16  10   3    0.63    0.17
  14 -10  -3    3.82    0.34
 -14 -10   3    3.43    0.61
  14 -10  -3    5.63    0.80
 -14 -10   3    4.16    0.45
 -14  10   3    4.35    0.52
  14  10  -3    4.06    0.47
  12 -10  -3    9.62    0.89
 -12 -10   3    6.70    0.90
 -12 -10   3    7.62    0.61
  12 -10  -3    8.03    0.54
 -12  10   3    8.15    0.72
  12  10  -3    7.82    0.65
 -12  10   3    9.04    0.89
  10 -10  -3    2.48    0.49
 -10 -10   3    3.18    0.37
 -10 -10   3    3.98    0.61
  10  10  -3    3.82    0.45
 -10  10   3    3.81    0.51
 -10  10   3    3.10    0.55
   8 -10  -3    0.44    0.25
   8 -10  -3    0.45    0.07
  -8 -10   3    0.26    0.22
  -8 -10   3    0.57    0.15
   8  10  -3    0.22    0.15
  -8  10   3    0.20    0.21
  -6 -10   3   24.88    1.65
   6 -10  -3   22.71    1.62
   6  10  -3   22.19    1.60
  -6  10   3   19.12    1.45
  -6  10   3   22.27    1.59
   6  10  -3   21.39    1.42
  -4 -10   3    5.89    0.74
  -4 -10   3    6.54    0.49
   4 -10  -3    5.42    0.71
  -4  10   3    6.78    0.67
   4  10  -3    6.23    0.54
   4  10  -3    4.79    0.67
  -4  10   3    6.22    0.59
   2 -10  -3    4.60    0.62
  -2 -10   3    3.98    0.36
  -2 -10   3    4.06    0.62
   2  10  -3    3.98    0.47
   2  10  -3    4.69    0.64
  -2  10   3    4.17    0.55
  -2  10   3    3.62    0.54
   0 -10  -3    5.17    0.69
   0 -10   3    5.96    0.73
   0 -10   3    6.17    0.47
   0  10  -3    6.12    0.54
   0  10   3    5.98    0.57
   0  10   3    5.63    0.70
   0  10  -3    6.47    0.76
   2 -10   3    4.88    0.39
  -2 -10  -3    4.76    0.65
   2 -10   3    5.29    0.69
   2  10   3    4.30    0.62
  -2  10  -3    4.67    0.67
   2  10   3    5.17    0.61
  -4 -10  -3    3.37    0.26
   4 -10   3    3.32    0.31
   4 -10   3    4.96    0.69
  -4 -10  -3    3.63    0.56
  -4  10  -3    3.80    0.57
   4  10   3    4.05    0.59
   4  10   3    4.37    0.54
  -6 -10  -3    2.44    0.50
  -6 -10  -3    3.21    0.26
   6 -10   3    4.25    0.65
   6 -10   3    3.67    0.30
   6  10   3    3.51    0.56
   6  10   3    2.63    0.43
  -6  10  -3    3.43    0.89
  -8 -10  -3    1.23    0.27
   8 -10   3    0.88    0.17
  -8 -10  -3    0.74    0.27
   8 -10   3    1.34    0.36
  -8 -10  -3    1.15    0.17
   8  10   3    1.17    0.29
  -8  10  -3    1.18    0.34
 -10 -10  -3    4.53    0.71
 -10 -10  -3    6.06    0.56
  10 -10   3    6.06    0.46
 -10 -10  -3    5.95    0.45
  10 -10   3    6.82    0.87
  10  10   3    5.80    0.68
  10  10   3    5.64    0.50
 -10  10  -3    5.67    0.78
  12 -10   3    0.02    0.08
 -12 -10  -3    0.10    0.12
  12 -10   3   -0.02    0.16
 -12 -10  -3   -0.08    0.11
 -12 -10  -3   -0.09    0.06
  12  10   3    0.20    0.13
  12  10   3    0.14    0.16
 -14 -10  -3    9.68    1.02
 -14 -10  -3   10.42    0.76
 -14 -10  -3   10.56    0.84
  14 -10   3   10.81    0.77
  14  10   3   11.51    0.85
  14  10   3   11.06    0.92
 -16 -10  -3    0.07    0.11
  16 -10   3    0.24    0.12
 -16 -10  -3    0.82    0.37
  16 -10   3    0.08    0.22
 -16 -10  -3    0.03    0.11
  16  10   3    0.19    0.14
 -16  10  -3    0.02    0.13
 -16  10  -3   -0.08    0.18
  18 -10   3    1.18    0.25
 -18 -10  -3    0.90    0.24
  18  10   3    0.66    0.23
  18  10   3    1.31    0.32
 -20 -10  -3    1.06    0.26
  20 -10   3    1.65    0.30
  20  10   3    1.17    0.32
  20  10   3    1.62    0.35
 -22 -10  -3    0.08    0.13
  21 -11  -3    1.54    0.29
 -21  11   3    2.79    0.41
  19 -11  -3    0.28    0.14
  19  11  -3    0.29    0.15
 -19  11   3    0.73    0.20
  17 -11  -3    5.79    0.86
  17 -11  -3    4.30    0.40
 -17 -11   3    4.76    0.78
  17  11  -3    4.47    0.52
 -17  11   3    4.54    0.48
  15 -11  -3    4.66    0.39
  15 -11  -3    5.56    0.83
 -15 -11   3    4.31    0.48
 -15 -11   3    4.34    0.74
  15  11  -3    5.31    0.50
 -13 -11   3    0.73    0.32
  13 -11  -3    0.21    0.09
  13 -11  -3    0.17    0.20
 -13 -11   3    0.52    0.16
  13  11  -3    0.06    0.12
  11 -11  -3    0.21    0.08
  11 -11  -3    0.30    0.23
 -11 -11   3    0.29    0.21
 -11 -11   3    0.25    0.13
  11  11  -3    0.24    0.16
  -9 -11   3    2.61    0.53
   9 -11  -3    3.59    0.62
   9 -11  -3    2.94    0.21
  -9 -11   3    3.29    0.36
   9  11  -3    3.09    0.59
   9  11  -3    3.03    0.43
  -9  11   3    2.31    0.43
  -9  11   3    2.79    0.55
  -7 -11   3    0.03    0.08
   7 -11  -3    0.20    0.20
  -7 -11   3    0.00    0.14
   7  11  -3   -0.02    0.15
  -7  11   3   -0.06    0.12
   7  11  -3    0.18    0.14
  -7  11   3   -0.18    0.09
  -5 -11   3    5.75    0.76
   5 -11  -3    6.01    0.79
  -5 -11   3    3.97    0.39
  -5  11   3    4.27    0.64
   5  11  -3    4.49    0.52
  -5  11   3    3.78    0.53
   5  11  -3    3.57    0.60
  -3 -11   3    1.08    0.19
  -3 -11   3    0.76    0.32
   3 -11  -3    1.30    0.34
   3  11  -3    0.94    0.25
   3  11  -3    0.84    0.31
  -3  11   3    1.10    0.28
  -1 -11   3    1.40    0.38
  -1 -11   3    1.30    0.22
  -1 -11   3    1.47    0.23
   1 -11  -3    1.72    0.40
   1  11  -3    1.00    0.31
   1  11  -3    1.38    0.29
  -1  11   3    1.75    0.55
  -1 -11  -3    0.70    0.28
   1 -11   3    0.33    0.12
   1 -11   3    0.60    0.25
   1  11   3    0.44    0.20
  -1  11  -3    0.60    0.20
  -1  11  -3    0.39    0.22
  -3 -11  -3   10.88    0.65
   3 -11   3   11.74    1.04
  -3 -11  -3   11.07    1.00
   3 -11   3   11.81    0.74
  -3  11  -3   10.92    0.99
   3  11   3   10.20    0.89
   3  11   3   11.04    0.98
  -5 -11  -3    8.11    0.83
   5 -11   3    9.92    0.91
   5 -11   3    7.60    0.57
  -5 -11  -3    8.98    0.53
   5  11   3    6.15    0.85
   5  11   3    8.39    0.76
  -5  11  -3    8.18    0.84
  -7 -11  -3    0.73    0.13
   7 -11   3    0.33    0.23
   7 -11   3    0.53    0.13
  -7 -11  -3    0.34    0.21
  -7  11  -3    0.59    0.32
   7  11   3    0.41    0.21
  -9 -11  -3    0.29    0.22
   9 -11   3    0.26    0.22
   9 -11   3    0.11    0.09
  -9 -11  -3    0.05    0.07
  11 -11   3   -0.06    0.15
 -11 -11  -3   -0.04    0.06
 -11 -11  -3   -0.16    0.06
 -11 -11  -3    0.28    0.23
  11  11   3    0.01    0.14
 -13 -11  -3    0.69    0.21
 -13 -11  -3    0.79    0.34
 -13 -11  -3    0.59    0.17
  13 -11   3    0.52    0.15
  13 -11   3    0.56    0.31
  13  11   3    0.55    0.23
  13  11   3    0.64    0.22
  15 -11   3    1.16    0.41
 -15 -11  -3    1.35    0.44
 -15 -11  -3    0.60    0.21
  15 -11   3    1.28    0.23
 -15 -11  -3    1.24    0.24
  15  11   3    1.44    0.33
  15  11   3    0.59    0.20
  17 -11   3    0.08    0.11
 -17 -11  -3    0.11    0.13
  17  11   3    0.12    0.12
  17  11   3    0.03    0.16
 -19 -11  -3   -0.02    0.10
  19 -11   3    0.14    0.13
  19  11   3    0.08    0.17
  20 -12  -3    1.31    0.25
  18  12  -3   15.50    1.11
  16 -12  -3    7.35    0.55
  16  12  -3    7.30    0.66
 -14 -12   3    0.45    0.28
  14 -12  -3    0.27    0.10
  14 -12  -3    0.43    0.30
 -14 -12   3    0.53    0.17
  14  12  -3    0.53    0.21
 -12 -12   3    2.31    0.52
  12 -12  -3    2.27    0.21
 -12 -12   3    2.20    0.31
  12  12  -3    3.15    0.45
 -10 -12   3   13.23    0.88
  10 -12  -3   12.08    1.15
 -10 -12   3   13.01    1.18
  10  12  -3   12.03    0.96
   8 -12  -3    1.67    0.46
  -8 -12   3    1.87    0.26
  -8 -12   3    1.92    0.49
   8  12  -3    1.90    0.35
   6 -12  -3    1.22    0.37
  -6 -12   3    1.47    0.42
  -6 -12   3    1.20    0.21
   6  12  -3    0.78    0.25
  -4 -12   3    0.49    0.25
  -4 -12   3    0.26    0.11
   4 -12  -3    0.07    0.17
   4  12  -3    0.51    0.20
  -4  12   3    0.29    0.21
  -2 -12   3    3.92    0.37
  -2 -12   3    5.42    0.79
  -2 -12   3    4.30    0.37
   2 -12  -3    4.38    0.68
   2  12  -3    3.02    0.63
  -2  12   3    3.51    0.58
  -2  12   3    4.21    0.57
   2  12  -3    4.27    0.54
   0 -12   3    6.20    0.47
   0 -12   3    7.09    0.88
   0 -12   3    6.55    0.50
   0 -12  -3    4.03    0.67
   0  12  -3    6.58    0.92
   0  12  -3    5.46    0.64
   0  12   3    5.92    0.70
   0  12   3    7.76    0.89
  -2 -12  -3   10.17    1.03
   2 -12   3   11.34    0.76
   2 -12   3   12.60    1.11
   2  12   3   11.89    0.97
  -2  12  -3   11.15    0.91
   2  12   3   12.21    1.07
  -4 -12  -3    9.12    0.56
   4 -12   3    9.45    0.64
  -4 -12  -3    9.58    1.09
   4 -12   3   10.00    0.98
   4  12   3    9.16    0.83
  -6 -12  -3    0.04    0.06
  -6 -12  -3    0.10    0.18
   6 -12   3   -0.08    0.16
   6 -12   3    0.00    0.08
   6  12   3   -0.09    0.12
   8 -12   3    2.75    0.58
   8 -12   3    1.89    0.25
  -8 -12  -3    1.80    0.22
  -8 -12  -3    1.78    0.46
   8  12   3    2.01    0.38
  10 -12   3    6.47    0.92
  10 -12   3    5.12    0.44
 -10 -12  -3    5.97    0.45
  10  12   3    6.52    0.77
  12 -12   3    1.96    0.27
 -12 -12  -3    1.29    0.39
 -12 -12  -3    1.54    0.24
  12 -12   3    1.89    0.51
  12  12   3    1.19    0.33
  14 -12   3    0.10    0.09
 -14 -12  -3    0.15    0.35
  16 -12   3   -0.05    0.09
  19 -13  -3    0.12    0.12
  17 -13  -3    2.67    0.31
  15 -13  -3    0.13    0.08
  15  13  -3    0.36    0.21
 -13 -13   3    1.39    0.25
  13 -13  -3    0.99    0.39
  13 -13  -3    1.01    0.21
  13  13  -3    1.03    0.28
  11 -13  -3    0.27    0.23
 -11 -13   3    0.53    0.15
 -11 -13   3    0.29    0.24
  -9 -13   3    3.28    0.38
  -9 -13   3    3.47    0.67
   9 -13  -3    4.25    0.73
   9  13  -3    2.93    0.47
  -7 -13   3    0.26    0.32
  -7 -13   3    0.28    0.12
   7 -13  -3    0.02    0.21
   7  13  -3    0.42    0.20
   5 -13  -3    5.39    0.79
  -5 -13   3    4.01    0.70
  -5 -13   3    3.61    0.35
   5  13  -3    4.80    0.60
  -3 -13   3    1.60    0.25
   3 -13  -3    2.41    0.53
  -3 -13   3    1.48    0.41
  -3 -13   3    1.65    0.24
   3  13  -3    2.24    0.40
  -1 -13   3    2.92    0.59
  -1 -13   3    2.29    0.30
   1 -13  -3    2.79    0.55
  -1 -13  -3    6.28    0.87
   1 -13   3    5.28    0.49
   1 -13   3    5.52    0.81
   1 -13   3    5.29    0.43
   3 -13   3    4.50    0.37
  -3 -13  -3    3.71    0.67
   3 -13   3    5.15    0.80
   5 -13   3    0.40    0.32
   5 -13   3    0.88    0.16
  -5 -13  -3    0.47    0.29
  -5 -13  -3    0.83    0.11
  -7 -13  -3    0.46    0.11
   7 -13   3    0.14    0.20
  -7 -13  -3    1.07    0.37
   7 -13   3    0.28    0.11
   9 -13   3    1.73    0.50
  -9 -13  -3    1.06    0.38
  -9 -13  -3    0.81    0.23
   9 -13   3    1.30    0.20
 -11 -13  -3    1.57    0.45
  11 -13   3    1.31    0.22
 -11 -13  -3    1.09    0.20
  13 -13   3    0.07    0.09
 -13 -13  -3   -0.09    0.08
 -15 -13  -3    0.08    0.13
  15 -13   3    0.13    0.12
  17 -13   3    0.19    0.13
  14  14  -3    0.22    0.21
 -12 -14   3    2.06    0.30
  12  14  -3    1.95    0.40
 -10 -14   3    9.69    0.71
  10  14  -3    9.88    0.96
  -8 -14   3    0.27    0.13
  -8 -14   3    0.54    0.31
   8 -14  -3    0.13    0.23
   6 -14  -3    5.87    0.89
  -6 -14   3    5.85    0.46
  -6 -14   3    5.54    0.88
  -4 -14   3    0.40    0.14
  -4 -14   3    0.41    0.26
   4 -14  -3    0.13    0.23
  -4 -14   3    0.82    0.17
  -2 -14   3    1.81    0.25
   2 -14  -3    1.63    0.49
  -2 -14   3    1.11    0.40
  -2 -14   3    1.45    0.23
   0 -14   3    0.70    0.31
   0 -14  -3    1.11    0.39
   0 -14   3    1.11    0.19
   2 -14   3    1.10    0.19
  -2 -14  -3    0.56    0.30
   2 -14   3    0.56    0.34
   4 -14   3    0.02    0.07
   4 -14   3   -0.10    0.19
  -4 -14  -3   -0.05    0.17
  -6 -14  -3    0.10    0.18
  -6 -14  -3    0.03    0.05
   6 -14   3    0.15    0.21
   6 -14   3    0.09    0.08
  -8 -14  -3    9.32    0.61
  -8 -14  -3   11.90    1.88
   8 -14   3    9.28    0.65
 -10 -14  -3    0.39    0.12
  10 -14   3    0.49    0.16
  12 -14   3    3.57    0.38
  14 -14   3    0.84    0.19
 -11 -15   3    0.06    0.09
  -9 -15   3    1.23    0.21
  -7 -15   3    1.81    0.26
  -5 -15   3    0.14    0.12
  -5 -15   3    0.16    0.09
  -3 -15   3    1.25    0.20
  -3 -15   3    1.29    0.22
  -1 -15   3    0.35    0.13
  -1 -15   3    0.25    0.11
   1 -15   3    0.22    0.10
   3 -15   3    1.64    0.21
   5 -15   3    1.07    0.18
   7 -15   3    3.64    0.32
   9 -15   3    2.69    0.30
  11 -15   3    0.99    0.19
  -6 -16   3    5.47    0.48
  -4 -16   3    0.16    0.11
  -2 -16   3    0.39    0.13
   0 -16   3    0.24    0.10
   2 -16   3    1.15    0.17
   4 -16   3   -0.10    0.06
 -28   0   4    0.09    0.12
 -26   0   4    0.22    0.13
  26   0  -4    0.24    0.18
 -24   0   4    0.57    0.17
  22   0  -4    4.67    0.58
 -22   0   4    4.59    0.42
  20   0  -4   33.74    2.16
 -20   0   4   32.50    2.30
 -20   0   4   34.56    2.11
 -20   0   4   36.71    2.07
  18   0  -4  200.51   11.68
 -18   0   4  224.18   11.60
 -18   0   4  202.44   11.63
  16   0  -4   83.93    4.94
 -16   0   4   84.89    4.90
 -16   0   4   90.47    4.86
  14   0  -4    0.98    0.20
 -14   0   4    0.78    0.14
 -14   0   4    0.86    0.17
 -12   0   4   66.21    3.51
  12   0  -4   63.24    3.59
 -12   0   4   58.30    3.55
  10   0  -4    0.04    0.07
 -10   0   4   -0.06    0.05
   8   0  -4    0.34    0.10
  -8   0   4    0.55    0.07
  -8   0   4    0.54    0.11
   6   0  -4    1.15    0.10
  -6   0   4    1.19    0.11
  -6   0   4    1.36    0.16
   6   0  -4    1.40    0.18
   4   0  -4  166.41   13.63
  -4   0   4  166.02   14.05
  -2   0   4  586.96   39.32
   0   0   4  738.59   48.72
   0   0  -4  683.27   48.38
  -2   0  -4    4.84    0.34
   2   0   4    4.31    0.36
  -2   0  -4    4.86    0.37
   2   0   4    4.97    0.33
   4   0   4  162.56   24.94
  -4   0  -4  146.29   24.42
   6   0   4   19.23    1.16
  -6   0  -4   19.69    1.23
   6   0   4   19.15    1.22
  -6   0  -4   20.47    1.18
  -8   0  -4   30.86    1.89
   8   0   4   30.65    1.95
   8   0   4   34.79    1.90
  -8   0  -4   33.77    1.97
 -10   0  -4    2.42    0.33
  10   0   4    2.15    0.26
 -10   0  -4    3.17    0.32
  10   0   4    3.07    0.37
 -12   0  -4   24.94    1.56
  12   0   4   23.98    1.61
  12   0   4   25.27    1.48
 -12   0  -4   22.98    1.47
 -12   0  -4   23.62    1.61
 -14   0  -4   27.21    1.84
 -14   0  -4   26.14    1.68
  14   0   4   29.23    1.75
 -14   0  -4   27.54    1.77
 -16   0  -4    8.29    0.78
 -16   0  -4    8.64    0.72
 -16   0  -4    8.09    0.63
  16   0   4    7.40    0.62
  18   0   4    0.35    0.16
 -18   0  -4    0.37    0.20
 -18   0  -4    0.53    0.27
 -18   0  -4    0.07    0.12
  20   0   4    0.11    0.13
 -20   0  -4    0.41    0.22
  22   0   4    2.84    0.43
 -22   0  -4    3.19    0.51
 -24   0  -4    0.85    0.28
 -26   0  -4    0.11    0.17
 -27  -1   4    0.19    0.10
 -27   1   4    0.29    0.18
  25  -1  -4    0.38    0.23
 -25  -1   4    0.22    0.10
 -25   1   4    0.09    0.13
  25   1  -4    0.22    0.19
 -23  -1   4    0.34    0.13
  23  -1  -4    0.07    0.14
  23   1  -4    0.09    0.14
 -23   1   4    0.28    0.15
 -21  -1   4    0.87    0.21
  21  -1  -4    0.91    0.24
 -21  -1   4    1.81    0.23
 -21   1   4    1.31    0.26
  21   1  -4    1.50    0.30
 -21   1   4    1.48    0.38
 -21   1   4    1.24    0.24
  19  -1  -4   26.58    1.63
 -19  -1   4   27.01    1.59
 -19  -1   4   23.71    1.50
 -19   1   4   23.37    1.55
  19   1  -4   26.91    1.66
 -19   1   4   25.65    1.58
 -19   1   4   24.72    1.77
 -17  -1   4   31.25    1.91
 -17  -1   4   31.38    1.84
  17  -1  -4   29.41    1.93
  17   1  -4   35.16    2.00
 -17   1   4   32.25    2.10
 -17   1   4   31.06    1.91
 -17   1   4   32.43    1.90
  15  -1  -4    1.18    0.22
 -15  -1   4    1.29    0.22
 -15  -1   4    0.98    0.14
  15   1  -4    0.67    0.18
 -15   1   4    0.68    0.22
 -15   1   4    1.00    0.17
 -15   1   4    0.98    0.19
 -13  -1   4    1.31    0.20
 -13  -1   4    0.95    0.12
  13  -1  -4    0.76    0.17
 -13   1   4    0.70    0.21
  13   1  -4    0.99    0.19
 -13   1   4    0.90    0.17
 -11  -1   4    2.99    0.30
 -11  -1   4    2.58    0.18
  11  -1  -4    2.51    0.29
 -11   1   4    2.71    0.25
  11   1  -4    2.41    0.30
 -11   1   4    2.92    0.38
  -9  -1   4    5.34    0.41
   9  -1  -4    5.50    0.42
  -9   1   4    6.29    0.41
   9   1  -4    5.78    0.43
  -9   1   4    5.83    0.38
  -9   1   4    5.49    0.47
  -7  -1   4    1.53    0.19
   7  -1  -4    2.07    0.22
   7   1  -4    2.07    0.23
  -7   1   4    1.22    0.20
  -7   1   4    1.81    0.19
  -7   1   4    2.01    0.16
  -5  -1   4    6.51    0.38
   5  -1  -4    5.99    0.40
  -5  -1   4    6.66    0.44
  -5   1   4    7.04    0.42
  -5   1   4    6.03    0.41
   5   1  -4    6.27    0.38
  -5   1   4    5.99    0.43
   3  -1  -4   56.17    3.13
  -3  -1   4   57.52    3.12
  -3   1   4   56.72    3.10
   3   1  -4   53.89    3.11
  -3   1   4   54.70    3.13
  -1  -1   4  282.69   23.84
   1   1  -4  257.24   23.50
  -1   1   4  265.78   21.15
   1  -1   4  343.13   30.12
  -1  -1  -4  332.13   28.46
  -1   1  -4  368.61   30.51
   1   1   4  358.39   28.52
   3  -1   4   42.60    2.57
  -3  -1  -4   45.10    2.59
   3  -1   4   43.52    2.58
   3  -1   4   45.44    2.58
  -3   1  -4   43.95    2.55
   3   1   4   48.13    2.53
  -3   1  -4   46.85    2.65
  -3   1  -4   45.95    2.58
   3   1   4   43.65    2.59
  -5  -1  -4    0.64    0.15
   5  -1   4    0.76    0.13
  -5  -1  -4    0.69    0.12
   5  -1   4    0.92    0.17
   5   1   4    0.95    0.13
   5   1   4    0.80    0.16
  -5   1  -4    0.84    0.17
  -5   1  -4    0.73    0.13
  -5   1  -4    0.75    0.17
   7  -1   4    0.50    0.14
   7  -1   4    0.60    0.12
  -7  -1  -4    0.66    0.12
  -7  -1  -4    0.43    0.14
  -7   1  -4    0.42    0.15
   7   1   4    0.62    0.12
   7   1   4    0.50    0.14
  -7   1  -4    0.36    0.10
  -7   1  -4    0.37    0.14
   9  -1   4    5.30    0.39
   9  -1   4    4.75    0.43
  -9  -1  -4    4.60    0.38
  -9  -1  -4    5.48    0.46
  -9   1  -4    4.72    0.45
   9   1   4    6.75    0.49
   9   1   4    5.09    0.39
  -9   1  -4    4.13    0.38
  -9   1  -4    5.61    0.49
  11  -1   4    4.07    0.37
 -11  -1  -4    4.49    0.37
 -11  -1  -4    4.77    0.44
 -11   1  -4    3.80    0.52
 -11   1  -4    4.30    0.38
  11   1   4    5.40    0.45
 -11   1  -4    4.06    0.49
  11   1   4    4.64    0.38
  13  -1   4    0.09    0.08
 -13  -1  -4    0.21    0.13
 -13  -1  -4    0.02    0.09
 -13   1  -4    0.19    0.14
 -13   1  -4   -0.06    0.10
  13   1   4    0.08    0.13
 -13   1  -4    0.13    0.09
  13   1   4   -0.05    0.08
 -15  -1  -4    1.18    0.28
  15  -1   4    0.96    0.21
 -15  -1  -4    1.62    0.25
 -15   1  -4    1.29    0.31
  15   1   4    1.57    0.25
  15   1   4    1.22    0.27
 -15   1  -4    1.38    0.31
 -15   1  -4    1.52    0.26
 -17  -1  -4   51.83    3.34
 -17  -1  -4   55.71    3.28
  17  -1   4   64.41    3.32
 -17   1  -4   57.50    3.52
  17   1   4   57.91    3.29
 -17   1  -4   45.42    3.60
 -17   1  -4   55.79    3.29
 -19  -1  -4    3.54    0.51
  19  -1   4    3.34    0.44
 -19  -1  -4    3.21    0.66
 -19   1  -4    3.73    0.88
  19   1   4    3.15    0.42
 -19   1  -4    2.96    0.48
 -21  -1  -4    4.85    0.60
  21  -1   4    3.31    0.62
 -21   1  -4    2.83    0.51
  21   1   4    3.05    0.49
 -23  -1  -4    1.42    0.34
  23  -1   4    0.76    0.25
  23   1   4    1.22    0.32
 -23   1  -4    0.70    0.27
 -25  -1  -4    0.21    0.19
 -25   1  -4    0.10    0.17
  26  -2  -4    1.88    0.39
 -26   2   4    1.45    0.30
  24  -2  -4    0.16    0.15
  24   2  -4   -0.04    0.10
 -24   2   4    0.14    0.13
  22  -2  -4    1.16    0.27
 -22  -2   4    0.82    0.14
 -22   2   4    0.99    0.24
  22   2  -4    1.18    0.30
 -22   2   4    0.98    0.26
 -20  -2   4    0.07    0.07
  20  -2  -4    0.14    0.12
 -20  -2   4    0.28    0.14
 -20   2   4    0.01    0.11
 -20   2   4   -0.05    0.13
  20   2  -4   -0.03    0.11
  18  -2  -4    4.78    0.51
 -18  -2   4    4.39    0.41
 -18  -2   4    4.34    0.32
 -18   2   4    5.33    0.68
  18   2  -4    3.37    0.46
 -18   2   4    4.29    0.40
 -18   2   4    4.13    0.40
 -16  -2   4    5.28    0.46
 -16  -2   4    5.53    0.37
  16  -2  -4    5.99    0.49
 -16   2   4    5.49    0.45
 -16   2   4    6.29    0.62
  16   2  -4    5.63    0.51
 -14  -2   4    0.24    0.05
  14  -2  -4    0.05    0.08
 -14  -2   4    0.30    0.11
 -14   2   4    0.45    0.18
 -14   2   4    0.45    0.11
  14   2  -4    0.24    0.12
  12  -2  -4   59.35    3.43
  12   2  -4   61.70    3.47
 -12   2   4   59.37    3.55
 -12   2   4   60.02    3.40
  10  -2  -4   18.88    1.12
 -10  -2   4   17.41    1.13
 -10   2   4   17.40    1.10
  10   2  -4   19.51    1.16
 -10   2   4   19.54    1.23
  -8  -2   4   47.38    2.65
  -8   2   4   46.06    2.60
   8   2  -4   46.90    2.66
  -8   2   4   44.54    2.70
  -8   2   4   46.05    2.62
  -6  -2   4   20.46    1.24
   6  -2  -4   20.96    1.26
  -6  -2   4   19.76    1.27
   6  -2  -4   21.30    1.21
   6   2  -4   22.26    1.16
  -6   2   4   18.23    1.25
  -6   2   4   20.90    1.19
  -6   2   4   20.80    1.22
   4  -2  -4   63.62    3.58
  -4  -2   4   61.76    3.59
   4  -2  -4   66.84    3.57
  -4   2   4   59.40    3.57
   4   2  -4   62.52    3.59
  -4   2   4   66.45    3.59
   4   2  -4   65.53    3.54
   2  -2  -4    1.36    0.18
  -2  -2   4    1.34    0.17
   2  -2  -4    1.23    0.15
   2   2  -4    1.58    0.18
  -2   2   4    1.49    0.14
   2   2  -4    1.56    0.17
  -2   2   4    1.75    0.21
   0  -2   4   82.25    4.59
   2  -2   4    0.36    0.10
   2  -2   4    0.32    0.10
  -2  -2  -4    0.33    0.11
  -2  -2  -4    0.26    0.09
  -2  -2  -4    0.26    0.07
  -2   2  -4    0.28    0.09
   2   2   4    0.45    0.07
   2   2   4    0.55    0.14
  -2   2  -4    0.23    0.09
  -2   2  -4    0.16    0.09
  -4  -2  -4   12.62    0.79
   4  -2   4   11.90    0.79
   4  -2   4   11.65    0.74
  -4  -2  -4   12.63    0.72
  -4   2  -4   11.56    0.79
  -4   2  -4   11.79    0.79
   4   2   4   10.94    0.78
   4   2   4   11.17    0.71
  -4   2  -4   12.14    0.75
  -6  -2  -4   20.27    1.28
  -6  -2  -4   18.95    1.20
   6  -2   4   21.43    1.31
   6  -2   4   20.44    1.22
   6   2   4   18.93    1.20
  -6   2  -4   20.12    1.23
   6   2   4   22.83    1.30
  -6   2  -4   19.93    1.30
  -6   2  -4   21.61    1.29
   8  -2   4   30.79    1.81
  -8  -2  -4   31.09    1.88
  -8  -2  -4   30.87    1.80
  -8   2  -4   30.08    1.92
   8   2   4   30.20    1.80
   8   2   4   33.01    1.89
  -8   2  -4   31.20    1.83
  -8   2  -4   30.44    1.89
  10  -2   4    0.39    0.11
 -10  -2  -4    0.34    0.11
 -10  -2  -4    0.55    0.17
 -10   2  -4    0.60    0.19
  10   2   4    0.63    0.14
 -10   2  -4    0.34    0.11
  10   2   4    0.45    0.16
  12  -2   4    0.85    0.17
 -12  -2  -4    0.53    0.14
 -12  -2  -4    1.01    0.23
 -12   2  -4    0.58    0.20
  12   2   4    0.55    0.20
  12   2   4    0.59    0.15
 -12   2  -4    0.81    0.18
 -12   2  -4    0.44    0.18
 -14  -2  -4    5.62    0.60
 -14  -2  -4    4.86    0.43
  14  -2   4    3.86    0.41
  14   2   4    5.24    0.49
 -14   2  -4    5.03    0.60
  14   2   4    5.38    0.51
 -14   2  -4    6.74    0.76
 -14   2  -4    5.34    0.46
 -16  -2  -4   22.69    1.49
 -16  -2  -4   21.84    1.41
  16  -2   4   22.11    1.41
 -16   2  -4   20.75    1.48
 -16   2  -4   21.53    1.62
  16   2   4   22.52    1.42
  16   2   4   22.46    1.47
 -18  -2  -4    6.19    0.58
  18  -2   4    6.52    0.59
 -18  -2  -4    7.75    0.68
 -18   2  -4    7.82    0.71
 -18   2  -4    9.40    1.03
 -18   2  -4    7.03    0.61
  18   2   4    6.33    0.58
  18   2   4    7.07    0.63
  20  -2   4    4.28    0.51
 -20  -2  -4    2.99    0.49
 -20   2  -4    3.42    0.54
  20   2   4    4.07    0.51
 -22  -2  -4    4.11    0.57
  22  -2   4    4.27    0.52
  22   2   4    3.20    0.48
 -22   2  -4    4.41    0.61
 -24  -2  -4    0.15    0.17
 -24   2  -4   -0.04    0.14
 -26  -2  -4    0.70    0.26
 -26   2  -4    0.81    0.33
 -29   3   4    0.57    0.24
 -27   3   4    0.34    0.18
  25  -3  -4    0.33    0.17
  25   3  -4    0.09    0.16
  23  -3  -4    0.22    0.16
 -23  -3   4    0.20    0.06
 -23   3   4    0.09    0.14
  23   3  -4   -0.06    0.11
 -21  -3   4    0.10    0.05
  21  -3  -4    0.07    0.11
 -21   3   4    0.12    0.19
  21   3  -4   -0.10    0.10
 -21   3   4   -0.09    0.08
 -21   3   4    0.18    0.15
  19  -3  -4    3.60    0.44
 -19  -3   4    3.93    0.27
 -19  -3   4    3.58    0.42
  19   3  -4    3.63    0.49
 -19   3   4    4.12    0.48
 -19   3   4    4.10    0.44
 -17  -3   4    1.37    0.13
 -17  -3   4    1.53    0.26
  17  -3  -4    1.54    0.27
 -17   3   4    1.41    0.35
 -17   3   4    1.61    0.24
  17   3  -4    1.33    0.27
  15  -3  -4    6.02    0.47
 -15  -3   4    6.18    0.48
  15   3  -4    5.76    0.50
 -15   3   4    5.60    0.68
 -15   3   4    5.06    0.43
 -13  -3   4    1.55    0.23
  13  -3  -4    1.43    0.21
 -13   3   4    1.14    0.26
 -13   3   4    1.93    0.23
  13   3  -4    1.31    0.23
  11  -3  -4    4.98    0.40
 -11  -3   4    6.35    0.44
  11   3  -4    5.07    0.44
 -11   3   4    5.22    0.38
 -11   3   4    5.27    0.50
   9  -3  -4    2.68    0.24
  -9  -3   4    2.89    0.31
   9  -3  -4    2.70    0.35
  -9  -3   4    3.18    0.40
  -9   3   4    3.40    0.40
  -9   3   4    2.65    0.23
  -9   3   4    2.79    0.26
   9   3  -4    3.05    0.34
   7  -3  -4    1.44    0.16
  -7  -3   4    1.58    0.25
   7  -3  -4    1.97    0.26
  -7  -3   4    1.32    0.19
  -7   3   4    1.41    0.14
  -7   3   4    1.81    0.21
  -7   3   4    1.47    0.25
   7   3  -4    1.44    0.12
  -5  -3   4   39.09    2.38
  -5  -3   4   37.92    2.35
   5  -3  -4   39.45    2.29
  -5   3   4   44.99    2.28
  -5   3   4   41.03    2.38
   5   3  -4   41.86    2.40
  -5   3   4   41.58    2.35
  -3  -3   4    0.02    0.06
   3  -3  -4   -0.03    0.05
  -3   3   4    0.06    0.06
   3   3  -4    0.05    0.06
  -3   3   4    0.02    0.06
  -3   3   4   -0.04    0.02
   1  -3  -4   23.17    1.25
  -1  -3   4   21.98    1.27
  -1   3   4   19.74    1.25
  -1   3   4   20.46    1.24
   1   3  -4   21.29    1.26
  -1   3   4   18.81    1.16
  -1  -3  -4   11.52    0.76
  -1  -3  -4   12.14    0.68
  -1  -3  -4   11.15    0.74
   1  -3   4   11.26    0.77
   1   3   4   11.22    0.67
   1   3   4   12.31    0.76
   1   3   4   12.23    0.77
  -1   3  -4   10.59    0.76
  -3  -3  -4    1.21    0.20
   3  -3   4    1.33    0.22
  -3  -3  -4    1.30    0.14
   3  -3   4    1.30    0.17
  -3  -3  -4    1.11    0.19
   3   3   4    1.29    0.13
   3   3   4    1.14    0.20
  -3   3  -4    1.04    0.19
  -3   3  -4    1.13    0.19
  -3   3  -4    1.13    0.18
  -5  -3  -4    0.16    0.11
   5  -3   4    0.12    0.06
  -5  -3  -4    0.04    0.09
   5  -3   4   -0.03    0.06
  -5  -3  -4    0.07    0.05
  -5   3  -4    0.09    0.10
  -5   3  -4    0.02    0.07
   5   3   4   -0.01    0.07
  -5   3  -4    0.08    0.07
   5   3   4    0.00    0.04
   7  -3   4    9.99    0.64
   7  -3   4   10.11    0.75
  -7  -3  -4   10.34    0.71
  -7  -3  -4    9.95    0.63
  -7   3  -4    8.17    0.69
   7   3   4    7.62    0.67
  -7   3  -4    9.91    0.75
  -7   3  -4   10.70    0.67
   7   3   4    9.93    0.63
  -9  -3  -4    0.49    0.12
  -9  -3  -4    0.50    0.16
   9  -3   4    0.61    0.13
   9   3   4    0.44    0.15
  -9   3  -4    0.61    0.18
  -9   3  -4    0.63    0.20
   9   3   4    0.49    0.12
 -11  -3  -4    0.34    0.11
 -11  -3  -4    0.22    0.13
  11  -3   4    0.61    0.15
 -11   3  -4    0.56    0.15
 -11   3  -4    0.50    0.19
  11   3   4    0.42    0.13
 -11   3  -4    0.48    0.20
  11   3   4    0.22    0.14
 -13  -3  -4    2.74    0.33
  13  -3   4    2.77    0.33
 -13  -3  -4    2.59    0.38
 -13   3  -4    2.87    0.48
  13   3   4    3.34    0.43
 -13   3  -4    2.36    0.32
 -13   3  -4    2.23    0.39
  13   3   4    2.71    0.33
 -15  -3  -4    0.31    0.18
 -15  -3  -4    0.26    0.12
  15  -3   4    0.30    0.14
 -15   3  -4    0.40    0.16
  15   3   4    0.54    0.21
  15   3   4    0.39    0.14
 -15   3  -4    0.28    0.20
 -17  -3  -4    0.20    0.12
 -17  -3  -4    0.09    0.15
  17  -3   4    0.39    0.15
 -17   3  -4    0.05    0.18
  17   3   4    0.38    0.19
 -17   3  -4    0.52    0.19
  17   3   4    0.25    0.14
 -17   3  -4    0.46    0.26
  19  -3   4    0.35    0.17
 -19  -3  -4    0.44    0.20
  19   3   4    0.64    0.23
 -19   3  -4    0.52    0.23
  19   3   4    0.82    0.22
 -21  -3  -4    0.22    0.16
  21  -3   4    0.76    0.23
  21   3   4    0.13    0.13
 -21   3  -4    0.30    0.20
 -23  -3  -4    0.39    0.21
 -23   3  -4    0.45    0.21
 -25  -3  -4    0.04    0.15
 -25   3  -4    0.16    0.22
 -28   4   4    0.39    0.19
  26  -4  -4    0.14    0.15
 -26   4   4    0.17    0.16
  24  -4  -4    0.02    0.13
 -24   4   4    0.13    0.17
  24   4  -4    0.21    0.18
  22  -4  -4    0.09    0.11
 -22   4   4    0.01    0.18
  22   4  -4    0.09    0.14
 -22   4   4   -0.07    0.09
  20  -4  -4    5.25    0.56
 -20  -4   4    5.52    0.57
 -20   4   4    6.06    0.54
 -20   4   4    4.20    0.54
  20   4  -4    5.91    0.64
 -20   4   4    4.20    0.68
  18  -4  -4    4.21    0.45
 -18  -4   4    3.98    0.51
 -18   4   4    3.92    0.61
 -18   4   4    3.57    0.39
  18   4  -4    3.39    0.46
 -16  -4   4   -0.03    0.07
  16  -4  -4   -0.06    0.07
 -16   4   4    0.17    0.10
 -16   4   4   -0.06    0.12
  16   4  -4    0.16    0.12
  14  -4  -4    3.35    0.32
 -14  -4   4    3.68    0.39
 -14   4   4    3.52    0.52
  14   4  -4    3.28    0.41
 -14   4   4    3.84    0.40
 -12  -4   4    2.53    0.30
 -12  -4   4    2.32    0.38
  12  -4  -4    2.68    0.29
  12   4  -4    2.99    0.37
 -12   4   4    2.56    0.24
  12   4  -4    2.67    0.19
 -12   4   4    2.04    0.36
 -10  -4   4   33.01    2.03
  10  -4  -4   32.89    1.86
  10  -4  -4   31.89    2.00
 -10  -4   4   33.48    1.91
 -10   4   4   30.09    1.84
  10   4  -4   33.23    1.81
 -10   4   4   31.71    2.02
 -10   4   4   31.45    1.90
  10   4  -4   31.99    1.94
  -8  -4   4    6.73    0.54
   8  -4  -4    6.10    0.41
   8  -4  -4    6.84    0.54
  -8  -4   4    5.97    0.46
  -8   4   4    5.89    0.46
  -8   4   4    5.95    0.53
  -8   4   4    5.75    0.39
  -6  -4   4    9.26    0.60
  -6  -4   4    8.68    0.65
   6  -4  -4   10.05    0.66
   6  -4  -4    8.61    0.52
   6   4  -4    8.22    0.53
   6   4  -4    8.03    0.64
  -6   4   4    7.04    0.61
  -6   4   4    8.59    0.51
  -6   4   4    9.16    0.60
   4  -4  -4    3.47    0.40
   4  -4  -4    2.22    0.26
  -4  -4   4    1.99    0.28
  -4   4   4    2.60    0.16
   4   4  -4    2.97    0.34
  -4   4   4    2.75    0.32
  -4   4   4    2.76    0.30
  -2  -4   4   28.25    1.82
   2  -4  -4   31.57    1.82
   2  -4  -4   31.54    1.79
  -2   4   4   31.16    1.81
   2   4  -4   29.26    1.82
  -2   4   4   30.26    1.80
   0  -4   4   59.62    3.56
   0  -4  -4   61.33    3.43
   0  -4  -4   61.38    3.54
   0  -4  -4   66.70    3.54
   0   4   4   62.06    3.55
   0   4   4   64.84    3.55
   0   4  -4   59.04    3.56
  -2  -4  -4    7.71    0.58
  -2  -4  -4    8.21    0.49
  -2  -4  -4    7.92    0.59
   2  -4   4    8.05    0.55
   2  -4   4    7.93    0.61
  -2   4  -4    8.55    0.62
   2   4   4    8.92    0.60
   2   4   4    7.78    0.48
   2   4   4    7.44    0.58
   4  -4   4   21.90    1.29
   4  -4   4   21.75    1.38
  -4  -4  -4   23.10    1.25
  -4  -4  -4   20.93    1.33
  -4  -4  -4   20.91    1.36
  -4   4  -4   20.38    1.30
   4   4   4   20.28    1.24
  -4   4  -4   21.84    1.38
   4   4   4   22.31    1.35
  -6  -4  -4    0.13    0.11
  -6  -4  -4    0.22    0.07
   6  -4   4    0.17    0.08
  -6  -4  -4    0.28    0.13
   6  -4   4    0.12    0.10
  -6   4  -4    0.05    0.09
   6   4   4    0.09    0.06
  -6   4  -4    0.01    0.09
   6   4   4    0.12    0.11
  -6   4  -4    0.16    0.08
  -8  -4  -4   95.30    5.50
   8  -4   4   96.87    5.43
  -8  -4  -4   94.07    5.41
   8  -4   4   95.41    5.58
  -8  -4  -4   92.34    5.57
   8   4   4  101.50    5.42
  -8   4  -4   96.69    5.60
   8   4   4  103.25    5.53
  -8   4  -4   97.98    5.46
  -8   4  -4   95.96    5.53
 -10  -4  -4    2.47    0.28
 -10  -4  -4    3.22    0.38
  10  -4   4    2.27    0.28
  10  -4   4    2.72    0.43
  10   4   4    2.16    0.34
  10   4   4    3.05    0.32
 -10   4  -4    3.89    0.51
 -10   4  -4    2.67    0.32
 -10   4  -4    2.44    0.37
 -12  -4  -4    5.56    0.49
 -12  -4  -4    4.38    0.39
  12  -4   4    4.90    0.42
 -12   4  -4    6.02    0.69
 -12   4  -4    4.57    0.43
  12   4   4    4.11    0.50
  12   4   4    4.95    0.41
 -12   4  -4    5.18    0.58
  14  -4   4    0.98    0.20
 -14  -4  -4    1.19    0.27
 -14  -4  -4    0.88    0.20
  14   4   4    0.71    0.22
 -14   4  -4    1.12    0.33
  14   4   4    1.00    0.20
 -14   4  -4    1.35    0.24
 -14   4  -4    0.92    0.27
 -16  -4  -4    1.96    0.35
 -16  -4  -4    1.77    0.41
  16  -4   4    1.91    0.30
  16   4   4    2.03    0.31
 -16   4  -4    1.96    0.40
 -16   4  -4    2.59    0.35
  16   4   4    1.56    0.32
 -16   4  -4    1.57    0.39
 -18  -4  -4    6.59    0.57
  18  -4   4    6.07    0.56
 -18   4  -4    5.97    0.75
 -18   4  -4    8.71    1.05
  18   4   4    6.65    0.58
  18   4   4    6.27    0.61
  20  -4   4    3.87    0.48
 -20  -4  -4    3.33    0.49
  20   4   4    3.77    0.48
  20   4   4    3.37    0.49
 -20   4  -4    4.24    0.60
  22  -4   4    0.56    0.21
 -22  -4  -4    0.30    0.19
  22   4   4    0.35    0.19
 -22   4  -4    0.16    0.22
 -24  -4  -4    0.30    0.18
 -24   4  -4    1.04    0.34
 -26  -4  -4    4.86    0.64
 -27   5   4    0.47    0.24
  25  -5  -4   -0.11    0.08
 -25   5   4   -0.03    0.11
  23  -5  -4    3.33    0.48
 -23  -5   4    3.31    0.62
  23   5  -4    3.43    0.53
 -23   5   4    1.95    0.38
  21  -5  -4    0.04    0.12
 -21  -5   4    0.01    0.14
  21   5  -4    0.03    0.12
 -21   5   4    0.07    0.16
 -21   5   4    0.10    0.12
 -19  -5   4    4.23    0.67
  19  -5  -4    3.78    0.45
 -19  -5   4    4.36    0.47
 -19   5   4    4.53    0.67
  19   5  -4    3.25    0.48
 -19   5   4    4.41    0.40
 -17  -5   4    2.14    0.45
  17  -5  -4    1.52    0.25
 -17  -5   4    1.50    0.27
 -17   5   4    1.14    0.33
 -17   5   4    1.56    0.23
  17   5  -4    1.59    0.31
 -15  -5   4    0.34    0.14
 -15  -5   4    0.21    0.16
  15  -5  -4    0.43    0.13
 -15   5   4    0.43    0.13
  15   5  -4    0.34    0.24
 -15   5   4    1.01    0.31
 -13  -5   4   10.71    0.72
  13  -5  -4   10.30    0.68
  13  -5  -4    9.87    0.84
 -13  -5   4   10.76    0.87
  13   5  -4   10.29    0.63
 -13   5   4    8.48    0.82
  13   5  -4   10.52    0.77
 -13   5   4    9.74    0.66
 -11  -5   4    4.80    0.57
  11  -5  -4    4.37    0.34
 -11  -5   4    4.83    0.39
  11  -5  -4    4.08    0.51
  11   5  -4    4.25    0.32
 -11   5   4    4.47    0.33
 -11   5   4    4.13    0.38
  11   5  -4    4.87    0.43
 -11   5   4    4.71    0.57
  -9  -5   4    2.71    0.30
   9  -5  -4    2.52    0.38
  -9  -5   4    2.55    0.39
   9   5  -4    2.57    0.22
  -9   5   4    2.53    0.38
  -9   5   4    2.55    0.31
  -9   5   4    2.50    0.20
  -7  -5   4    0.81    0.21
   7  -5  -4    0.77    0.11
  -7  -5   4    1.16    0.19
   7  -5  -4    0.93    0.21
   7   5  -4    0.75    0.12
  -7   5   4    0.82    0.17
  -7   5   4    0.80    0.20
   7   5  -4    0.59    0.19
  -7   5   4    1.02    0.11
   5  -5  -4    2.32    0.32
  -5  -5   4    2.12    0.26
  -5  -5   4    1.69    0.29
   5   5  -4    1.67    0.28
  -5   5   4    1.48    0.24
  -5   5   4    2.08    0.30
  -5   5   4    1.45    0.11
  -3  -5   4    0.41    0.14
   3  -5  -4    0.00    0.08
   3  -5  -4    0.12    0.08
   3   5  -4    0.38    0.13
  -3   5   4    0.31    0.11
  -3   5   4    0.12    0.09
   1  -5  -4   20.21    1.31
   1  -5  -4   22.57    1.29
  -1  -5   4   19.50    1.32
  -1   5   4   20.43    1.29
  -1   5   4   20.46    1.30
   1   5  -4   20.47    1.32
   1  -5   4   33.75    2.02
  -1  -5  -4   32.44    1.96
  -1  -5  -4   33.47    1.84
   1  -5   4   34.02    1.93
  -1  -5  -4   31.07    1.99
   1   5   4   33.00    1.98
  -1   5  -4   32.76    2.02
   1   5   4   33.36    1.84
   3  -5   4    5.78    0.46
   3  -5   4    7.07    0.58
  -3  -5  -4    7.39    0.56
  -3  -5  -4    6.36    0.41
  -3  -5  -4    6.80    0.52
   3   5   4    6.89    0.42
   3   5   4    6.02    0.54
  -3   5  -4    6.52    0.56
   3   5   4    6.81    0.53
   5  -5   4    8.82    0.68
   5  -5   4    7.73    0.56
  -5  -5  -4    8.54    0.66
  -5  -5  -4    8.37    0.62
  -5  -5  -4    7.75    0.52
   5   5   4    8.34    0.63
  -5   5  -4    7.32    0.65
   5   5   4    8.69    0.53
   7  -5   4    9.94    0.81
  -7  -5  -4   10.60    0.75
   7  -5   4    9.24    0.67
  -7  -5  -4   10.53    0.66
  -7  -5  -4   10.36    0.80
   7   5   4   10.48    0.76
   7   5   4   10.62    0.67
  -7   5  -4    9.62    0.70
  -7   5  -4   10.93    0.92
   9  -5   4    0.42    0.12
   9  -5   4    0.28    0.15
  -9  -5  -4    0.24    0.15
  -9  -5  -4    0.33    0.11
  -9  -5  -4    0.42    0.15
   9   5   4    0.31    0.15
  -9   5  -4    0.09    0.12
  -9   5  -4    0.19    0.11
   9   5   4    0.23    0.10
  -9   5  -4    0.31    0.16
  11  -5   4    0.38    0.12
 -11  -5  -4    0.29    0.11
 -11  -5  -4    0.32    0.15
  11  -5   4    0.40    0.18
 -11  -5  -4    0.31    0.17
 -11   5  -4    0.52    0.21
  11   5   4    0.26    0.15
  11   5   4    0.33    0.13
 -11   5  -4    0.46    0.21
 -11   5  -4    0.33    0.13
 -13  -5  -4    4.60    0.42
  13  -5   4    5.18    0.47
 -13  -5  -4    4.58    0.66
 -13  -5  -4    5.24    0.50
 -13   5  -4    5.84    0.75
  13   5   4    5.10    0.58
 -13   5  -4    5.24    0.47
  13   5   4    5.72    0.46
 -13   5  -4    5.02    0.62
 -15  -5  -4    2.29    0.31
 -15  -5  -4    1.68    0.31
 -15  -5  -4    2.03    0.44
  15  -5   4    1.75    0.27
 -15   5  -4    1.41    0.27
 -15   5  -4    1.25    0.32
  15   5   4    1.54    0.27
 -15   5  -4    2.05    0.46
  15   5   4    2.13    0.37
 -17  -5  -4    0.86    0.21
 -17  -5  -4    0.78    0.23
  17  -5   4    0.69    0.19
 -17   5  -4    0.90    0.30
  17   5   4    1.14    0.25
 -17   5  -4    0.65    0.33
 -17   5  -4    0.85    0.23
  17   5   4    0.53    0.22
  19  -5   4    0.13    0.15
 -19  -5  -4    0.09    0.14
 -19   5  -4    0.12    0.21
  19   5   4    0.26    0.16
  19   5   4    0.06    0.11
  21  -5   4    0.02    0.10
 -21  -5  -4    0.09    0.13
 -21   5  -4    0.19    0.21
  21   5   4    0.07    0.16
  21   5   4   -0.08    0.09
 -23  -5  -4    0.13    0.16
 -23   5  -4    0.35    0.24
 -25  -5  -4    0.24    0.17
  26  -6  -4   -0.12    0.13
 -26   6   4    0.10    0.16
 -24  -6   4   -0.06    0.22
  24  -6  -4    0.17    0.14
  24   6  -4    0.48    0.23
 -24   6   4    0.19    0.17
 -22  -6   4    0.00    0.15
  22  -6  -4    0.15    0.13
 -22   6   4    0.12    0.13
 -22   6   4   -0.06    0.15
  22   6  -4   -0.05    0.21
 -20  -6   4    2.98    0.59
  20  -6  -4    4.05    0.46
 -20   6   4    4.27    0.49
  20   6  -4    3.46    0.50
  18  -6  -4   26.51    1.73
 -18  -6   4   25.73    1.68
 -18  -6   4   27.07    1.93
 -18   6   4   26.79    1.64
 -18   6   4   27.68    1.95
  18   6  -4   27.00    1.77
 -16  -6   4    1.43    0.25
  16  -6  -4    1.70    0.25
 -16  -6   4    1.02    0.31
 -16   6   4    1.27    0.34
  16   6  -4    1.57    0.18
 -16   6   4    1.83    0.24
  16   6  -4    1.81    0.32
  14  -6  -4    3.91    0.33
 -14  -6   4    2.81    0.36
 -14  -6   4    3.35    0.51
  14  -6  -4    4.09    0.74
 -14   6   4    3.60    0.31
  14   6  -4    3.47    0.28
  14   6  -4    3.22    0.43
 -14   6   4    3.70    0.55
 -12  -6   4   10.20    0.73
 -12  -6   4   10.83    0.89
  12  -6  -4   11.62    0.89
  12  -6  -4   11.02    0.69
 -12   6   4    9.87    0.67
  12   6  -4   11.12    0.68
 -12   6   4    9.37    0.86
 -12   6   4    9.89    0.76
  10  -6  -4    2.66    0.23
 -10  -6   4    2.42    0.43
 -10  -6   4    2.63    0.32
  10  -6  -4    2.28    0.38
 -10   6   4    3.05    0.46
  10   6  -4    2.74    0.24
 -10   6   4    2.33    0.33
 -10   6   4    2.39    0.21
   8  -6  -4    0.04    0.04
   8  -6  -4    0.08    0.11
  -8  -6   4    0.04    0.06
  -8  -6   4    0.22    0.14
  -8   6   4    0.34    0.15
   8   6  -4    0.02    0.05
  -8   6   4    0.05    0.09
  -8   6   4    0.06    0.04
   6  -6  -4   19.25    1.43
  -6  -6   4   21.66    1.35
  -6  -6   4   21.59    1.46
   6  -6  -4   22.27    1.24
  -6   6   4   21.89    1.39
   6   6  -4   21.72    1.46
   6   6  -4   22.45    1.32
  -6   6   4   24.35    1.24
  -6   6   4   20.15    1.43
   4  -6  -4   -0.06    0.06
  -4  -6   4    0.12    0.10
  -4   6   4    0.00    0.06
   4   6  -4    0.13    0.10
  -4   6   4    0.06    0.08
   2  -6  -4   37.54    2.09
   2  -6  -4   36.08    2.15
  -2  -6   4   34.42    2.16
   2   6  -4   34.51    2.15
  -2   6   4   36.00    2.11
  -2   6   4   31.31    2.11
   0  -6  -4   98.82    5.78
   0  -6   4  101.75    5.86
   0   6   4  108.64    5.85
   0   6   4   98.92    5.80
   0   6  -4  104.81    5.86
  -2  -6  -4   18.81    1.30
   2  -6   4   21.16    1.35
   2  -6   4   20.87    1.21
  -2  -6  -4   19.45    1.12
  -2  -6  -4   21.11    1.27
   2   6   4   20.16    1.13
  -2   6  -4   17.19    1.30
   2   6   4   18.61    1.27
  -4  -6  -4    7.89    0.59
   4  -6   4    7.89    0.66
  -4  -6  -4    7.44    0.63
  -4  -6  -4    8.27    0.48
   4  -6   4    6.59    0.52
   4   6   4    7.95    0.49
   4   6   4    7.77    0.65
  -4   6  -4    7.51    0.66
   4   6   4    6.03    0.57
  -6  -6  -4    0.98    0.23
  -6  -6  -4    1.15    0.22
   6  -6   4    0.95    0.17
  -6  -6  -4    0.82    0.13
   6  -6   4    1.51    0.31
  -6   6  -4    0.88    0.24
   6   6   4    1.03    0.16
   6   6   4    1.07    0.23
   8  -6   4    1.81    0.35
  -8  -6  -4    1.84    0.29
  -8  -6  -4    2.05    0.23
   8  -6   4    1.62    0.23
  -8  -6  -4    1.91    0.35
  -8   6  -4    2.34    0.30
   8   6   4    1.84    0.24
  -8   6  -4    1.73    0.36
   8   6   4    2.07    0.33
  10  -6   4    1.06    0.28
 -10  -6  -4    1.61    0.28
  10  -6   4    1.00    0.18
 -10  -6  -4    1.43    0.20
 -10  -6  -4    0.95    0.26
  10   6   4    1.18    0.20
 -10   6  -4    0.85    0.20
 -10   6  -4    0.50    0.21
  10   6   4    0.86    0.22
 -10   6  -4    0.80    0.26
 -12  -6  -4    0.40    0.16
 -12  -6  -4    0.19    0.18
 -12  -6  -4    0.13    0.10
  12  -6   4   -0.03    0.12
  12  -6   4    0.20    0.10
 -12   6  -4    0.12    0.17
  12   6   4    0.00    0.12
 -12   6  -4    0.64    0.26
  12   6   4    0.17    0.11
 -12   6  -4    0.05    0.09
 -14  -6  -4    6.92    0.82
  14  -6   4    6.88    0.54
 -14  -6  -4    6.52    0.59
 -14  -6  -4    7.03    0.54
 -14   6  -4    5.35    0.54
  14   6   4    7.38    0.64
 -14   6  -4    6.47    0.84
 -14   6  -4    5.45    0.70
  14   6   4    6.36    0.54
 -16  -6  -4    3.13    0.56
  16  -6   4    2.30    0.34
 -16  -6  -4    3.05    0.37
 -16  -6  -4    2.64    0.40
 -16   6  -4    2.79    0.55
  16   6   4    2.04    0.37
 -16   6  -4    1.46    0.38
  16   6   4    1.98    0.34
 -16   6  -4    2.96    0.41
 -18  -6  -4    0.26    0.25
  18  -6   4    0.55    0.19
 -18  -6  -4   -0.06    0.11
  18   6   4    0.34    0.20
  18   6   4    0.22    0.15
 -18   6  -4    0.23    0.23
  20  -6   4    3.31    0.60
 -20  -6  -4    3.00    0.62
 -20  -6  -4    3.01    0.44
 -20   6  -4    3.09    0.55
  20   6   4    2.99    0.47
 -22  -6  -4    0.28    0.17
  22  -6   4    0.24    0.19
 -22   6  -4    0.33    0.24
  22   6   4    0.24    0.21
  22   6   4    0.13    0.17
 -24  -6  -4    0.23    0.18
  24   6   4    0.33    0.28
 -27   7   4    1.38    0.37
  25  -7  -4   -0.07    0.11
 -25   7   4    0.16    0.17
 -23  -7   4    1.32    0.43
  23  -7  -4    1.10    0.26
 -23   7   4    0.84    0.30
  23   7  -4    1.10    0.32
  21  -7  -4    0.34    0.16
 -21  -7   4    0.34    0.24
 -21   7   4    0.33    0.16
  21   7  -4    0.60    0.24
 -19  -7   4    0.12    0.20
  19  -7  -4    0.24    0.13
 -19   7   4    0.25    0.13
  19   7  -4    0.29    0.18
  19   7  -4    0.14    0.07
  17  -7  -4    0.85    0.19
 -17  -7   4    0.82    0.19
 -17  -7   4    0.99    0.32
  17   7  -4    1.37    0.18
 -17   7   4    0.98    0.25
 -17   7   4    1.09    0.20
 -17   7   4    1.06    0.35
  17   7  -4    0.91    0.26
 -15  -7   4    3.22    0.55
  15  -7  -4    2.12    0.44
  15  -7  -4    3.43    0.31
 -15  -7   4    2.66    0.36
 -15   7   4    2.71    0.51
 -15   7   4    3.31    0.43
  15   7  -4    2.95    0.28
 -15   7   4    3.95    0.32
 -13  -7   4    0.04    0.10
 -13  -7   4    0.03    0.10
  13  -7  -4    0.03    0.12
  13  -7  -4    0.12    0.08
 -13   7   4    0.05    0.06
  13   7  -4    0.03    0.07
 -13   7   4   -0.07    0.08
 -13   7   4    0.15    0.16
 -11  -7   4    4.43    0.58
  11  -7  -4    3.60    0.32
 -11  -7   4    4.26    0.39
  11  -7  -4    4.52    0.61
 -11   7   4    4.31    0.57
  11   7  -4    4.46    0.36
 -11   7   4    4.25    0.32
 -11   7   4    5.03    0.45
   9  -7  -4   20.13    1.19
  -9  -7   4   21.41    1.45
  -9  -7   4   22.32    1.29
   9  -7  -4   17.04    1.38
  -9   7   4   19.95    1.43
  -9   7   4   20.80    1.19
  -9   7   4   19.50    1.33
   9   7  -4   21.50    1.26
  -7  -7   4    0.80    0.17
   7  -7  -4    0.86    0.10
   7  -7  -4    0.78    0.24
  -7  -7   4    1.00    0.26
  -7   7   4    1.11    0.23
  -7   7   4    0.78    0.22
   7   7  -4    1.47    0.33
   7   7  -4    1.06    0.18
  -7   7   4    1.01    0.11
   5  -7  -4    0.54    0.19
  -5  -7   4    0.49    0.19
  -5  -7   4    0.37    0.12
  -5   7   4    0.40    0.15
   5   7  -4    0.33    0.15
   5   7  -4    0.37    0.11
  -3  -7   4   12.19    0.89
   3  -7  -4   12.05    0.87
   3   7  -4   10.57    0.85
  -3   7   4   11.37    0.85
  -3   7   4    9.40    0.78
  -1  -7   4    0.52    0.18
   1  -7  -4    0.72    0.20
   1  -7  -4    0.62    0.17
   1   7  -4    0.76    0.22
  -1   7   4    0.62    0.18
  -1   7   4    0.86    0.19
   1  -7   4    6.06    0.59
  -1  -7  -4    7.26    0.55
   1  -7   4    7.38    0.51
  -1  -7  -4    6.38    0.39
  -1  -7  -4    5.67    0.57
   1   7   4    6.76    0.56
  -1   7  -4    7.41    0.62
   1   7   4    7.01    0.60
  -3  -7  -4    0.24    0.14
   3  -7   4    0.30    0.17
  -3  -7  -4    0.54    0.09
   3  -7   4    0.53    0.13
  -3  -7  -4    0.65    0.18
  -3   7  -4    0.67    0.20
   3   7   4    0.75    0.22
   3   7   4    0.78    0.21
   3   7   4    0.77    0.11
  -5  -7  -4    1.52    0.16
  -5  -7  -4    1.05    0.23
  -5  -7  -4    1.07    0.26
   5  -7   4    1.57    0.32
   5  -7   4    1.25    0.19
   5   7   4    1.39    0.30
   5   7   4    0.99    0.24
  -5   7  -4    1.43    0.31
   5   7   4    1.06    0.16
  -7  -7  -4    0.33    0.16
   7  -7   4    0.59    0.14
  -7  -7  -4    0.69    0.20
  -7  -7  -4    0.81    0.14
   7  -7   4    0.30    0.19
   7   7   4    0.47    0.19
  -7   7  -4    0.68    0.22
   7   7   4    0.53    0.13
  -9  -7  -4    1.06    0.24
  -9  -7  -4    1.71    0.22
   9  -7   4    1.48    0.22
  -9  -7  -4    0.93    0.27
   9   7   4    1.82    0.33
   9   7   4    1.06    0.20
  -9   7  -4    1.11    0.23
  -9   7  -4    1.40    0.36
 -11  -7  -4    6.65    0.59
  11  -7   4    7.83    0.89
  11  -7   4    6.73    0.53
 -11  -7  -4    5.65    0.74
 -11  -7  -4    7.24    0.52
  11   7   4    6.94    0.54
 -11   7  -4    6.66    0.80
  11   7   4    7.46    0.64
 -11   7  -4    6.65    0.57
 -13  -7  -4    2.45    0.39
 -13  -7  -4    2.28    0.45
 -13  -7  -4    3.34    0.36
  13  -7   4    2.65    0.48
  13  -7   4    2.81    0.35
  13   7   4    2.75    0.44
 -13   7  -4    2.36    0.51
 -13   7  -4    2.69    0.37
 -13   7  -4    2.51    0.47
 -15  -7  -4    3.00    0.38
 -15  -7  -4    2.44    0.50
  15  -7   4    3.34    0.40
 -15   7  -4    3.07    0.44
 -15   7  -4    3.49    0.70
  15   7   4    3.39    0.42
 -15   7  -4    4.13    0.59
  15   7   4    4.10    0.52
 -17  -7  -4    4.15    0.47
  17  -7   4    4.58    0.49
 -17  -7  -4    2.67    0.55
 -17  -7  -4    4.07    0.52
 -17   7  -4    4.36    0.63
  17   7   4    3.98    0.54
 -17   7  -4    4.29    0.59
  17   7   4    4.37    0.53
  19  -7   4    0.78    0.21
 -19  -7  -4    0.31    0.17
 -19  -7  -4    0.08    0.17
  19   7   4    0.31    0.18
  19   7   4    0.46    0.22
 -21  -7  -4    1.00    0.27
  21  -7   4    2.14    0.36
  21   7   4    1.67    0.35
  21   7   4    1.73    0.38
 -21   7  -4    2.21    0.49
 -23  -7  -4    0.61    0.22
  23   7   4    1.48    0.35
  26  -8  -4   -0.04    0.14
 -26   8   4    0.05    0.23
  24  -8  -4    0.01    0.12
 -24   8   4    0.06    0.20
  22  -8  -4    0.50    0.18
 -22  -8   4   -0.01    0.19
  22   8  -4    0.73    0.27
 -22   8   4    0.73    0.24
  20  -8  -4    0.05    0.11
 -20  -8   4   -0.08    0.14
 -20   8   4    0.01    0.11
  20   8  -4   -0.05    0.06
 -18  -8   4    0.05    0.17
 -18  -8   4    0.09    0.12
 -18   8   4    0.29    0.17
  18   8  -4    0.23    0.10
 -18   8   4    0.01    0.09
  16  -8  -4    0.72    0.17
 -16  -8   4    1.04    0.22
  16  -8  -4    0.27    0.19
 -16  -8   4    0.43    0.25
 -16   8   4    0.64    0.22
  16   8  -4    0.92    0.18
 -16   8   4    0.76    0.17
 -16   8   4    0.87    0.33
  14  -8  -4    0.15    0.09
 -14  -8   4   -0.12    0.11
  14  -8  -4    0.07    0.15
 -14  -8   4    0.08    0.09
 -14   8   4    0.02    0.07
 -14   8   4    0.14    0.15
  14   8  -4    0.28    0.11
  12  -8  -4    0.35    0.10
  12  -8  -4    0.29    0.21
 -12  -8   4    0.40    0.15
 -12  -8   4    0.72    0.29
  12   8  -4    0.40    0.14
 -12   8   4    0.52    0.12
 -12   8   4    0.98    0.24
 -12   8   4    0.40    0.23
 -10  -8   4    1.44    0.34
 -10  -8   4    0.44    0.16
  10  -8  -4    0.29    0.19
  10   8  -4    0.80    0.18
 -10   8   4    0.75    0.24
 -10   8   4    0.67    0.12
 -10   8   4    0.80    0.23
  -8  -8   4    5.56    0.46
   8  -8  -4    6.15    0.70
  -8  -8   4    5.14    0.66
   8  -8  -4    4.76    0.35
   8   8  -4    6.98    0.65
   8   8  -4    6.68    0.48
  -8   8   4    6.07    0.61
  -8   8   4    5.92    0.53
  -6  -8   4    1.94    0.27
   6  -8  -4    2.57    0.42
  -6  -8   4    2.00    0.37
  -6   8   4    1.90    0.33
   6   8  -4    1.75    0.34
   6   8  -4    2.13    0.29
  -6   8   4    2.00    0.38
  -4  -8   4    6.43    0.51
  -4  -8   4    6.93    0.66
   4  -8  -4    7.50    0.66
   4   8  -4    6.27    0.51
  -4   8   4    6.89    0.58
  -4   8   4    6.29    0.61
   4   8  -4    6.67    0.64
  -2  -8   4    8.31    0.76
  -2   8   4    9.81    0.73
   2   8  -4    9.97    0.79
  -2   8   4    8.00    0.73
   0  -8  -4   14.37    1.09
   0  -8  -4   15.50    1.03
   0   8  -4   14.98    1.12
   0   8   4   14.84    1.10
   0   8   4   15.04    1.06
   2  -8   4    0.81    0.16
  -2  -8  -4    0.65    0.22
  -2  -8  -4    0.68    0.19
   2  -8   4    0.86    0.26
  -2  -8  -4    0.61    0.08
   2   8   4    0.87    0.22
  -2   8  -4    0.94    0.24
   2   8   4    0.43    0.18
  -4  -8  -4    0.20    0.15
   4  -8   4    0.07    0.11
  -4  -8  -4    0.11    0.11
   4  -8   4    0.11    0.09
  -4  -8  -4    0.16    0.06
   4   8   4    0.12    0.12
   4   8   4    0.16    0.07
  -4   8  -4    0.28    0.18
   4   8   4    0.04    0.12
   6  -8   4   30.59    2.04
  -6  -8  -4   29.28    1.99
   6  -8   4   30.76    1.80
  -6  -8  -4   31.51    1.89
  -6  -8  -4   29.85    1.74
   6   8   4   30.65    1.77
   6   8   4   29.14    1.92
  -6   8  -4   29.52    2.01
   8  -8   4    0.24    0.11
   8  -8   4    0.26    0.20
  -8  -8  -4    0.12    0.11
  -8  -8  -4    0.05    0.08
  -8  -8  -4    0.13    0.18
  -8   8  -4    0.00    0.13
   8   8   4    0.31    0.12
   8   8   4    0.15    0.14
 -10  -8  -4   16.63    1.13
  10  -8   4   18.52    1.33
 -10  -8  -4   16.62    1.27
  10  -8   4   16.18    1.04
 -10  -8  -4   15.95    1.01
  10   8   4   15.85    1.05
 -10   8  -4   14.54    1.25
  10   8   4   15.12    1.15
 -12  -8  -4   -0.22    0.09
 -12  -8  -4   -0.06    0.06
  12  -8   4    0.08    0.09
 -12  -8  -4    0.16    0.15
 -12   8  -4    0.04    0.16
  12   8   4    0.04    0.09
 -12   8  -4    0.07    0.10
  12   8   4    0.32    0.16
 -14  -8  -4    1.52    0.40
  14  -8   4    1.09    0.34
 -14  -8  -4    0.83    0.19
  14  -8   4    1.03    0.21
 -14  -8  -4    0.84    0.25
 -14   8  -4    0.51    0.25
 -14   8  -4    1.26    0.28
  14   8   4    1.09    0.24
  14   8   4    1.56    0.35
 -16  -8  -4    5.41    0.49
 -16  -8  -4    3.82    0.68
  16  -8   4    5.59    0.49
 -16  -8  -4    6.05    0.65
  16   8   4    5.88    0.67
  16   8   4    5.69    0.61
 -16   8  -4    5.04    0.60
 -16   8  -4    5.07    0.71
 -18  -8  -4    1.14    0.37
 -18  -8  -4    1.08    0.26
  18  -8   4    1.06    0.24
  18   8   4    1.30    0.30
 -18   8  -4    1.47    0.39
  18   8   4    1.38    0.36
 -20  -8  -4    0.09    0.13
  20  -8   4    0.03    0.12
  20   8   4    0.08    0.18
  20   8   4    0.07    0.13
 -20   8  -4    0.17    0.23
 -22  -8  -4    0.10    0.14
  22   8   4    0.59    0.27
  25  -9  -4    0.55    0.21
  23  -9  -4    0.32    0.17
 -21  -9   4    0.27    0.40
  21  -9  -4   -0.01    0.10
  21   9  -4    0.19    0.08
 -21   9   4    0.20    0.16
 -19  -9   4   -0.12    0.14
  19  -9  -4    0.18    0.12
  19   9  -4    0.19    0.10
 -19   9   4    0.21    0.12
  17  -9  -4    2.89    0.56
 -17  -9   4    2.08    0.49
  17  -9  -4    2.34    0.32
 -17  -9   4    3.08    0.39
  17   9  -4    3.42    0.32
 -17   9   4    2.72    0.34
 -15  -9   4    0.64    0.29
  15  -9  -4    0.15    0.17
  15  -9  -4    0.92    0.17
 -15   9   4    0.34    0.12
 -15   9   4    0.87    0.24
  15   9  -4    0.54    0.16
 -15   9   4    0.76    0.31
  13  -9  -4    8.65    0.59
 -13  -9   4    9.71    0.90
  13  -9  -4    7.59    0.94
 -13  -9   4    8.62    0.66
 -13   9   4   10.82    0.94
 -13   9   4    8.85    0.60
 -13   9   4    7.83    0.73
  13   9  -4    8.19    0.64
 -11  -9   4    6.14    0.50
  11  -9  -4    5.33    0.74
 -11  -9   4    5.75    0.77
  11  -9  -4    5.64    0.42
 -11   9   4    6.31    0.44
 -11   9   4    5.83    0.57
  11   9  -4    6.41    0.51
 -11   9   4    7.33    0.86
  -9  -9   4   66.79    3.70
   9  -9  -4   61.59    3.57
   9  -9  -4   66.26    3.94
  -9  -9   4   60.19    3.90
  -9   9   4   63.49    3.79
   9   9  -4   61.97    3.70
   9   9  -4   64.93    3.94
  -9   9   4   70.12    3.96
   7  -9  -4   -0.01    0.18
  -7  -9   4    0.07    0.14
  -7  -9   4    0.00    0.08
  -7   9   4    0.00    0.10
   7   9  -4    0.02    0.10
  -7   9   4    0.10    0.14
   7   9  -4    0.02    0.12
   5  -9  -4   23.40    1.52
  -5  -9   4   21.33    1.29
  -5   9   4   21.51    1.47
   5   9  -4   17.18    1.43
  -5   9   4   20.98    1.39
   5   9  -4   19.35    1.30
   3  -9  -4    2.36    0.41
  -3  -9   4    1.94    0.38
  -3   9   4    3.17    0.43
   3   9  -4    3.00    0.47
   3   9  -4    2.31    0.32
  -3   9   4    1.93    0.39
  -1  -9   4   -0.12    0.08
   1  -9  -4    0.16    0.14
   1   9  -4    0.17    0.13
  -1   9   4    0.07    0.12
  -1   9   4    0.10    0.12
   1  -9   4   14.13    1.15
   1  -9   4   15.50    0.96
  -1  -9  -4   12.86    1.09
  -1   9  -4   13.93    1.12
   1   9   4   16.19    1.14
   1   9   4   14.28    1.06
   3  -9   4    5.64    0.72
  -3  -9  -4    4.11    0.50
  -3  -9  -4    5.32    0.66
   3  -9   4    5.30    0.41
  -3  -9  -4    4.33    0.31
  -3   9  -4    4.47    0.62
   3   9   4    6.57    0.72
   3   9   4    5.59    0.61
  -5  -9  -4    1.20    0.24
  -5  -9  -4    0.83    0.13
  -5  -9  -4    0.72    0.28
   5  -9   4    1.15    0.20
   5  -9   4    0.69    0.26
  -5   9  -4    0.54    0.23
   5   9   4    2.03    0.41
   5   9   4    0.78    0.24
   7  -9   4   38.67    2.24
  -7  -9  -4   38.94    2.19
  -7  -9  -4   36.38    2.47
   7  -9   4   38.38    2.52
   7   9   4   38.29    2.23
   7   9   4   37.51    2.39
  -7   9  -4   38.42    2.51
   9  -9   4   22.42    1.69
   9  -9   4   24.90    1.44
  -9  -9  -4   21.99    1.66
  -9  -9  -4   22.74    1.53
  -9   9  -4   21.39    1.69
   9   9   4   24.15    1.46
   9   9   4   24.65    1.60
  11  -9   4    0.10    0.10
  11  -9   4    0.17    0.20
 -11  -9  -4    0.15    0.13
 -11  -9  -4    0.09    0.17
 -11  -9  -4   -0.03    0.07
 -11   9  -4    0.15    0.19
  11   9   4    0.29    0.17
  11   9   4   -0.08    0.07
 -13  -9  -4    0.57    0.21
 -13  -9  -4    0.42    0.14
 -13  -9  -4    0.96    0.34
  13  -9   4    0.84    0.32
  13  -9   4    0.37    0.14
 -13   9  -4    0.30    0.16
  13   9   4    0.63    0.20
  13   9   4    0.55    0.23
 -15  -9  -4    0.14    0.14
  15  -9   4    0.19    0.20
  15  -9   4    0.20    0.13
 -15  -9  -4    0.21    0.15
 -15  -9  -4    0.29    0.22
  15   9   4    0.23    0.15
 -15   9  -4    0.21    0.17
 -15   9  -4   -0.05    0.16
  15   9   4    0.29    0.21
  17  -9   4   -0.11    0.07
 -17  -9  -4    0.07    0.11
 -17  -9  -4   -0.07    0.14
 -17   9  -4   -0.14    0.14
  17   9   4    0.16    0.16
  17   9   4   -0.12    0.14
 -19  -9  -4   -0.03    0.10
  19  -9   4    0.00    0.11
  19   9   4    0.03    0.18
  19   9   4    0.00    0.21
 -21  -9  -4    0.95    0.26
  22 -10  -4    1.73    0.30
  20 -10  -4   -0.03    0.10
 -20  10   4    0.10    0.13
  20  10  -4    0.11    0.10
  18 -10  -4    1.67    0.27
  18 -10  -4    0.86    0.35
 -18 -10   4    1.76    0.46
  18  10  -4    1.92    0.28
 -18  10   4    1.91    0.29
  16 -10  -4    0.19    0.11
 -16 -10   4    0.03    0.12
  16 -10  -4    0.05    0.18
 -16 -10   4   -0.11    0.13
  16  10  -4   -0.03    0.09
 -16  10   4    0.09    0.10
  14 -10  -4    1.27    0.40
 -14 -10   4    1.03    0.25
  14 -10  -4    0.74    0.16
 -14 -10   4    1.08    0.35
 -14  10   4    0.93    0.18
  14  10  -4    0.62    0.20
 -12 -10   4    3.63    0.62
  12 -10  -4    2.77    0.24
 -12 -10   4    2.72    0.35
  12 -10  -4    2.41    0.50
  12  10  -4    2.65    0.37
 -12  10   4    2.09    0.39
 -12  10   4    2.99    0.57
 -10 -10   4    2.94    0.54
  10 -10  -4    2.57    0.51
  10 -10  -4    2.21    0.19
 -10 -10   4    2.34    0.31
 -10  10   4    1.68    0.42
  10  10  -4    2.09    0.33
 -10  10   4    1.97    0.36
   8 -10  -4   25.08    1.84
  -8 -10   4   22.87    1.80
  -8 -10   4   26.26    1.61
  -8  10   4   28.07    1.87
  -8  10   4   25.75    1.83
   8  10  -4   27.46    1.66
  -6 -10   4   -0.10    0.07
   6 -10  -4    0.23    0.17
  -6 -10   4   -0.09    0.11
  -6  10   4    0.04    0.14
   6  10  -4   -0.11    0.09
   6  10  -4    0.07    0.11
  -6  10   4   -0.03    0.14
  -4 -10   4    0.69    0.26
   4 -10  -4    0.87    0.28
   4  10  -4    0.51    0.24
   4  10  -4    1.13    0.24
  -4  10   4    1.09    0.27
  -4  10   4    1.04    0.30
   2 -10  -4    9.71    0.87
  -2 -10   4    9.69    0.90
  -2  10   4    8.57    0.84
   2  10  -4   10.37    0.77
  -2  10   4   10.45    0.82
   0 -10  -4    4.26    0.61
   0 -10   4    4.50    0.65
   0 -10   4    4.46    0.40
   0  10   4    5.53    0.63
   0  10   4    5.13    0.65
   0  10  -4    3.80    0.58
   2 -10   4    2.17    0.27
   2 -10   4    2.17    0.46
  -2 -10  -4    2.02    0.41
  -2  10  -4    2.70    0.49
   2  10   4    2.03    0.40
   2  10   4    1.97    0.37
  -4 -10  -4    0.55    0.21
   4 -10   4    0.89    0.31
  -4 -10  -4    0.72    0.26
   4 -10   4    0.60    0.14
  -4 -10  -4    0.79    0.11
   4  10   4    0.31    0.19
   4  10   4    0.49    0.23
  -4  10  -4    0.60    0.23
  -6 -10  -4    8.78    0.57
   6 -10   4    9.20    0.63
  -6 -10  -4    7.73    0.81
   6 -10   4   11.64    0.96
  -6 -10  -4    9.90    0.75
   6  10   4    7.82    0.82
   6  10   4    8.40    0.77
  -6  10  -4    8.68    0.86
  -8 -10  -4   29.63    1.89
   8 -10   4   23.85    1.83
  -8 -10  -4   26.62    1.68
   8 -10   4   25.35    1.56
  -8 -10  -4   25.87    1.52
   8  10   4   23.70    1.56
   8  10   4   24.92    1.73
  -8  10  -4   27.48    1.89
  10 -10   4   12.76    1.14
 -10 -10  -4   12.62    1.12
 -10 -10  -4   13.24    0.97
 -10 -10  -4   12.53    0.84
  10  10   4   13.32    1.04
  12 -10   4    1.56    0.42
 -12 -10  -4    1.90    0.35
 -12 -10  -4    1.83    0.43
 -12 -10  -4    1.94    0.26
  12 -10   4    1.79    0.28
  12  10   4    2.00    0.32
  12  10   4    2.15    0.56
 -14 -10  -4    0.36    0.28
 -14 -10  -4    0.38    0.17
 -14 -10  -4    0.28    0.14
  14 -10   4    0.10    0.22
  14 -10   4    0.35    0.14
  14  10   4    0.22    0.21
  14  10   4    0.40    0.17
 -14  10  -4   -0.03    0.20
  16 -10   4   -0.14    0.14
 -16 -10  -4    0.12    0.13
 -16 -10  -4   -0.10    0.10
 -16 -10  -4    0.50    0.29
  16 -10   4   -0.08    0.09
  16  10   4   -0.03    0.14
 -16  10  -4    0.35    0.23
  16  10   4    0.15    0.12
 -18 -10  -4    1.13    0.27
  18  10   4    1.05    0.27
  18  10   4    0.63    0.26
  20 -10   4   -0.11    0.10
 -20 -10  -4    0.34    0.18
  20  10   4    0.37    0.19
  23 -11  -4    0.12    0.12
  21 -11  -4    0.20    0.13
 -21  11   4    0.40    0.20
  19 -11  -4    1.72    0.28
 -19  11   4    2.14    0.32
  19  11  -4    1.70    0.28
  17 -11  -4    3.04    0.60
  17 -11  -4    2.75    0.33
 -17 -11   4    2.84    0.61
  17  11  -4    2.81    0.38
 -17  11   4    3.04    0.37
 -15 -11   4    2.19    0.53
  15 -11  -4    1.29    0.20
 -15 -11   4    1.52    0.28
  15  11  -4    1.14    0.25
  13 -11  -4    0.41    0.26
 -13 -11   4    0.55    0.28
  13 -11  -4    0.33    0.10
 -13 -11   4    0.16    0.12
  13  11  -4    0.28    0.16
 -11 -11   4    7.19    0.57
  11 -11  -4    6.90    0.45
  11 -11  -4    6.38    0.86
 -11 -11   4    6.62    0.89
  11  11  -4    7.31    0.61
  -9 -11   4   15.91    1.08
   9 -11  -4   16.68    1.34
  -9 -11   4   16.41    1.34
   9  11  -4   17.26    1.16
   9  11  -4   17.29    1.40
  -9  11   4   14.04    1.29
  -9  11   4   18.13    1.36
  -7 -11   4   -0.07    0.16
  -7 -11   4    0.12    0.09
   7 -11  -4    0.44    0.26
   7  11  -4   -0.12    0.11
  -7  11   4    0.25    0.16
  -7  11   4    0.19    0.19
   7  11  -4    0.10    0.12
  -5 -11   4    4.39    0.41
  -5 -11   4    4.20    0.65
   5 -11  -4    4.52    0.67
  -5  11   4    4.35    0.65
   5  11  -4    5.54    0.58
   5  11  -4    3.92    0.64
  -5  11   4    4.95    0.61
  -3 -11   4   34.49    2.11
   3 -11  -4   38.72    2.41
  -3 -11   4   37.98    2.43
   3  11  -4   34.99    2.37
   3  11  -4   33.16    2.18
  -3  11   4   34.34    2.26
  -1 -11   4   -0.08    0.14
   1 -11  -4    0.09    0.14
  -1 -11   4    0.05    0.08
  -1  11   4    0.02    0.12
   1  11  -4    0.25    0.16
  -1  11   4    0.04    0.15
   1  11  -4    0.02    0.13
  -1 -11  -4    2.50    0.47
   1 -11   4    1.33    0.38
   1 -11   4    2.20    0.27
   1  11   4    1.48    0.34
  -1  11  -4    1.82    0.41
   3 -11   4    2.93    0.33
  -3 -11  -4    2.94    0.53
   3 -11   4    3.51    0.60
   3  11   4    2.61    0.52
   3  11   4    2.57    0.51
  -3  11  -4    3.27    0.54
   5 -11   4    1.72    0.24
  -5 -11  -4    1.54    0.38
  -5 -11  -4    1.76    0.17
   5 -11   4    2.24    0.51
   5  11   4    3.06    0.55
  -5  11  -4    2.30    0.45
   5  11   4    1.71    0.44
   7 -11   4    1.93    0.26
  -7 -11  -4    2.06    0.22
   7 -11   4    1.89    0.48
  -7 -11  -4    1.73    0.44
  -7 -11  -4    2.06    0.37
   7  11   4    1.84    0.39
   9 -11   4    2.21    0.51
  -9 -11  -4    2.33    0.39
  -9 -11  -4    2.21    0.29
  -9 -11  -4    2.12    0.48
   9 -11   4    2.33    0.30
   9  11   4    2.10    0.41
 -11 -11  -4    0.08    0.09
  11 -11   4   -0.02    0.08
 -11 -11  -4   -0.07    0.13
  11 -11   4    0.23    0.28
 -11 -11  -4   -0.08    0.10
  11  11   4    0.17    0.19
  11  11   4    0.01    0.09
 -13 -11  -4    0.09    0.10
  13 -11   4    0.26    0.13
  13 -11   4   -0.14    0.15
 -13 -11  -4    0.18    0.15
 -13 -11  -4   -0.12    0.13
  13  11   4    0.26    0.20
  13  11   4    0.05    0.11
  15 -11   4    3.58    1.05
  15 -11   4    2.14    0.32
 -15 -11  -4    2.04    0.30
 -15 -11  -4    2.74    0.58
 -15 -11  -4    2.01    0.37
  15  11   4    1.81    0.32
  15  11   4    1.25    0.39
 -17 -11  -4    0.00    0.12
  17 -11   4   -0.01    0.11
  17  11   4    0.30    0.16
  19 -11   4    0.41    0.17
 -19 -11  -4    0.48    0.21
  19  11   4    0.54    0.23
  20 -12  -4    0.16    0.12
  18 -12  -4    0.01    0.09
  18  12  -4    0.13    0.14
  16 -12  -4    0.64    0.14
  16 -12  -4    0.97    0.36
  16  12  -4    0.41    0.19
  14 -12  -4   -0.02    0.20
 -14 -12   4   -0.03    0.08
 -14 -12   4    0.22    0.24
  14 -12  -4    0.10    0.07
  14  12  -4    0.09    0.13
  12 -12  -4    5.52    0.36
 -12 -12   4    4.31    0.72
 -12 -12   4    5.36    0.50
  12 -12  -4    6.96    1.08
  12  12  -4    6.13    0.57
 -10 -12   4    4.54    0.42
  10 -12  -4    4.53    0.74
 -10 -12   4    5.03    0.78
  10  12  -4    3.95    0.52
  -8 -12   4    0.26    0.24
  -8 -12   4    0.31    0.13
   8 -12  -4    0.33    0.21
   8  12  -4    0.35    0.17
   6 -12  -4    4.68    0.71
  -6 -12   4    3.82    0.43
  -6 -12   4    4.79    0.72
   6  12  -4    4.30    0.53
  -4 -12   4    3.00    0.58
  -4 -12   4    4.18    0.42
   4 -12  -4    3.37    0.61
   4  12  -4    3.68    0.50
  -4  12   4    3.29    0.59
  -2 -12   4    4.46    0.40
  -2 -12   4    3.87    0.64
  -2 -12   4    4.66    0.41
   2 -12  -4    3.86    0.64
  -2  12   4    3.13    0.56
   2  12  -4    3.49    0.49
  -2  12   4    5.12    0.72
   0 -12  -4   -0.07    0.16
   0 -12   4    0.23    0.12
   0 -12   4    0.24    0.22
   0  12   4    0.08    0.17
   0  12   4    0.47    0.22
   0  12  -4    0.15    0.14
   2 -12   4    1.78    0.45
  -2 -12  -4    1.88    0.45
   2 -12   4    1.62    0.24
   2  12   4    1.52    0.36
  -2  12  -4    1.62    0.32
   2  12   4    1.17    0.35
   4 -12   4    0.01    0.16
  -4 -12  -4    0.21    0.18
   4 -12   4    0.07    0.09
  -4 -12  -4    0.00    0.04
   4  12   4   -0.05    0.12
  -6 -12  -4    3.08    0.25
  -6 -12  -4    3.52    0.62
   6 -12   4    3.35    0.35
   6 -12   4    3.88    0.67
   6  12   4    2.85    0.50
   8 -12   4    0.02    0.20
  -8 -12  -4    0.13    0.20
   8 -12   4   -0.13    0.06
  -8 -12  -4    0.08    0.07
   8  12   4   -0.07    0.16
 -10 -12  -4   -0.06    0.08
 -10 -12  -4   -0.19    0.13
  10 -12   4   -0.13    0.06
  10 -12   4    0.22    0.23
  12 -12   4    0.33    0.25
 -12 -12  -4   -0.11    0.13
  12 -12   4    0.09    0.11
 -12 -12  -4    0.14    0.12
 -14 -12  -4    0.02    0.13
  14 -12   4    0.09    0.11
  16 -12   4    0.22    0.14
 -16 -12  -4    0.09    0.14
  18 -12   4   -0.01    0.10
  18  12   4    0.18    0.15
  17 -13  -4    0.67    0.15
  15 -13  -4    0.83    0.14
  15  13  -4    0.93    0.26
 -13 -13   4    5.50    0.50
  13 -13  -4    5.43    0.83
  13  13  -4    5.45    0.63
 -11 -13   4    0.62    0.17
 -11 -13   4    1.01    0.36
  11 -13  -4    0.65    0.30
  11  13  -4    1.00    0.28
   9 -13  -4    0.40    0.33
  -9 -13   4    0.95    0.37
  -9 -13   4    0.66    0.17
   9  13  -4    1.05    0.34
  -7 -13   4    2.77    0.36
  -7 -13   4    2.14    0.56
   7 -13  -4    2.97    0.60
   7  13  -4    3.75    0.51
  -5 -13   4    2.26    0.30
  -5 -13   4    1.59    0.43
   5 -13  -4    2.12    0.49
   5  13  -4    1.47    0.34
  -3 -13   4    1.24    0.41
  -3 -13   4    0.93    0.20
   3 -13  -4    0.76    0.32
  -3 -13   4    1.01    0.21
   3  13  -4    1.56    0.33
  -1 -13   4    0.66    0.31
  -1 -13   4    1.15    0.22
   1 -13  -4    0.96    0.36
  -1 -13   4    0.94    0.20
  -1 -13  -4    0.30    0.22
   1 -13   4    0.04    0.20
   1 -13   4    0.18    0.10
  -3 -13  -4    1.35    0.42
   3 -13   4    1.19    0.46
   3 -13   4    1.38    0.22
   5 -13   4    0.68    0.32
  -5 -13  -4    0.65    0.09
  -5 -13  -4    0.68    0.32
   5 -13   4    0.76    0.16
  -7 -13  -4    2.39    0.53
   7 -13   4    3.04    0.62
  -7 -13  -4    1.98    0.22
   7 -13   4    2.45    0.29
   9 -13   4    3.04    0.34
   9 -13   4    2.50    0.58
  -9 -13  -4    2.95    0.63
  -9 -13  -4    2.54    0.39
 -11 -13  -4    0.29    0.27
 -11 -13  -4    0.42    0.13
  11 -13   4    0.04    0.09
 -13 -13  -4   -0.03    0.10
  13 -13   4   -0.09    0.07
  15 -13   4    1.16    0.24
 -15 -13  -4    1.49    0.41
  14  14  -4    0.44    0.22
 -12 -14   4    0.14    0.11
  12  14  -4    0.22    0.20
 -10 -14   4    2.10    0.31
  10 -14  -4    2.42    0.69
  10  14  -4    1.99    0.41
   8 -14  -4   -0.03    0.18
  -8 -14   4    0.02    0.08
  -8 -14   4   -0.05    0.20
   6 -14  -4    0.13    0.23
  -6 -14   4    0.41    0.31
  -6 -14   4    0.33    0.13
  -4 -14   4    1.78    0.26
  -4 -14   4    1.88    0.46
   4 -14  -4    1.25    0.40
  -4 -14   4    1.21    0.25
   2 -14  -4    0.00    0.16
  -2 -14   4    0.00    0.08
  -2 -14   4    0.14    0.10
  -2 -14   4   -0.25    0.10
   0 -14   4    4.81    0.42
   0 -14   4    6.49    0.89
   0 -14  -4    3.91    0.69
   0 -14   4    5.17    0.45
   2 -14   4    0.69    0.16
   2 -14   4    0.71    0.34
  -2 -14  -4    0.19    0.24
   4 -14   4    1.55    0.48
  -4 -14  -4    2.81    0.59
   4 -14   4    2.76    0.31
   6 -14   4    0.00    0.28
   6 -14   4    0.17    0.10
  -6 -14  -4    0.25    0.23
   8 -14   4    5.43    0.44
  -8 -14  -4    5.34    0.39
 -10 -14  -4    0.01    0.09
  10 -14   4    0.01    0.09
  12 -14   4    0.05    0.09
  14 -14   4    0.64    0.17
 -11 -15   4    0.26    0.14
  -9 -15   4    7.26    0.58
  -7 -15   4    0.33    0.13
  -5 -15   4    0.04    0.09
  -3 -15   4    1.85    0.29
  -3 -15   4    2.59    0.31
  -1 -15   4    0.71    0.17
   1 -15   4    0.68    0.16
   1 -15   4    0.62    0.16
   3 -15   4    0.22    0.11
   3 -15   4    0.12    0.11
   5 -15   4    1.55    0.23
   7 -15   4    0.53    0.22
   9 -15   4    6.40    0.50
  11 -15   4    0.09    0.11
  -6 -16   4    4.10    0.46
  -4 -16   4    1.19    0.33
  -2 -16   4    0.30    0.13
   0 -16   4    0.98    0.19
   2 -16   4    1.68    0.23
   4 -16   4    0.37    0.12
 -28   0   5    0.05    0.10
 -26   0   5    0.06    0.08
  26   0  -5   -0.03    0.11
 -26   0   5    0.08    0.09
  24   0  -5   -0.06    0.14
 -24   0   5    0.16    0.10
  22   0  -5    0.14    0.13
 -22   0   5   -0.08    0.09
 -22   0   5    0.16    0.23
 -20   0   5   -0.04    0.09
 -20   0   5    0.16    0.11
  20   0  -5    0.26    0.16
  18   0  -5   -0.07    0.13
 -18   0   5    0.05    0.10
 -18   0   5    0.06    0.14
 -16   0   5   -0.07    0.09
 -16   0   5   -0.04    0.07
  16   0  -5    0.10    0.11
 -14   0   5    0.04    0.06
 -14   0   5   -0.01    0.06
  14   0  -5   -0.04    0.07
 -14   0   5    0.05    0.04
 -12   0   5    0.11    0.05
  12   0  -5    0.01    0.08
 -12   0   5    0.06    0.07
 -10   0   5    0.12    0.05
  10   0  -5    0.12    0.09
 -10   0   5    0.05    0.06
  -8   0   5   -0.05    0.05
   8   0  -5   -0.03    0.06
  -8   0   5    0.01    0.04
   6   0  -5    0.00    0.03
  -6   0   5    0.01    0.05
  -6   0   5    0.09    0.06
  -4   0   5    0.03    0.06
   4   0  -5    0.01    0.05
   2   0  -5   -0.04    0.06
  -2   0   5   -0.06    0.06
   0   0   5    0.20    0.09
   0   0  -5    0.18    0.10
  -2   0  -5    0.01    0.08
   2   0   5   -0.02    0.05
  -2   0  -5    0.04    0.05
   2   0   5   -0.01    0.07
  -2   0  -5    0.02    0.05
  -4   0  -5    0.09    0.06
  -4   0  -5    0.00    0.06
   4   0   5   -0.09    0.07
   4   0   5    0.06    0.06
  -4   0  -5   -0.06    0.08
  -6   0  -5    0.01    0.06
   6   0   5   -0.02    0.04
  -6   0  -5   -0.16    0.07
   6   0   5   -0.04    0.08
   8   0   5    0.08    0.07
  -8   0  -5   -0.01    0.09
   8   0   5    0.06    0.09
  -8   0  -5   -0.04    0.06
 -10   0  -5    0.09    0.12
 -10   0  -5    0.04    0.10
 -10   0  -5    0.18    0.09
  10   0   5    0.08    0.07
 -12   0  -5    0.00    0.10
  12   0   5    0.12    0.09
 -12   0  -5    0.08    0.14
 -12   0  -5    0.03    0.07
  12   0   5   -0.02    0.10
 -14   0  -5   -0.04    0.08
 -14   0  -5   -0.02    0.12
  14   0   5   -0.02    0.09
 -14   0  -5    0.13    0.14
  14   0   5    0.13    0.15
 -16   0  -5    0.05    0.10
 -16   0  -5    0.25    0.19
  16   0   5    0.00    0.09
 -18   0  -5    0.21    0.20
  18   0   5   -0.06    0.09
 -18   0  -5    0.15    0.16
 -20   0  -5    0.10    0.19
  20   0   5    0.01    0.13
  22   0   5    0.13    0.14
 -22   0  -5    0.16    0.16
 -24   0  -5    0.21    0.18
 -26   0  -5    0.00    0.17
 -27  -1   5    0.09    0.12
 -27  -1   5    0.02    0.06
 -27   1   5   -0.11    0.08
 -27   1   5    0.16    0.11
 -25  -1   5    6.84    0.47
  25  -1  -5    8.09    0.73
  25   1  -5    8.01    0.73
 -25   1   5    6.84    0.58
 -23  -1   5    2.84    0.32
  23  -1  -5    3.14    0.47
  23   1  -5    3.02    0.48
 -23   1   5    3.98    0.42
  21  -1  -5    0.93    0.25
 -21  -1   5    1.19    0.17
 -21  -1   5    0.96    0.23
 -21   1   5    1.33    0.25
 -21   1   5    0.98    0.32
  21   1  -5    0.88    0.25
 -21   1   5    0.66    0.19
  19  -1  -5   55.51    3.50
 -19  -1   5   58.40    3.46
 -19  -1   5   63.09    3.35
 -19   1   5   56.86    3.41
  19   1  -5   64.08    3.55
 -19   1   5   59.12    3.45
 -19   1   5   59.20    3.67
  17  -1  -5    7.27    0.60
 -17  -1   5    6.97    0.57
 -17  -1   5    7.71    0.48
  17   1  -5    7.24    0.62
 -17   1   5    6.14    0.52
 -17   1   5    8.01    0.72
 -17   1   5    8.02    0.57
  15  -1  -5    9.78    0.71
 -15  -1   5   10.83    0.70
 -15  -1   5    8.78    0.58
 -15  -1   5    9.96    0.58
 -15   1   5   10.31    0.81
  15   1  -5    9.53    0.72
 -15   1   5    9.53    0.67
  13  -1  -5   23.39    1.29
 -13  -1   5   19.45    1.13
 -13  -1   5   20.55    1.14
 -13  -1   5   17.65    1.23
 -13   1   5   20.08    1.35
  13   1  -5   20.78    1.29
 -13   1   5   18.99    1.23
 -13   1   5   20.95    1.19
 -11  -1   5  111.92    6.17
  11  -1  -5  106.28    6.17
  11   1  -5  111.69    6.20
 -11   1   5  112.67    6.12
 -11   1   5  106.92    6.15
 -11   1   5  112.78    6.26
   9  -1  -5    0.03    0.06
  -9  -1   5    0.10    0.07
   9   1  -5   -0.14    0.04
  -9   1   5    0.01    0.05
  -9   1   5    0.06    0.05
  -9   1   5    0.07    0.08
  -7  -1   5  116.20   17.07
  -5  -1   5   41.25    2.27
   5  -1  -5   42.73    2.30
  -5   1   5   39.33    2.30
  -5   1   5   44.48    2.31
   5   1  -5   37.91    2.27
  -5   1   5   37.90    2.30
  -3   1   5   91.80    5.06
  -1  -1   5  662.93   51.92
   1   1  -5  740.79   53.25
  -1   1   5  830.87   51.06
   1  -1   5   39.80    2.37
   1  -1   5   41.68    2.35
   1  -1   5   43.07    2.40
  -1  -1  -5   41.93    2.36
  -1   1  -5   40.95    2.39
  -1   1  -5   41.00    2.40
   1   1   5   43.14    2.41
   1   1   5   40.96    2.34
  -3  -1  -5   51.18    2.73
  -3  -1  -5   46.53    2.78
   3  -1   5   46.31    2.78
   3  -1   5   48.53    2.74
  -3   1  -5   49.62    2.75
   3   1   5   47.27    2.79
  -3   1  -5   46.83    2.78
  -3   1  -5   49.02    2.76
   5  -1   5    9.12    0.61
   5  -1   5    7.88    0.54
  -5  -1  -5    7.30    0.59
  -5  -1  -5    7.48    0.54
  -5   1  -5    7.66    0.55
   5   1   5    9.11    0.62
  -5   1  -5    8.46    0.60
   5   1   5    7.99    0.53
  -5   1  -5    8.11    0.60
  -7  -1  -5    0.22    0.08
   7  -1   5    0.36    0.13
  -7  -1  -5    0.34    0.13
   7  -1   5    0.11    0.08
  -7   1  -5    0.09    0.09
  -7   1  -5    0.16    0.08
   7   1   5    0.23    0.12
   7   1   5    0.29    0.09
  -7   1  -5    0.08    0.11
   9  -1   5    9.16    0.65
   9  -1   5   10.44    0.74
  -9  -1  -5   10.48    0.74
   9   1   5    9.27    0.64
  -9   1  -5    9.99    0.76
  -9   1  -5    9.65    0.74
   9   1   5    8.75    0.71
  -9   1  -5    9.59    0.67
 -11  -1  -5    0.23    0.10
  11  -1   5    0.08    0.09
 -11  -1  -5    0.24    0.15
  11   1   5    0.33    0.17
 -11   1  -5    0.38    0.16
  11   1   5    0.23    0.10
 -11   1  -5    0.24    0.11
 -11   1  -5    0.32    0.16
 -13  -1  -5    1.10    0.21
 -13  -1  -5    0.76    0.23
  13   1   5    0.61    0.22
 -13   1  -5    1.33    0.30
 -13   1  -5    1.21    0.29
  13   1   5    1.20    0.23
 -13   1  -5    1.05    0.21
  15  -1   5   23.51    1.41
 -15  -1  -5   22.08    1.49
 -15  -1  -5   21.14    1.40
 -15   1  -5   21.80    1.51
  15   1   5   21.99    1.40
 -15   1  -5   21.72    1.42
 -15   1  -5   21.48    1.58
  15   1   5   21.69    1.47
 -17  -1  -5   12.58    0.97
 -17  -1  -5   11.68    0.88
 -17  -1  -5   11.20    1.03
  17  -1   5   13.29    0.90
 -17   1  -5   12.72    0.99
 -17   1  -5   11.67    1.06
 -17   1  -5   11.49    0.89
  17   1   5   11.43    0.87
 -19  -1  -5    3.80    0.56
  19  -1   5    5.29    0.58
 -19   1  -5    5.31    0.68
  19   1   5    4.00    0.50
 -21  -1  -5    0.14    0.15
  21  -1   5    0.07    0.14
 -21   1  -5    0.14    0.18
  21   1   5    0.47    0.20
 -23  -1  -5    0.33    0.20
 -23   1  -5    0.21    0.19
 -25  -1  -5    3.56    0.60
 -25   1  -5    3.71    0.63
 -28   2   5    0.24    0.16
  26  -2  -5    4.53    0.60
 -26   2   5    3.86    0.49
  26   2  -5    3.93    0.84
 -26   2   5    4.62    0.42
  24  -2  -5    1.24    0.29
  24   2  -5    0.95    0.29
 -24   2   5    0.56    0.19
  22  -2  -5    1.28    0.29
  22   2  -5    1.52    0.34
 -22   2   5    1.32    0.25
 -22   2   5    1.62    0.29
 -20  -2   5    0.41    0.16
  20  -2  -5    0.03    0.12
  20   2  -5    0.40    0.18
 -20   2   5    0.49    0.18
 -20   2   5    0.25    0.21
 -20   2   5    0.23    0.14
  18  -2  -5   -0.05    0.08
 -18  -2   5    0.23    0.13
 -18   2   5    0.33    0.20
  18   2  -5    0.00    0.10
 -18   2   5    0.17    0.12
 -18   2   5    0.07    0.09
 -16  -2   5   18.91    1.22
  16  -2  -5   19.32    1.24
 -16   2   5   21.59    1.41
  16   2  -5   16.86    1.25
 -16   2   5   19.79    1.20
  14  -2  -5   31.55    1.72
 -14  -2   5   26.92    1.69
  14   2  -5   24.96    1.71
 -14   2   5   28.14    1.66
 -14   2   5   27.10    1.81
 -14   2   5   28.45    1.64
  12  -2  -5    2.84    0.31
 -12  -2   5    2.68    0.35
  12   2  -5    2.06    0.29
 -12   2   5    2.47    0.23
 -12   2   5    2.77    0.39
 -12   2   5    2.27    0.26
 -10  -2   5    0.76    0.16
  10  -2  -5    0.69    0.14
 -10   2   5    0.85    0.19
 -10   2   5    0.61    0.12
 -10   2   5    0.98    0.15
  10   2  -5    0.99    0.18
  -8  -2   5   27.60    1.70
   8  -2  -5   28.76    1.72
  -8   2   5   28.30    1.66
  -8   2   5   30.73    1.68
  -8   2   5   28.32    1.74
   6  -2  -5   24.68    1.46
   6  -2  -5   24.13    1.44
  -6  -2   5   24.86    1.47
  -6  -2   5   26.90    1.49
   6   2  -5   25.19    1.39
  -6   2   5   24.57    1.42
  -6   2   5   23.42    1.44
  -6   2   5   23.37    1.46
   4  -2  -5    5.76    0.41
  -4  -2   5    5.48    0.40
   4  -2  -5    5.86    0.39
  -4   2   5    5.81    0.42
  -4   2   5    5.80    0.40
   4   2  -5    5.11    0.38
   4   2  -5    5.92    0.41
  -2  -2   5    7.57    0.54
   2  -2  -5    8.58    0.57
  -2  -2   5    8.42    0.55
   2  -2  -5    9.68    0.53
   2   2  -5    8.21    0.55
   2   2  -5    8.20    0.54
  -2   2   5    8.24    0.57
  -2   2   5    7.95    0.52
   0  -2  -5  177.53   18.25
   0   2   5  173.89   17.68
   0   2  -5  144.02   22.37
   2  -2   5   13.23    0.91
  -2  -2  -5   13.94    0.93
   2  -2   5   15.35    0.90
   2  -2   5   14.82    0.92
  -2  -2  -5   15.18    0.87
  -2   2  -5   14.46    0.93
  -2   2  -5   15.72    0.92
   2   2   5   12.51    0.92
  -4  -2  -5   21.97    1.27
   4  -2   5   19.68    1.20
   4  -2   5   21.84    1.32
   4  -2   5   19.81    1.24
  -4  -2  -5   18.35    1.17
  -4   2  -5   20.68    1.26
   4   2   5   19.24    1.16
  -4   2  -5   20.25    1.25
   4   2   5   18.51    1.24
  -4   2  -5   19.84    1.21
  -6  -2  -5   21.69    1.30
   6  -2   5   22.60    1.32
  -6  -2  -5   23.15    1.39
  -6   2  -5   22.01    1.39
  -6   2  -5   21.43    1.39
   6   2   5   21.18    1.38
  -6   2  -5   20.72    1.33
   6   2   5   22.35    1.29
  -8  -2  -5    0.04    0.10
  -8  -2  -5    0.07    0.07
   8  -2   5    0.10    0.07
  -8   2  -5    0.01    0.12
  -8   2  -5    0.42    0.15
   8   2   5    0.03    0.06
  -8   2  -5    0.16    0.09
   8   2   5   -0.16    0.06
 -10  -2  -5    4.66    0.38
  10  -2   5    4.63    0.38
 -10  -2  -5    4.62    0.51
  10   2   5    5.35    0.58
 -10   2  -5    4.83    0.54
  10   2   5    3.61    0.35
 -10   2  -5    4.58    0.56
 -10   2  -5    4.21    0.39
  12  -2   5    2.02    0.27
 -12  -2  -5    1.49    0.30
 -12  -2  -5    1.87    0.26
 -12   2  -5    1.92    0.37
 -12   2  -5    1.58    0.31
  12   2   5    2.16    0.29
  12   2   5    2.49    0.37
 -12   2  -5    2.05    0.30
 -14  -2  -5    1.97    0.35
  14  -2   5    1.86    0.28
 -14  -2  -5    1.53    0.26
 -14   2  -5    1.93    0.31
 -14   2  -5    1.22    0.29
  14   2   5    1.53    0.25
 -14   2  -5    1.49    0.34
  14   2   5    1.65    0.32
  16  -2   5    0.75    0.19
 -16  -2  -5    0.31    0.21
 -16  -2  -5    0.33    0.15
 -16   2  -5    0.55    0.23
  16   2   5    0.61    0.23
 -16   2  -5    0.39    0.23
 -16   2  -5    0.28    0.16
  16   2   5    0.64    0.19
 -18  -2  -5    8.09    0.74
  18  -2   5    8.48    0.67
  18   2   5    7.90    0.66
 -18   2  -5    7.85    0.96
  18   2   5    7.75    0.71
 -18   2  -5    8.04    0.77
 -20  -2  -5    1.19    0.30
 -20   2  -5    0.77    0.30
  20   2   5    0.69    0.21
  22  -2   5    1.59    0.33
 -22  -2  -5    1.32    0.34
  22   2   5    2.26    0.38
 -22   2  -5    2.43    0.47
 -24  -2  -5    0.10    0.15
 -24   2  -5    0.29    0.26
 -26  -2  -5    0.25    0.24
 -26   2  -5    0.48    0.28
 -29   3   5    2.35    0.40
 -27   3   5    2.42    0.42
 -27   3   5    2.73    0.38
  25  -3  -5    1.31    0.32
 -25   3   5    1.80    0.29
 -25   3   5    1.43    0.31
  25   3  -5    1.97    0.42
  23  -3  -5    0.73    0.22
  23   3  -5    0.35    0.19
 -23   3   5    0.47    0.17
  21  -3  -5    0.18    0.15
 -21   3   5    0.24    0.22
  21   3  -5    0.46    0.18
 -21   3   5    0.29    0.15
 -21   3   5    0.47    0.18
  19  -3  -5    1.41    0.26
 -19  -3   5    1.78    0.28
 -19   3   5    1.88    0.30
 -19   3   5    1.38    0.35
  19   3  -5    1.20    0.27
 -19   3   5    2.10    0.30
  17  -3  -5    0.05    0.11
 -17  -3   5    0.11    0.11
  17   3  -5    0.36    0.16
 -17   3   5    0.60    0.23
 -17   3   5    0.32    0.12
  15  -3  -5    3.66    0.40
 -15  -3   5    3.29    0.37
 -15   3   5    3.58    0.32
  15   3  -5    3.33    0.42
 -15   3   5    3.87    0.54
 -15   3   5    3.40    0.32
 -13  -3   5    6.27    0.51
  13  -3  -5    6.10    0.49
  13   3  -5    7.10    0.56
 -13   3   5    6.87    0.49
 -13   3   5    6.86    0.61
 -13   3   5    6.83    0.48
 -11  -3   5    8.15    0.65
  11  -3  -5    8.08    0.58
 -11   3   5    8.90    0.59
  11   3  -5    7.86    0.62
 -11   3   5    9.01    0.69
 -11   3   5    8.25    0.55
   9  -3  -5    1.88    0.29
  -9  -3   5    2.49    0.29
   9  -3  -5    2.17    0.24
  -9  -3   5    2.16    0.31
  -9   3   5    2.24    0.31
  -9   3   5    1.88    0.19
  -9   3   5    2.62    0.24
  -7  -3   5   21.45    1.34
   7  -3  -5   21.85    1.37
  -7  -3   5   22.88    1.39
   7  -3  -5   21.43    1.30
  -7   3   5   22.61    1.39
   7   3  -5   23.09    1.26
  -7   3   5   22.14    1.34
  -7   3   5   22.09    1.28
   5  -3  -5   11.94    0.72
   5  -3  -5   11.32    0.70
  -5  -3   5   10.58    0.73
   5   3  -5   10.84    0.73
  -5   3   5   11.97    0.72
  -5   3   5    9.23    0.63
   5   3  -5   11.35    0.66
  -5   3   5    9.54    0.70
   3  -3  -5   26.13    1.57
   3  -3  -5   28.18    1.59
  -3  -3   5   26.63    1.59
   3   3  -5   26.15    1.55
  -3   3   5   26.65    1.57
  -3   3   5   26.61    1.59
   3   3  -5   26.36    1.59
   1  -3  -5   30.06    1.67
   1  -3  -5   25.93    1.63
  -1  -3   5   27.61    1.66
  -1   3   5   28.20    1.57
  -1   3   5   27.25    1.63
   1   3  -5   28.84    1.65
   1   3  -5   28.08    1.66
  -1   3   5   28.02    1.67
  -1  -3  -5    3.00    0.32
  -1  -3  -5    2.53    0.19
  -1  -3  -5    2.17    0.25
   1  -3   5    2.14    0.28
   1  -3   5    2.57    0.27
   1   3   5    2.71    0.31
   1   3   5    2.07    0.17
  -1   3  -5    2.28    0.28
   1   3   5    2.39    0.24
  -1   3  -5    2.10    0.27
   3  -3   5    1.62    0.24
   3  -3   5    1.74    0.22
  -3  -3  -5    2.10    0.18
  -3  -3  -5    1.95    0.26
  -3  -3  -5    2.24    0.29
  -3   3  -5    1.79    0.27
  -3   3  -5    1.88    0.26
   3   3   5    1.56    0.25
   3   3   5    2.07    0.17
   5  -3   5   51.94    3.00
  -5  -3  -5   51.52    2.89
   5  -3   5   51.47    2.91
  -5  -3  -5   48.42    2.96
  -5  -3  -5   51.06    2.98
  -5   3  -5   51.55    2.94
   5   3   5   51.66    2.98
   5   3   5   50.32    2.87
  -5   3  -5   51.54    3.00
  -5   3  -5   50.59    2.98
   7  -3   5    2.27    0.25
  -7  -3  -5    1.68    0.28
  -7  -3  -5    2.03    0.24
   7  -3   5    2.44    0.36
  -7   3  -5    2.27    0.33
   7   3   5    2.36    0.25
  -7   3  -5    2.29    0.34
   7   3   5    2.25    0.33
  -7   3  -5    1.95    0.27
  -9  -3  -5    3.91    0.41
  -9  -3  -5    3.87    0.45
   9  -3   5    3.69    0.32
   9   3   5    3.05    0.29
  -9   3  -5    3.32    0.37
  -9   3  -5    3.62    0.45
   9   3   5    3.59    0.45
 -11  -3  -5    4.23    0.35
 -11  -3  -5    3.62    0.46
  11  -3   5    4.05    0.36
 -11   3  -5    3.54    0.49
 -11   3  -5    4.09    0.54
  11   3   5    3.43    0.33
 -11   3  -5    3.85    0.42
  11   3   5    3.64    0.45
 -13  -3  -5    0.44    0.19
  13  -3   5    0.15    0.11
 -13  -3  -5    0.26    0.13
  13   3   5    0.33    0.17
 -13   3  -5    0.21    0.13
  13   3   5    0.29    0.15
 -13   3  -5    0.11    0.17
 -13   3  -5    0.33    0.17
 -15  -3  -5    0.59    0.18
 -15  -3  -5    0.86    0.25
  15  -3   5    0.49    0.16
 -15   3  -5    0.61    0.27
 -15   3  -5    0.50    0.21
 -15   3  -5    0.34    0.21
  15   3   5    0.43    0.21
  15   3   5    0.96    0.21
 -17  -3  -5    1.24    0.29
  17  -3   5    0.84    0.20
 -17  -3  -5    0.79    0.22
  17   3   5    0.77    0.19
 -17   3  -5    0.27    0.23
 -17   3  -5    0.43    0.18
 -17   3  -5    0.65    0.26
  17   3   5    0.82    0.27
  19  -3   5    0.05    0.12
 -19  -3  -5   -0.16    0.12
  19   3   5    0.22    0.18
 -19   3  -5   -0.26    0.11
  19   3   5    0.04    0.13
 -21  -3  -5    1.55    0.36
  21  -3   5    0.99    0.25
  21   3   5    1.18    0.30
 -21   3  -5    0.86    0.31
 -23  -3  -5    0.71    0.27
 -23   3  -5    0.71    0.34
 -25  -3  -5    3.08    0.52
 -25   3  -5    4.20    0.67
 -28   4   5    0.87    0.28
  26  -4  -5    2.23    0.42
 -26   4   5    2.73    0.43
 -26   4   5    2.52    0.39
  24  -4  -5    0.35    0.17
  24   4  -5   -0.04    0.12
 -24   4   5    0.12    0.15
 -24   4   5    0.12    0.13
  22  -4  -5    0.22    0.16
 -22   4   5    0.20    0.17
 -22   4   5    0.37    0.16
  22   4  -5    0.26    0.18
 -20  -4   5    0.03    0.11
  20  -4  -5    0.10    0.12
 -20   4   5    0.03    0.09
 -20   4   5    0.17    0.19
  20   4  -5   -0.19    0.09
 -18  -4   5    1.08    0.32
 -18   4   5    1.43    0.37
  18   4  -5    0.94    0.25
 -18   4   5    1.18    0.21
  16  -4  -5    0.37    0.14
 -16  -4   5    0.27    0.12
 -16   4   5    0.41    0.21
  16   4  -5    0.57    0.18
 -16   4   5    0.63    0.15
 -16   4   5    0.55    0.15
 -14  -4   5    1.20    0.21
 -14  -4   5    1.08    0.28
  14  -4  -5    1.22    0.20
  14   4  -5    0.96    0.21
 -14   4   5    1.20    0.30
 -14   4   5    0.93    0.19
 -14   4   5    1.27    0.22
 -12  -4   5    0.62    0.16
 -12  -4   5    0.55    0.21
  12  -4  -5    0.58    0.13
  12   4  -5    0.97    0.22
 -12   4   5    0.73    0.17
 -12   4   5    0.46    0.19
 -12   4   5    0.80    0.14
  10  -4  -5   -0.05    0.08
 -10  -4   5    0.08    0.08
  10  -4  -5   -0.03    0.05
 -10  -4   5    0.07    0.10
  10   4  -5    0.08    0.03
 -10   4   5    0.04    0.05
 -10   4   5   -0.06    0.06
 -10   4   5   -0.11    0.05
   8  -4  -5   34.13    2.34
  -8  -4   5   40.91    2.31
   8  -4  -5   41.52    2.24
  -8  -4   5   43.69    2.40
  -8   4   5   37.51    2.21
  -8   4   5   38.09    2.30
  -8   4   5   40.66    2.38
  -6  -4   5    0.06    0.08
   6  -4  -5    0.06    0.08
  -6  -4   5    0.20    0.10
  -6   4   5    0.11    0.09
  -6   4   5    0.18    0.05
   6   4  -5    0.24    0.11
  -6   4   5    0.33    0.12
   4  -4  -5    0.79    0.19
   4  -4  -5    0.58    0.13
  -4  -4   5    0.80    0.17
  -4   4   5    0.91    0.17
   4   4  -5    0.74    0.16
  -4   4   5    0.70    0.15
  -4   4   5    0.67    0.08
  -2  -4   5    2.85    0.33
   2  -4  -5    2.21    0.28
   2  -4  -5    2.77    0.27
  -2   4   5    2.64    0.18
  -2   4   5    2.76    0.27
   2   4  -5    2.82    0.33
  -2   4   5    3.26    0.30
   0  -4  -5   14.73    0.89
   0  -4  -5   12.36    0.88
   0  -4   5   13.59    0.91
   0   4   5   13.25    0.77
   0   4  -5   13.16    0.90
   0   4   5   14.10    0.90
  -2  -4  -5    0.86    0.19
   2  -4   5    0.56    0.15
  -2  -4  -5    0.44    0.13
   2  -4   5    0.49    0.12
  -2  -4  -5    0.52    0.09
   2   4   5    0.35    0.13
   2   4   5    0.51    0.08
  -2   4  -5    0.54    0.14
  -2   4  -5    0.36    0.12
   2   4   5    0.86    0.18
  -4  -4  -5   10.18    0.73
  -4  -4  -5   11.25    0.75
  -4  -4  -5   10.67    0.64
   4  -4   5    9.87    0.67
   4  -4   5    9.75    0.75
  -4   4  -5    9.96    0.75
   4   4   5    9.91    0.63
   4   4   5    8.74    0.72
  -4   4  -5   10.48    0.74
  -6  -4  -5    1.77    0.28
  -6  -4  -5    2.09    0.22
   6  -4   5    1.80    0.31
  -6  -4  -5    1.66    0.28
   6  -4   5    1.90    0.23
   6   4   5    1.84    0.20
   6   4   5    1.45    0.26
  -6   4  -5    1.91    0.26
  -6   4  -5    1.45    0.27
  -6   4  -5    1.62    0.28
   8  -4   5    3.30    0.46
  -8  -4  -5    3.18    0.41
  -8  -4  -5    3.74    0.30
   8  -4   5    2.98    0.29
  -8  -4  -5    2.81    0.43
   8   4   5    3.83    0.45
  -8   4  -5    3.09    0.41
  -8   4  -5    3.09    0.35
  -8   4  -5    3.54    0.56
   8   4   5    3.33    0.29
 -10  -4  -5    3.90    0.48
 -10  -4  -5    3.98    0.35
  10  -4   5    4.59    0.38
 -10   4  -5    4.39    0.46
 -10   4  -5    4.09    0.54
  10   4   5    3.98    0.36
  10   4   5    5.16    0.56
 -10   4  -5    3.93    0.50
 -12  -4  -5    0.14    0.10
  12  -4   5    0.54    0.17
 -12  -4  -5    0.29    0.15
 -12   4  -5    0.25    0.17
  12   4   5    0.20    0.14
 -12   4  -5    0.65    0.18
  12   4   5    0.65    0.16
 -12   4  -5    0.31    0.19
 -14  -4  -5    0.59    0.21
 -14  -4  -5    0.37    0.14
  14  -4   5    0.34    0.14
  14   4   5    0.42    0.20
 -14   4  -5    0.38    0.20
 -14   4  -5    0.75    0.28
  14   4   5    0.24    0.13
 -14   4  -5    0.48    0.16
  16  -4   5    2.50    0.36
 -16  -4  -5    2.29    0.34
 -16   4  -5    2.60    0.37
 -16   4  -5    2.88    0.52
  16   4   5    2.27    0.39
 -16   4  -5    2.41    0.43
  16   4   5    2.55    0.36
  18  -4   5    0.20    0.15
 -18  -4  -5    0.17    0.15
  18   4   5    0.13    0.13
  18   4   5    0.07    0.16
 -18   4  -5    0.51    0.25
  20  -4   5    2.02    0.36
 -20  -4  -5    1.44    0.34
 -20   4  -5    1.95    0.43
  22  -4   5   -0.14    0.15
 -22  -4  -5    0.16    0.16
 -22   4  -5   -0.14    0.19
  22   4   5   -0.10    0.15
  22   4   5   -0.02    0.10
 -24  -4  -5    0.04    0.14
 -24   4  -5    0.38    0.27
 -27   5   5    0.23    0.20
 -27   5   5    0.35    0.18
  25  -5  -5    0.09    0.14
 -25   5   5   -0.01    0.12
 -25   5   5    0.16    0.14
 -23  -5   5    1.15    0.38
  23  -5  -5    1.83    0.34
 -23   5   5    1.70    0.35
 -23   5   5    1.62    0.30
  23   5  -5    1.96    0.40
 -21  -5   5    4.32    0.72
  21  -5  -5    7.09    0.57
  21   5  -5    5.82    0.67
 -21   5   5    5.37    0.49
 -21   5   5    5.41    0.51
  19  -5  -5    1.23    0.25
 -19  -5   5    1.43    0.38
 -19  -5   5    1.04    0.23
 -19   5   5    0.99    0.22
 -19   5   5    1.31    0.23
 -19   5   5    1.32    0.36
  19   5  -5    2.00    0.36
  17  -5  -5   -0.09    0.07
 -17  -5   5    0.19    0.12
 -17  -5   5    0.15    0.17
  17   5  -5    0.21    0.14
 -17   5   5    0.11    0.09
 -17   5   5   -0.02    0.14
 -17   5   5    0.21    0.13
  15  -5  -5   13.22    0.93
 -15  -5   5   14.71    1.28
 -15  -5   5   15.31    0.98
 -15   5   5   14.31    1.13
 -15   5   5   14.03    0.97
 -15   5   5   14.38    0.91
  15   5  -5   14.11    1.03
 -13  -5   5    2.20    0.30
  13  -5  -5    2.52    0.41
  13  -5  -5    1.90    0.25
 -13  -5   5    1.57    0.34
 -13   5   5    1.82    0.28
 -13   5   5    1.85    0.36
 -13   5   5    2.31    0.24
  11  -5  -5   -0.09    0.04
 -11  -5   5    0.07    0.08
  11  -5  -5    0.07    0.10
 -11  -5   5    0.04    0.12
 -11   5   5   -0.01    0.05
 -11   5   5    0.06    0.11
 -11   5   5   -0.04    0.06
   9  -5  -5    0.47    0.10
  -9  -5   5    0.36    0.12
  -9  -5   5    0.75    0.22
   9  -5  -5    0.66    0.19
  -9   5   5    0.86    0.11
   9   5  -5    0.70    0.11
  -9   5   5    1.18    0.20
  -9   5   5    0.86    0.21
   7  -5  -5   19.44    1.21
   7  -5  -5   18.75    1.05
  -7  -5   5   17.17    1.13
  -7  -5   5   17.30    1.20
  -7   5   5   17.87    1.15
  -7   5   5   17.37    1.03
  -7   5   5   18.96    1.21
   7   5  -5   17.62    1.06
   7   5  -5   17.60    1.21
  -5  -5   5    3.86    0.40
   5  -5  -5    3.87    0.38
   5  -5  -5    3.61    0.34
  -5   5   5    3.93    0.38
   5   5  -5    3.96    0.45
  -5   5   5    4.07    0.37
  -5   5   5    4.05    0.24
  -3  -5   5    7.02    0.60
   3  -5  -5    6.92    0.56
   3  -5  -5    8.94    0.62
  -3   5   5    7.89    0.59
   3   5  -5    8.32    0.62
  -3   5   5    7.50    0.58
  -1  -5   5    2.23    0.32
   1  -5  -5    2.36    0.29
   1  -5  -5    2.06    0.29
  -1   5   5    2.17    0.29
  -1   5   5    2.10    0.29
  -1   5   5    1.95    0.13
   1   5  -5    2.17    0.31
   1  -5   5    9.28    0.63
  -1  -5  -5    8.65    0.55
   1  -5   5    9.12    0.70
  -1  -5  -5    9.69    0.68
  -1  -5  -5    8.51    0.67
   1   5   5    9.07    0.54
   1   5   5    9.21    0.68
  -1   5  -5    9.15    0.70
   1   5   5   11.12    0.70
  -3  -5  -5    0.09    0.09
   3  -5   5    0.18    0.12
  -3  -5  -5    0.27    0.07
   3  -5   5    0.38    0.11
  -3  -5  -5    0.22    0.12
   3   5   5    0.42    0.14
  -3   5  -5    0.53    0.18
   3   5   5    0.27    0.12
   3   5   5    0.22    0.06
   5  -5   5   11.01    0.82
  -5  -5  -5   11.08    0.77
  -5  -5  -5    9.09    0.76
   5  -5   5   10.95    0.71
   5   5   5   10.83    0.78
  -5   5  -5   11.10    0.78
   5   5   5    9.59    0.65
  -5   5  -5   10.09    0.80
  -7  -5  -5    5.25    0.46
  -7  -5  -5    4.24    0.35
   7  -5   5    4.75    0.38
   7  -5   5    4.29    0.54
  -7  -5  -5    5.01    0.56
  -7   5  -5    4.46    0.51
  -7   5  -5    4.85    0.58
   7   5   5    4.79    0.36
  -7   5  -5    4.18    0.40
  -9  -5  -5    2.40    0.39
   9  -5   5    2.74    0.44
   9  -5   5    3.51    0.35
  -9  -5  -5    2.83    0.36
  -9  -5  -5    1.91    0.33
  -9   5  -5    3.09    0.38
   9   5   5    3.04    0.28
  -9   5  -5    3.10    0.45
  -9   5  -5    3.60    0.49
   9   5   5    2.43    0.38
 -11  -5  -5    1.75    0.27
  11  -5   5    2.24    0.42
  11  -5   5    2.84    0.33
 -11  -5  -5    2.52    0.38
 -11  -5  -5    2.64    0.46
  11   5   5    3.18    0.43
 -11   5  -5    2.54    0.34
  11   5   5    2.35    0.29
 -11   5  -5    2.85    0.49
 -13  -5  -5    0.31    0.13
 -13  -5  -5    0.08    0.13
 -13  -5  -5    0.17    0.14
  13  -5   5    0.61    0.17
 -13   5  -5    0.38    0.19
  13   5   5   -0.04    0.11
 -13   5  -5    0.25    0.15
 -13   5  -5    0.30    0.22
 -15  -5  -5    3.58    0.59
  15  -5   5    3.00    0.36
 -15  -5  -5    2.41    0.34
 -15  -5  -5    3.22    0.50
 -15   5  -5    2.93    0.42
  15   5   5    2.89    0.38
  15   5   5    2.55    0.44
 -15   5  -5    2.82    0.52
 -15   5  -5    2.99    0.51
 -17  -5  -5    2.19    0.33
 -17  -5  -5    2.59    0.41
  17  -5   5    2.17    0.32
 -17  -5  -5    1.25    0.36
  17   5   5    1.99    0.32
 -17   5  -5    1.53    0.36
  17   5   5    2.13    0.40
 -19  -5  -5    0.01    0.13
  19  -5   5    0.04    0.12
 -19   5  -5    0.25    0.21
  19   5   5    0.16    0.12
  19   5   5    0.09    0.18
 -21  -5  -5    0.01    0.11
  21  -5   5   -0.02    0.13
  21   5   5    0.29    0.19
  21   5   5    0.05    0.18
 -21   5  -5    0.36    0.26
 -23  -5  -5    0.04    0.14
 -23   5  -5    0.05    0.20
 -25  -5  -5    0.05    0.15
 -28   6   5    0.21    0.19
  26  -6  -5    0.47    0.20
 -26   6   5    0.19    0.20
 -24  -6   5    0.53    0.35
  24  -6  -5    1.46    0.31
 -24   6   5    0.97    0.26
  24   6  -5    1.62    0.38
 -24   6   5    0.99    0.30
 -22  -6   5    2.70    0.67
  22  -6  -5    2.90    0.41
 -22   6   5    3.26    0.53
 -22   6   5    4.11    0.45
 -20  -6   5    2.64    0.53
  20  -6  -5    2.07    0.34
 -20   6   5    2.75    0.40
 -20   6   5    2.31    0.32
  20   6  -5    2.71    0.44
  18  -6  -5   27.33    1.76
 -18  -6   5   26.14    1.76
 -18  -6   5   28.90    2.02
 -18   6   5   27.52    2.00
  18   6  -5   29.08    1.87
 -18   6   5   29.87    1.73
 -18   6   5   28.91    1.80
  16  -6  -5    0.40    0.13
 -16  -6   5    0.31    0.20
 -16  -6   5    0.78    0.20
 -16   6   5    0.30    0.20
 -16   6   5    0.52    0.17
  16   6  -5    0.29    0.17
 -16   6   5    0.46    0.13
 -14  -6   5    1.25    0.23
 -14  -6   5    2.00    0.39
  14  -6  -5    1.23    0.35
  14  -6  -5    1.39    0.22
 -14   6   5    1.11    0.24
 -14   6   5    1.80    0.22
 -14   6   5    1.13    0.31
  14   6  -5    1.74    0.22
  12  -6  -5   -0.10    0.11
 -12  -6   5    0.19    0.15
  12  -6  -5    0.07    0.07
 -12  -6   5   -0.05    0.07
 -12   6   5    0.03    0.08
 -12   6   5    0.01    0.06
  12   6  -5   -0.04    0.05
 -12   6   5    0.08    0.15
  10  -6  -5    2.49    0.40
  10  -6  -5    2.24    0.24
 -10  -6   5    2.78    0.44
 -10  -6   5    2.28    0.30
  10   6  -5    2.40    0.22
 -10   6   5    2.45    0.20
 -10   6   5    2.05    0.38
 -10   6   5    2.88    0.36
  -8  -6   5    0.76    0.16
   8  -6  -5    1.03    0.13
  -8  -6   5    0.68    0.20
   8  -6  -5    1.04    0.25
  -8   6   5    0.71    0.18
   8   6  -5    1.02    0.24
  -8   6   5    0.93    0.11
  -8   6   5    1.26    0.26
   8   6  -5    0.89    0.14
  -6  -6   5    2.85    0.33
  -6  -6   5    2.14    0.35
   6  -6  -5    2.76    0.39
  -6   6   5    3.28    0.42
  -6   6   5    2.66    0.17
   6   6  -5    2.82    0.40
   4  -6  -5   10.72    0.88
  -4  -6   5   12.43    0.91
   4  -6  -5   12.57    0.85
  -4   6   5   14.58    0.92
  -4   6   5   12.96    0.89
   4   6  -5   11.88    0.90
   2  -6  -5   94.71    5.29
   2  -6  -5   97.49    5.35
  -2  -6   5   92.61    5.36
  -2   6   5   90.38    5.31
   2   6  -5   91.32    5.35
  -2   6   5   93.43    5.33
   0  -6  -5    3.69    0.35
   0  -6  -5    2.83    0.39
   0  -6   5    4.33    0.50
   0   6   5    3.84    0.44
   0   6   5    2.57    0.36
   0   6   5    3.39    0.21
   0   6  -5    3.82    0.46
   2  -6   5    7.45    0.61
  -2  -6  -5    8.04    0.56
  -2  -6  -5    6.21    0.41
  -2  -6  -5    6.01    0.55
   2  -6   5    6.24    0.49
   2   6   5    6.53    0.41
   2   6   5    5.97    0.55
  -2   6  -5    6.32    0.57
   2   6   5    7.01    0.62
   4  -6   5    0.32    0.15
  -4  -6  -5    0.33    0.08
  -4  -6  -5    0.31    0.13
  -4  -6  -5    0.54    0.17
   4  -6   5    0.19    0.10
   4   6   5    0.69    0.20
  -6  -6  -5   10.27    0.63
  -6  -6  -5    9.32    0.78
  -6  -6  -5   10.04    0.74
   6  -6   5    9.83    0.67
   6  -6   5   10.37    0.82
   6   6   5    8.78    0.62
  -6   6  -5    9.12    0.79
   6   6   5    9.98    0.76
  -8  -6  -5   13.37    1.03
  -8  -6  -5   14.14    0.86
  -8  -6  -5   12.84    0.95
   8  -6   5   13.45    1.06
   8  -6   5   13.06    0.88
   8   6   5   13.15    0.98
   8   6   5   13.81    0.87
  -8   6  -5   13.81    1.06
  -8   6  -5   12.50    0.92
  -8   6  -5   14.63    1.02
 -10  -6  -5   12.14    0.92
 -10  -6  -5   13.97    1.03
  10  -6   5   13.38    0.85
 -10  -6  -5   13.44    0.83
  10  -6   5   11.57    1.11
 -10   6  -5   12.32    0.97
  10   6   5   11.93    0.83
  10   6   5   13.33    0.96
 -10   6  -5   11.84    1.01
 -10   6  -5   11.05    0.87
  12  -6   5    1.45    0.37
 -12  -6  -5    0.70    0.25
 -12  -6  -5    0.99    0.19
 -12  -6  -5    0.89    0.24
  12  -6   5    0.77    0.18
  12   6   5    1.79    0.34
 -12   6  -5    0.97    0.30
 -12   6  -5    0.99    0.23
 -12   6  -5    0.65    0.26
  12   6   5    1.10    0.21
 -14  -6  -5    2.64    0.34
  14  -6   5    2.72    0.35
 -14  -6  -5    2.73    0.51
  14   6   5    1.99    0.40
 -14   6  -5    4.34    0.54
  14   6   5    2.91    0.37
 -14   6  -5    2.84    0.47
 -14   6  -5    3.46    0.60
 -16  -6  -5   16.38    1.12
 -16  -6  -5   17.41    1.21
  16  -6   5   16.90    1.13
 -16  -6  -5   14.70    1.32
  16   6   5   14.17    1.18
  16   6   5   16.77    1.14
 -16   6  -5   17.61    1.19
 -16   6  -5   18.33    1.32
  18  -6   5    1.62    0.29
 -18  -6  -5    1.68    0.46
 -18  -6  -5    1.30    0.31
  18   6   5    0.95    0.25
  18   6   5    1.94    0.38
 -18   6  -5    1.60    0.41
 -20  -6  -5    0.54    0.29
  20  -6   5    0.05    0.13
 -20  -6  -5   -0.02    0.10
  20   6   5    0.17    0.20
  20   6   5    0.31    0.18
 -20   6  -5   -0.03    0.21
 -22  -6  -5    0.01    0.14
 -22   6  -5    0.33    0.25
  22   6   5    0.11    0.21
 -24  -6  -5    0.20    0.17
 -27   7   5    3.32    0.56
  25  -7  -5    1.56    0.32
 -25   7   5    1.09    0.33
 -23  -7   5    2.19    0.55
  23  -7  -5    2.14    0.37
  23   7  -5    2.45    0.47
  21  -7  -5    9.51    0.72
 -21  -7   5    7.06    1.07
 -21   7   5    7.93    0.65
 -21   7   5    8.19    0.72
  21   7  -5    9.02    0.82
  19  -7  -5   -0.03    0.09
 -19  -7   5    0.24    0.22
 -19   7   5    0.11    0.10
 -17  -7   5    2.09    0.32
 -17  -7   5    2.03    0.46
  17  -7  -5    2.46    0.32
 -17   7   5    2.18    0.46
 -17   7   5    2.34    0.29
 -17   7   5    2.57    0.37
 -15  -7   5    0.01    0.09
  15  -7  -5    0.15    0.09
 -15  -7   5    0.14    0.19
  15  -7  -5    0.02    0.15
 -15   7   5   -0.02    0.14
 -15   7   5    0.19    0.14
  15   7  -5    0.04    0.07
 -15   7   5    0.07    0.08
  13  -7  -5    3.05    0.31
 -13  -7   5    2.35    0.33
  13  -7  -5    3.05    0.50
 -13  -7   5    2.90    0.48
 -13   7   5    2.26    0.43
 -13   7   5    2.52    0.38
 -13   7   5    2.71    0.25
  13   7  -5    2.94    0.26
 -11  -7   5    4.47    0.40
  11  -7  -5    5.05    0.63
  11  -7  -5    3.96    0.33
 -11  -7   5    5.43    0.67
 -11   7   5    4.64    0.51
  11   7  -5    4.52    0.35
 -11   7   5    3.95    0.31
 -11   7   5    4.28    0.59
   9  -7  -5   33.56    1.87
  -9  -7   5   35.83    2.15
  -9  -7   5   33.95    1.99
   9  -7  -5   30.49    2.09
   9   7  -5   31.93    1.92
  -9   7   5   32.82    1.86
  -9   7   5   30.57    2.10
  -9   7   5   33.92    2.03
   7  -7  -5    2.09    0.36
  -7  -7   5    2.49    0.36
  -7  -7   5    2.29    0.40
  -7   7   5    1.82    0.34
  -7   7   5    2.56    0.35
   7   7  -5    2.19    0.27
   7   7  -5    1.85    0.35
  -7   7   5    2.32    0.16
   5  -7  -5    6.57    0.65
  -5  -7   5    7.58    0.68
  -5   7   5    8.23    0.64
   5   7  -5    8.53    0.71
  -5   7   5    9.68    0.78
  -3  -7   5   23.47    1.54
   3  -7  -5   22.65    1.44
  -3   7   5   23.48    1.48
   3   7  -5   21.83    1.51
   1  -7  -5    3.45    0.40
   1  -7  -5    2.34    0.37
  -1  -7   5    2.52    0.39
  -1   7   5    2.99    0.39
  -1   7   5    3.56    0.44
   1   7  -5    2.78    0.42
  -1  -7  -5   19.99    1.10
   1  -7   5   18.84    1.21
  -1  -7  -5   21.11    1.34
  -1  -7  -5   18.19    1.25
   1  -7   5   19.91    1.35
   1   7   5   21.41    1.32
  -1   7  -5   17.43    1.31
   1   7   5   19.40    1.10
   1   7   5   18.56    1.31
   3  -7   5    0.17    0.15
  -3  -7  -5    0.46    0.15
  -3  -7  -5    0.61    0.20
   3  -7   5    0.61    0.15
  -3  -7  -5    0.43    0.08
  -3   7  -5    0.44    0.19
   3   7   5    0.57    0.10
   3   7   5    0.25    0.16
   3   7   5    0.79    0.22
   5  -7   5    1.74    0.35
   5  -7   5    2.37    0.29
  -5  -7  -5    2.62    0.40
  -5  -7  -5    2.20    0.33
  -5  -7  -5    2.22    0.20
   5   7   5    2.66    0.38
  -5   7  -5    2.45    0.41
   5   7   5    2.20    0.23
  -7  -7  -5    1.04    0.28
   7  -7   5    0.98    0.28
  -7  -7  -5    1.23    0.27
   7  -7   5    1.38    0.21
  -7  -7  -5    0.87    0.15
   7   7   5    0.74    0.22
  -7   7  -5    1.44    0.33
   7   7   5    1.07    0.17
  -9  -7  -5    7.96    0.64
  -9  -7  -5    6.85    0.69
   9  -7   5    7.24    0.54
   9  -7   5    6.85    0.71
   9   7   5    7.32    0.65
  -9   7  -5    7.20    0.71
   9   7   5    6.97    0.53
  -9   7  -5    7.00    0.58
  -9   7  -5    6.45    0.73
 -11  -7  -5    3.42    0.54
 -11  -7  -5    3.31    0.46
 -11  -7  -5    3.73    0.34
  11  -7   5    3.61    0.40
  11  -7   5    3.65    0.58
  11   7   5    3.84    0.53
 -11   7  -5    3.38    0.52
 -11   7  -5    3.61    0.57
 -11   7  -5    3.69    0.46
  11   7   5    4.18    0.43
 -13  -7  -5    1.80    0.27
  13  -7   5    1.19    0.36
 -13  -7  -5    2.70    0.49
  13  -7   5    1.58    0.27
 -13  -7  -5    1.83    0.35
  13   7   5    2.41    0.40
 -13   7  -5    2.86    0.49
 -13   7  -5    2.30    0.51
  13   7   5    2.29    0.32
 -13   7  -5    2.75    0.39
 -15  -7  -5   10.12    0.83
 -15  -7  -5    8.80    0.93
  15  -7   5   10.71    0.77
 -15   7  -5    9.47    0.89
  15   7   5   10.49    0.78
 -15   7  -5   10.37    0.82
  15   7   5    9.66    0.85
 -17  -7  -5    4.13    0.66
  17  -7   5    3.64    0.46
 -17  -7  -5    3.21    0.48
 -17  -7  -5    4.29    0.70
 -17   7  -5    3.98    0.63
  17   7   5    3.51    0.46
  17   7   5    4.43    0.58
 -19  -7  -5    4.03    0.56
  19  -7   5    4.59    0.54
 -19  -7  -5    4.12    0.70
  19   7   5    3.87    0.57
  19   7   5    5.15    0.64
 -19   7  -5    5.26    0.74
 -21  -7  -5    0.00    0.12
  21   7   5   -0.13    0.10
 -21   7  -5    0.18    0.24
  21   7   5    0.06    0.18
 -23  -7  -5   -0.05    0.12
  26  -8  -5    0.88    0.27
 -26   8   5    0.52    0.28
  24  -8  -5    0.92    0.24
 -22  -8   5   -0.11    0.18
  22  -8  -5   -0.01    0.11
 -22   8   5   -0.06    0.11
 -20  -8   5    0.21    0.22
  20  -8  -5    0.24    0.13
 -20   8   5    0.06    0.12
 -18  -8   5    0.21    0.20
  18  -8  -5    0.26    0.12
 -18  -8   5    0.04    0.17
 -18   8   5    0.33    0.13
  18   8  -5    0.22    0.08
 -18   8   5    0.27    0.20
 -16  -8   5    0.21    0.14
  16  -8  -5    0.40    0.20
  16  -8  -5    0.22    0.11
 -16  -8   5    0.05    0.15
  16   8  -5    0.57    0.13
 -16   8   5    0.17    0.20
 -16   8   5    0.20    0.11
 -14  -8   5    2.96    0.53
 -14  -8   5    2.87    0.37
  14  -8  -5    2.34    0.29
  14  -8  -5    2.53    0.46
 -14   8   5    2.62    0.29
 -14   8   5    2.75    0.52
  14   8  -5    2.87    0.31
 -14   8   5    3.34    0.46
 -12  -8   5    0.27    0.19
 -12  -8   5    0.32    0.13
  12  -8  -5    0.11    0.15
  12  -8  -5   -0.02    0.07
 -12   8   5    0.12    0.13
 -12   8   5    0.21    0.08
 -12   8   5    0.26    0.20
  12   8  -5    0.22    0.10
 -10  -8   5    3.54    0.41
  10  -8  -5    3.15    0.26
  10  -8  -5    3.51    0.53
 -10  -8   5    3.24    0.53
 -10   8   5    4.11    0.50
  10   8  -5    3.73    0.33
 -10   8   5    3.53    0.26
 -10   8   5    2.74    0.48
  -8  -8   5    0.44    0.14
   8  -8  -5    0.36    0.20
  -8  -8   5    0.57    0.21
  -8   8   5    0.29    0.16
  -8   8   5    0.81    0.23
   8   8  -5    0.42    0.14
   8   8  -5    0.30    0.18
   6  -8  -5    2.45    0.41
  -6  -8   5    2.70    0.34
  -6  -8   5    2.38    0.40
   6   8  -5    2.97    0.47
   6   8  -5    2.24    0.29
  -6   8   5    1.64    0.33
  -6   8   5    1.77    0.32
   4  -8  -5    2.11    0.37
  -4  -8   5    2.35    0.40
   4   8  -5    2.05    0.37
  -4   8   5    1.68    0.33
  -4   8   5    1.78    0.33
  -2  -8   5    4.52    0.60
   2  -8  -5    5.36    0.60
  -2   8   5    3.73    0.48
   2   8  -5    3.79    0.53
  -2   8   5    4.29    0.55
   0  -8  -5   54.85    3.24
   0  -8  -5   58.05    3.34
   0  -8   5   56.75    3.19
   0  -8   5   53.44    3.35
   0   8   5   57.55    3.33
   0   8   5   51.45    3.27
   0   8  -5   53.19    3.33
  -2  -8  -5   -0.15    0.06
  -2  -8  -5    0.07    0.04
   2  -8   5   -0.05    0.10
   2  -8   5    0.00    0.07
  -2  -8  -5    0.12    0.13
   2   8   5    0.06    0.11
  -2   8  -5   -0.03    0.09
   2   8   5   -0.03    0.12
   4  -8   5    0.44    0.20
  -4  -8  -5    0.53    0.18
   4  -8   5    0.42    0.13
  -4  -8  -5    0.34    0.18
  -4  -8  -5    0.52    0.09
   4   8   5    0.47    0.10
   4   8   5    1.04    0.27
  -4   8  -5    0.88    0.25
   4   8   5    0.44    0.18
   6  -8   5   30.40    1.89
  -6  -8  -5   33.46    2.10
  -6  -8  -5   33.16    2.00
  -6  -8  -5   31.91    1.84
   6   8   5   29.04    2.01
  -6   8  -5   30.10    2.10
   6   8   5   33.98    1.87
   8  -8   5    9.76    0.90
  -8  -8  -5    9.57    0.66
  -8  -8  -5   10.12    0.88
   8  -8   5   10.22    0.71
  -8  -8  -5    9.51    0.78
   8   8   5   11.02    0.70
   8   8   5    9.08    0.80
  -8   8  -5   10.40    0.92
  10  -8   5    4.37    0.68
 -10  -8  -5    5.55    0.72
 -10  -8  -5    5.25    0.41
 -10  -8  -5    4.28    0.54
 -10   8  -5    5.65    0.84
  10   8   5    4.73    0.43
  10   8   5    5.13    0.61
 -12  -8  -5    2.13    0.43
  12  -8   5    2.16    0.30
  12  -8   5    2.39    0.46
 -12  -8  -5    2.27    0.40
 -12  -8  -5    2.21    0.30
 -12   8  -5    2.50    0.38
  12   8   5    2.11    0.31
 -12   8  -5    2.71    0.53
 -12   8  -5    2.14    0.41
  12   8   5    2.21    0.41
 -14  -8  -5    3.05    0.44
  14  -8   5    4.16    0.67
 -14  -8  -5    2.28    0.49
 -14  -8  -5    2.87    0.37
  14  -8   5    3.67    0.42
  14   8   5    4.51    0.48
 -14   8  -5    3.45    0.46
 -14   8  -5    3.33    0.56
  14   8   5    4.22    0.55
 -16  -8  -5    1.74    0.29
 -16  -8  -5    0.79    0.26
 -16  -8  -5    1.20    0.38
  16  -8   5    1.08    0.23
  16   8   5    1.70    0.31
 -16   8  -5    1.17    0.34
 -18  -8  -5    0.21    0.14
  18  -8   5    1.03    0.27
 -18  -8  -5    0.55    0.30
 -18   8  -5    0.69    0.32
  18   8   5    0.67    0.26
  18   8   5    0.48    0.20
 -20  -8  -5    0.48    0.21
  20  -8   5    0.28    0.16
  20   8   5    0.51    0.28
  20   8   5    0.46    0.21
 -22  -8  -5    0.51    0.23
  25  -9  -5    0.10    0.13
 -25   9   5    0.01    0.23
  23  -9  -5    0.78    0.23
  21  -9  -5    0.61    0.19
 -21  -9   5    0.30    0.25
 -21   9   5    0.36    0.18
  19  -9  -5    0.50    0.16
 -19  -9   5    1.19    0.38
 -19   9   5    0.99    0.21
  19   9  -5    0.76    0.13
  17  -9  -5    2.32    0.30
 -17  -9   5    1.53    0.43
 -17  -9   5    2.83    0.38
  17  -9  -5    2.78    0.55
 -17   9   5    2.28    0.30
  17   9  -5    1.81    0.25
 -15  -9   5    0.26    0.14
  15  -9  -5    0.35    0.12
  15  -9  -5    0.16    0.19
 -15  -9   5    0.19    0.23
  15   9  -5    0.24    0.11
 -15   9   5    0.46    0.26
 -15   9   5    0.22    0.17
 -15   9   5    0.14    0.10
  13  -9  -5    0.82    0.15
  13  -9  -5    0.59    0.25
 -13  -9   5    1.06    0.34
 -13  -9   5    0.66    0.19
 -13   9   5    1.03    0.16
 -13   9   5    0.72    0.29
 -13   9   5    0.77    0.25
  13   9  -5    0.84    0.19
  11  -9  -5    2.09    0.44
  11  -9  -5    1.67    0.19
 -11  -9   5    1.91    0.29
 -11  -9   5    2.29    0.46
  11   9  -5    1.96    0.28
 -11   9   5    1.40    0.35
 -11   9   5    1.62    0.19
 -11   9   5    1.50    0.32
  -9  -9   5    0.45    0.15
  -9  -9   5    0.36    0.20
   9  -9  -5    0.75    0.25
   9   9  -5    0.61    0.17
  -9   9   5    0.48    0.23
   9   9  -5    0.55    0.23
  -9   9   5    1.03    0.26
  -7  -9   5    7.19    0.53
  -7  -9   5    6.27    0.74
   7  -9  -5    6.38    0.78
   7   9  -5    5.59    0.70
  -7   9   5    4.85    0.66
  -7   9   5    6.15    0.58
  -5  -9   5    2.27    0.31
   5  -9  -5    1.89    0.39
   5   9  -5    1.89    0.28
  -5   9   5    1.94    0.34
   5   9  -5    2.12    0.42
  -5   9   5    2.12    0.39
   3  -9  -5   19.93    1.48
  -3  -9   5   21.94    1.55
   3   9  -5   23.11    1.54
  -3   9   5   21.29    1.48
  -3   9   5   19.80    1.42
   1  -9  -5    0.23    0.15
  -1  -9   5    0.47    0.21
  -1   9   5    0.18    0.15
  -1   9   5    0.11    0.15
   1   9  -5    0.15    0.15
   1  -9   5    0.19    0.11
  -1  -9  -5    0.19    0.15
  -1   9  -5    0.28    0.16
   1   9   5    0.06    0.15
   1   9   5    0.14    0.13
  -3  -9  -5    5.29    0.33
   3  -9   5    4.75    0.64
   3  -9   5    5.07    0.43
  -3  -9  -5    5.40    0.63
  -3  -9  -5    4.96    0.63
   3   9   5    5.01    0.64
   3   9   5    4.46    0.57
  -3   9  -5    4.81    0.63
  -5  -9  -5   24.66    1.72
   5  -9   5   28.43    1.90
  -5  -9  -5   27.59    1.87
  -5  -9  -5   29.11    1.57
   5  -9   5   27.14    1.65
   5   9   5   28.99    1.88
  -5   9  -5   25.36    1.86
   5   9   5   25.55    1.77
   5   9   5   26.38    1.59
  -7  -9  -5    4.67    0.63
   7  -9   5    3.76    0.62
  -7  -9  -5    4.31    0.34
   7  -9   5    4.36    0.39
  -7  -9  -5    4.87    0.56
   7   9   5    4.36    0.38
  -7   9  -5    5.21    0.71
   7   9   5    5.16    0.62
   9  -9   5    0.14    0.19
   9  -9   5    0.46    0.15
  -9  -9  -5   -0.01    0.14
  -9  -9  -5    0.04    0.16
  -9  -9  -5    0.40    0.12
   9   9   5    0.06    0.16
   9   9   5    0.14    0.11
  -9   9  -5    0.15    0.17
  11  -9   5   10.30    1.00
 -11  -9  -5   10.64    0.73
 -11  -9  -5    9.60    0.95
  11  -9   5   11.11    0.76
 -11  -9  -5   12.47    0.88
 -11   9  -5    9.97    0.98
  11   9   5    9.87    0.88
  11   9   5    9.50    0.75
  13  -9   5    2.61    0.52
 -13  -9  -5    2.68    0.34
 -13  -9  -5    2.98    0.45
 -13  -9  -5    3.15    0.62
  13  -9   5    3.20    0.38
  13   9   5    3.07    0.40
 -13   9  -5    2.30    0.48
 -15  -9  -5    1.06    0.28
 -15  -9  -5    0.82    0.32
  15  -9   5    0.93    0.22
 -15  -9  -5    0.70    0.19
  15  -9   5    1.84    0.51
 -15   9  -5    0.88    0.38
  15   9   5    1.26    0.27
 -15   9  -5    1.57    0.41
  15   9   5    0.79    0.28
  17  -9   5    0.69    0.20
 -17  -9  -5    0.72    0.22
 -17  -9  -5    0.89    0.36
 -17   9  -5    0.22    0.26
  17   9   5    0.39    0.23
  17   9   5    0.40    0.17
  19  -9   5    0.54    0.19
 -19  -9  -5    0.65    0.25
  19   9   5    0.18    0.17
 -21  -9  -5    1.41    0.33
  24 -10  -5    0.21    0.15
  22 -10  -5    0.08    0.10
 -22  10   5   -0.12    0.11
  20 -10  -5    1.07    0.23
  20  10  -5    0.88    0.15
 -20  10   5    1.07    0.23
  18 -10  -5   -0.11    0.14
  18 -10  -5   -0.12    0.07
 -18 -10   5    0.03    0.18
  18  10  -5    0.09    0.10
 -18  10   5    0.03    0.11
  16 -10  -5    0.91    0.34
 -16 -10   5    1.29    0.26
  16 -10  -5    1.54    0.23
 -16 -10   5    1.52    0.41
  16  10  -5    1.38    0.24
 -16  10   5    1.18    0.21
  14 -10  -5    2.33    0.27
 -14 -10   5    1.85    0.32
  14 -10  -5    2.15    0.47
 -14 -10   5    1.86    0.47
 -14  10   5    2.82    0.29
  14  10  -5    2.52    0.34
 -12 -10   5    9.82    1.00
  12 -10  -5   12.40    1.07
 -12 -10   5   12.50    0.85
 -12  10   5   11.83    1.06
 -12  10   5   11.09    0.93
 -10 -10   5    0.03    0.09
 -10 -10   5    0.16    0.18
  10 -10  -5    0.22    0.20
 -10  10   5    0.23    0.23
  10  10  -5    0.21    0.12
 -10  10   5    0.40    0.20
   8 -10  -5   34.31    2.31
  -8 -10   5   37.33    2.34
  -8 -10   5   34.24    2.08
   8  10  -5   35.67    2.10
  -8  10   5   33.59    2.29
   8  10  -5   34.51    2.84
  -8  10   5   30.98    2.17
  -6 -10   5    3.28    0.38
  -6 -10   5    2.30    0.46
   6 -10  -5    3.01    0.51
  -6  10   5    2.19    0.42
  -6  10   5    3.04    0.51
   6  10  -5    2.67    0.36
   6  10  -5    1.97    0.42
  -4 -10   5    5.42    0.70
   4 -10  -5    5.38    0.72
  -4 -10   5    4.41    0.42
  -4  10   5    4.44    0.56
  -4  10   5    4.45    0.61
   4  10  -5    5.08    0.68
   4  10  -5    4.85    0.45
  -2 -10   5    0.73    0.26
   2 -10  -5    0.52    0.24
  -2  10   5    0.42    0.20
  -2  10   5    0.81    0.24
   2  10  -5    0.37    0.20
   0 -10   5    3.81    0.39
   0 -10   5    3.22    0.54
   0 -10  -5    3.33    0.54
   0  10  -5    2.54    0.46
   0  10   5    3.01    0.47
   0  10   5    1.98    0.42
  -2 -10  -5   17.72    1.27
  -2 -10  -5   20.51    1.43
   2 -10   5   18.44    1.43
   2 -10   5   19.42    1.20
  -2  10  -5   19.12    1.42
   2  10   5   18.88    1.39
   2  10   5   17.82    1.33
  -4 -10  -5    0.41    0.19
   4 -10   5    0.30    0.24
  -4 -10  -5    0.56    0.09
  -4 -10  -5    0.34    0.20
   4 -10   5    0.34    0.13
   4  10   5    0.21    0.15
   4  10   5    0.41    0.24
  -4  10  -5    0.01    0.23
   6 -10   5    2.63    0.52
   6 -10   5    2.34    0.29
  -6 -10  -5    2.39    0.47
  -6 -10  -5    1.77    0.20
  -6 -10  -5    2.04    0.35
   6  10   5    2.03    0.40
  -6  10  -5    2.20    0.46
   8 -10   5   33.77    2.02
  -8 -10  -5   34.64    2.14
  -8 -10  -5   32.18    1.96
   8 -10   5   30.35    2.29
  -8 -10  -5   37.09    2.33
   8  10   5   36.80    2.34
   8  10   5   34.13    2.01
  -8  10  -5   32.69    2.31
  10 -10   5    4.23    0.39
 -10 -10  -5    4.25    0.68
 -10 -10  -5    3.27    0.37
  10 -10   5    5.26    0.77
 -10 -10  -5    4.50    0.55
  10  10   5    3.97    0.44
  10  10   5    5.29    0.67
 -12 -10  -5    0.41    0.14
  12 -10   5    1.07    0.37
  12 -10   5    0.55    0.17
 -12 -10  -5    0.54    0.26
 -12 -10  -5    0.44    0.19
  12  10   5    0.71    0.26
 -12  10  -5    0.31    0.23
 -14 -10  -5    0.03    0.12
  14 -10   5    0.16    0.20
  14 -10   5    0.18    0.12
 -14 -10  -5    0.23    0.13
  14  10   5    0.28    0.21
 -14  10  -5    0.15    0.21
  14  10   5    0.28    0.14
 -16 -10  -5    0.45    0.19
  16 -10   5    0.52    0.18
  16 -10   5    0.50    0.30
 -16 -10  -5    0.31    0.16
 -16 -10  -5    1.06    0.40
  16  10   5    0.54    0.20
 -16  10  -5    0.25    0.25
  18 -10   5    0.62    0.19
 -18 -10  -5    0.08    0.14
  18  10   5    0.09    0.14
 -20 -10  -5   -0.06    0.11
  20  10   5    0.25    0.19
  23 -11  -5    0.23    0.14
  21 -11  -5    0.19    0.12
  19 -11  -5    0.57    0.18
 -19  11   5    0.22    0.16
  19  11  -5    0.48    0.15
 -17 -11   5    3.14    0.62
  17 -11  -5    3.21    0.36
  17 -11  -5    3.43    0.67
  17  11  -5    4.34    0.45
 -17  11   5    3.15    0.37
 -15 -11   5   -0.02    0.16
 -15 -11   5    0.14    0.12
  15 -11  -5    0.02    0.07
  15 -11  -5    0.08    0.22
  15  11  -5   -0.06    0.09
  13 -11  -5   -0.04    0.14
 -13 -11   5   -0.08    0.14
 -13 -11   5   -0.01    0.10
  13  11  -5    0.04    0.10
 -11 -11   5    4.31    0.47
  11 -11  -5    4.41    0.70
 -11 -11   5    4.32    0.69
  11  11  -5    4.81    0.52
   9 -11  -5    5.45    0.75
  -9 -11   5    5.06    0.73
  -9 -11   5    5.09    0.52
   9  11  -5    3.94    0.50
  -9  11   5    4.15    0.65
   9  11  -5    6.29    0.85
  -7 -11   5   10.41    0.78
  -7 -11   5   11.27    1.03
   7 -11  -5   11.35    1.01
   7  11  -5   10.95    0.82
   7  11  -5   10.45    0.99
  -7  11   5   10.18    0.89
  -7  11   5   10.65    0.98
  -5 -11   5    0.05    0.15
   5 -11  -5   -0.12    0.12
  -5 -11   5    0.16    0.12
   5  11  -5    0.15    0.13
  -5  11   5    0.29    0.17
  -5  11   5   -0.05    0.17
   5  11  -5    0.13    0.18
  -3 -11   5   12.48    0.89
  -3 -11   5   12.92    1.13
   3 -11  -5   13.83    1.11
  -3  11   5   13.83    1.04
   3  11  -5   12.59    0.94
   3  11  -5   11.82    1.07
  -3  11   5   11.75    1.16
   1 -11  -5   28.53    2.01
  -1 -11   5   32.22    2.09
  -1 -11   5   28.41    1.78
   1  11  -5   28.64    2.02
  -1  11   5   28.82    2.10
  -1  11   5   28.49    1.94
   1 -11   5    0.08    0.17
   1 -11   5    0.22    0.12
  -1 -11  -5    0.46    0.23
   1  11   5    0.07    0.14
  -1  11  -5    0.45    0.25
  -3 -11  -5    0.52    0.25
   3 -11   5    0.95    0.20
   3 -11   5    1.57    0.42
   3  11   5    0.95    0.30
  -3  11  -5    1.40    0.38
   3  11   5    0.88    0.32
   5 -11   5    1.87    0.49
  -5 -11  -5    1.77    0.42
  -5 -11  -5    1.96    0.20
   5 -11   5    2.07    0.29
  -5 -11  -5    2.30    0.39
   5  11   5    1.95    0.46
  -5  11  -5    2.25    0.46
   5  11   5    2.42    0.43
   7 -11   5    6.20    0.84
  -7 -11  -5    4.52    0.35
   7 -11   5    4.31    0.40
  -7 -11  -5    5.12    0.73
  -7 -11  -5    3.75    0.52
   7  11   5    4.72    0.63
   9 -11   5    0.14    0.19
  -9 -11  -5    0.33    0.24
  -9 -11  -5    0.36    0.13
  -9 -11  -5    0.55    0.21
   9 -11   5    0.44    0.15
   9  11   5    0.60    0.26
 -11 -11  -5    0.07    0.09
  11 -11   5    0.10    0.11
 -11 -11  -5    0.11    0.13
  11 -11   5    0.01    0.22
 -11 -11  -5    0.00    0.18
  11  11   5   -0.05    0.07
  11  11   5    0.28    0.20
  13 -11   5   -0.11    0.16
  13 -11   5    0.12    0.12
 -13 -11  -5    0.25    0.18
 -13 -11  -5    0.18    0.24
 -13 -11  -5    0.00    0.09
 -13  11  -5    0.40    0.26
  13  11   5    0.06    0.08
  15 -11   5   -0.09    0.08
 -15 -11  -5    0.14    0.20
 -15 -11  -5    0.16    0.16
 -15 -11  -5    0.01    0.11
  15  11   5    0.18    0.13
 -17 -11  -5    2.02    0.39
  17 -11   5    3.25    0.41
  17  11   5    2.92    0.44
 -19 -11  -5   -0.04    0.13
  19  11   5    0.16    0.17
  20 -12  -5    3.42    0.41
  18 -12  -5    8.61    0.65
  18  12  -5    9.38    0.73
  16 -12  -5    2.16    0.25
  16 -12  -5    1.25    0.44
  16  12  -5    2.13    0.34
 -14 -12   5    0.43    0.26
  14 -12  -5    0.15    0.22
 -14 -12   5    0.22    0.13
  14  12  -5    0.15    0.15
 -12 -12   5    0.98    0.36
  12 -12  -5    1.20    0.39
 -12 -12   5    1.17    0.23
  12  12  -5    1.01    0.26
 -10 -12   5    2.23    0.33
 -10 -12   5    1.93    0.49
  10 -12  -5    2.19    0.48
  10  12  -5    2.35    0.37
   8 -12  -5    4.93    0.75
  -8 -12   5    4.25    0.46
  -8 -12   5    4.35    0.72
   8  12  -5    3.60    0.49
   6 -12  -5    0.76    0.30
  -6 -12   5    0.99    0.34
  -6 -12   5    1.11    0.22
   6  12  -5    1.49    0.30
  -6  12   5    1.24    0.41
  -4 -12   5    1.43    0.39
  -4 -12   5    1.54    0.28
   4 -12  -5    1.33    0.38
   4  12  -5    1.53    0.35
  -4  12   5    1.43    0.37
  -2 -12   5    4.88    0.47
  -2 -12   5    5.56    0.48
  -2 -12   5    5.60    0.78
   2 -12  -5    5.25    0.77
  -2  12   5    5.21    0.75
   2  12  -5    5.63    0.64
   0 -12   5   13.71    0.92
   0 -12  -5   13.48    1.17
   0 -12   5   13.28    1.18
   0  12  -5   12.03    0.99
   0  12   5   14.67    1.18
   2 -12   5    5.21    0.45
   2 -12   5    5.72    0.83
  -2 -12  -5    5.68    0.76
   2  12   5    5.72    0.79
   4 -12   5    0.21    0.11
   4 -12   5    0.27    0.22
  -4 -12  -5    0.61    0.29
   6 -12   5    1.07    0.24
  -6 -12  -5    1.40    0.17
   6 -12   5    1.32    0.42
  -6 -12  -5    1.27    0.39
   8 -12   5   -0.01    0.27
  -8 -12  -5    0.09    0.18
  -8 -12  -5   -0.05    0.06
   8 -12   5   -0.05    0.07
 -10 -12  -5    3.28    0.31
  10 -12   5    2.80    0.58
 -10 -12  -5    2.81    0.59
  10 -12   5    3.88    0.41
 -10 -12  -5    3.28    0.49
 -12 -12  -5    0.54    0.15
  12 -12   5    0.77    0.40
 -12 -12  -5    0.20    0.17
 -12 -12  -5    0.33    0.25
  12 -12   5    0.34    0.13
 -14 -12  -5    0.19    0.16
  14 -12   5    0.18    0.13
 -14 -12  -5   -0.11    0.11
  14  12   5    0.13    0.12
 -16 -12  -5    4.30    0.61
  16 -12   5    5.67    0.63
  16  12   5    6.10    0.65
  17 -13  -5    0.54    0.13
  15  13  -5    1.19    0.28
  13 -13  -5    0.64    0.33
 -13 -13   5    0.53    0.18
  13  13  -5    0.90    0.27
 -11 -13   5    0.65    0.32
 -11 -13   5    0.82    0.21
  11 -13  -5    1.06    0.38
  11  13  -5    0.52    0.23
  -9 -13   5    1.47    0.26
  -9 -13   5    1.52    0.45
  -7 -13   5    0.07    0.20
   7 -13  -5    0.23    0.24
  -7 -13   5    0.00    0.09
   7  13  -5    0.29    0.19
  -5 -13   5    4.57    0.89
  -5 -13   5    4.59    0.44
   5 -13  -5    4.91    0.76
   5  13  -5    4.80    0.60
  -3 -13   5    0.02    0.10
  -3 -13   5   -0.04    0.17
  -3 -13   5    0.15    0.10
   3 -13  -5   -0.07    0.15
   3  13  -5    0.08    0.14
  -1 -13   5    4.42    0.48
   1 -13  -5    3.47    0.64
  -1 -13   5    3.88    0.69
  -1 -13   5    3.62    0.42
   1 -13   5    0.67    0.17
   1 -13   5    0.77    0.32
  -1 -13  -5    0.33    0.23
   3 -13   5    1.80    0.27
   3 -13   5    2.58    0.78
  -3 -13  -5    2.36    0.53
   5 -13   5    2.01    0.51
  -5 -13  -5    2.06    0.65
   7 -13   5    2.56    0.57
  -7 -13  -5    2.43    0.22
  -7 -13  -5    2.84    0.59
   7 -13   5    2.51    0.32
  -9 -13  -5    1.06    0.40
  -9 -13  -5    1.43    0.20
   9 -13   5    1.40    0.44
   9 -13   5    2.13    0.29
  11 -13   5    1.71    0.27
 -11 -13  -5    1.72    0.25
  13 -13   5    3.50    0.41
 -13 -13  -5    3.49    0.40
  14  14  -5    2.53    0.43
 -12 -14   5    0.65    0.20
  12  14  -5    0.42    0.22
 -10 -14   5    1.44    0.26
  10 -14  -5    1.64    0.48
  10  14  -5    1.08    0.29
  -8 -14   5    0.06    0.23
  -8 -14   5    0.26    0.12
   8 -14  -5    0.18    0.25
   8  14  -5    0.08    0.23
   6 -14  -5   -0.10    0.12
  -6 -14   5    0.13    0.23
  -6 -14   5    0.12    0.10
  -4 -14   5    0.12    0.24
   4 -14  -5   -0.12    0.15
  -4 -14   5    0.23    0.13
  -4 -14   5    0.00    0.12
   2 -14  -5    0.03    0.19
  -2 -14   5   -0.01    0.09
  -2 -14   5    0.30    0.14
  -2 -14   5   -0.13    0.16
   0 -14   5    2.52    0.35
   0 -14  -5    1.36    0.43
   0 -14   5    2.04    0.29
   0 -14   5    2.51    0.59
   2 -14   5    0.78    0.36
  -2 -14  -5    1.37    0.43
   2 -14   5    1.17    0.22
  -4 -14  -5    0.24    0.25
   4 -14   5    0.44    0.17
   4 -14   5    0.25    0.24
   6 -14   5    5.02    0.44
  -6 -14  -5    6.42    0.92
  -8 -14  -5    9.81    0.61
   8 -14   5    8.59    0.67
  10 -14   5    2.16    0.30
  12 -14   5    2.49    0.35
 -11 -15   5    0.48    0.18
  -9 -15   5    2.38    0.34
  -7 -15   5    0.54    0.17
  -5 -15   5    2.73    0.38
  -5 -15   5    3.26    0.39
  -3 -15   5    1.28    0.24
  -3 -15   5    1.29    0.24
  -1 -15   5    0.74    0.20
  -1 -15   5    1.34    0.35
   1 -15   5    3.10    0.40
   3 -15   5    1.06    0.20
   5 -15   5    0.05    0.10
   7 -15   5    0.27    0.12
   9 -15   5    1.43    0.24
  -6 -16   5    0.30    0.15
  -4 -16   5    0.01    0.11
  -2 -16   5    0.36    0.15
   0 -16   5    1.69    0.27
   2 -16   5    2.39    0.30
   4 -16   5    2.31    0.29
   6 -16   5    0.02    0.09
  26   0  -6    4.78    0.66
 -26   0   6    5.25    0.38
  24   0  -6    2.19    0.40
 -24   0   6    2.82    0.25
 -22   0   6   29.33    2.01
  22   0  -6   28.60    1.84
 -22   0   6   26.95    1.62
 -20   0   6    1.52    0.21
 -20   0   6    1.56    0.18
 -20   0   6    1.77    0.44
 -20   0   6    1.51    0.27
  20   0  -6    2.02    0.35
  18   0  -6   84.48    4.57
 -18   0   6   77.48    4.49
 -18   0   6   77.62    4.40
 -18   0   6   76.40    4.38
 -16   0   6    5.69    0.51
  16   0  -6    7.14    0.58
 -16   0   6    7.32    0.46
 -16   0   6    6.91    0.44
 -14   0   6   12.60    0.84
  14   0  -6   11.87    0.86
 -14   0   6   12.70    0.75
  12   0  -6   67.92    3.76
 -12   0   6   67.86    3.66
 -12   0   6   60.46    3.71
 -10   0   6   27.42    1.70
  10   0  -6   30.63    1.74
   8   0  -6   32.70    1.82
  -8   0   6   31.55    1.88
  -8   0   6   32.30    1.83
  -6   0   6  217.04   18.00
   6   0  -6  165.78   15.93
  -4   0   6   25.30    1.50
   4   0  -6   25.92    1.50
  -2   0   6 1000.00   66.70
   0   0  -6  214.62   23.10
   0   0   6  218.14   22.97
   2   0   6    0.21    0.10
  -2   0  -6    0.27    0.09
  -2   0  -6    0.24    0.12
  -2   0  -6    0.28    0.08
   2   0   6    0.23    0.08
  -4   0  -6   45.41    2.60
   4   0   6   43.03    2.56
  -4   0  -6   43.92    2.64
   4   0   6   47.45    2.65
  -4   0  -6   45.57    2.59
   6   0   6    7.69    0.63
  -6   0  -6    8.46    0.65
   6   0   6    8.46    0.57
  -6   0  -6    8.39    0.59
  -6   0  -6    8.65    0.63
   8   0   6   18.82    1.11
  -8   0  -6   17.69    1.19
  -8   0  -6   17.23    1.16
   8   0   6   18.48    1.21
  -8   0  -6   16.74    1.19
  10   0   6    3.87    0.34
 -10   0  -6    3.45    0.47
 -10   0  -6    3.24    0.37
  10   0   6    4.47    0.50
  12   0   6    7.34    0.65
  12   0   6    8.32    0.61
 -12   0  -6    7.23    0.60
 -12   0  -6    7.99    0.71
 -12   0  -6    8.83    0.71
 -14   0  -6   46.70    2.83
 -14   0  -6   43.60    2.84
  14   0   6   44.26    2.67
  14   0   6   46.73    2.78
 -14   0  -6   45.53    2.71
 -16   0  -6   37.06    2.31
 -16   0  -6   32.91    2.36
 -16   0  -6   34.21    2.19
  16   0   6   37.96    2.19
 -18   0  -6    5.44    0.71
 -18   0  -6    7.58    0.88
  18   0   6    6.91    0.60
 -20   0  -6    0.58    0.26
  20   0   6    0.83    0.24
 -22   0  -6    1.16    0.34
 -24   0  -6    2.29    0.50
 -27   1   6    0.05    0.09
 -27   1   6    0.13    0.11
  25  -1  -6   -0.21    0.13
 -25   1   6    0.12    0.11
 -25   1   6    0.08    0.09
  25   1  -6    0.26    0.18
  23  -1  -6    0.98    0.27
 -23   1   6    1.20    0.22
  23   1  -6    1.09    0.29
 -23   1   6    1.60    0.21
  21  -1  -6    0.33    0.16
 -21  -1   6    0.15    0.06
 -21  -1   6    0.08    0.11
 -21   1   6    0.24    0.10
  21   1  -6    0.23    0.15
 -21   1   6   -0.01    0.09
 -21   1   6    0.31    0.14
 -21   1   6    0.70    0.27
 -19  -1   6    8.25    0.65
 -19  -1   6    7.96    0.52
  19  -1  -6    8.88    0.70
 -19   1   6    8.71    0.57
 -19   1   6    8.36    0.80
  19   1  -6    9.18    0.72
 -19   1   6    8.16    0.64
 -19   1   6    7.23    0.58
 -17  -1   6    1.47    0.25
  17  -1  -6    1.47    0.26
 -17   1   6    1.19    0.30
 -17   1   6    1.08    0.21
 -17   1   6    1.44    0.30
 -17   1   6    1.30    0.17
  17   1  -6    1.34    0.27
  15  -1  -6    0.25    0.12
 -15  -1   6    0.36    0.12
  15   1  -6    0.06    0.11
 -15   1   6    0.08    0.12
 -15   1   6    0.29    0.12
 -15   1   6    0.29    0.09
 -13  -1   6    8.13    0.59
  13  -1  -6    8.07    0.61
 -13   1   6    8.34    0.63
 -13   1   6    8.57    0.53
 -13   1   6    7.53    0.65
  13   1  -6    7.79    0.62
 -11  -1   6   25.31    1.52
  11  -1  -6   25.26    1.53
 -11   1   6   25.25    1.58
 -11   1   6   25.25    1.46
 -11   1   6   25.81    1.50
  11   1  -6   24.03    1.54
  -9  -1   6    3.09    0.29
  -9  -1   6    3.21    0.21
  -9   1   6    3.10    0.27
  -9   1   6    3.52    0.32
  -9   1   6    3.28    0.26
  -7  -1   6    1.22    0.13
   7  -1  -6    0.82    0.13
  -7  -1   6    0.82    0.16
  -7   1   6    0.88    0.14
  -7   1   6    0.91    0.14
  -7   1   6    1.16    0.17
   7   1  -6    0.97    0.11
  -5  -1   6    0.10    0.06
   5  -1  -6    0.04    0.05
  -5  -1   6    0.09    0.06
  -5   1   6    0.07    0.06
   5   1  -6    0.09    0.06
  -5   1   6    0.02    0.06
   3  -1  -6    0.28    0.10
  -3  -1   6    0.21    0.09
  -3  -1   6    0.15    0.05
  -3   1   6    0.31    0.11
  -3   1   6    0.26    0.05
   3   1  -6    0.22    0.09
  -1  -1   6  174.02   25.23
   1   1  -6  189.73   21.32
  -1   1   6  184.26   19.17
   1  -1   6    1.81    0.22
   1  -1   6    1.77    0.18
  -1  -1  -6    1.82    0.25
   1  -1   6    1.87    0.24
   1   1   6    2.04    0.24
   1   1   6    1.39    0.23
  -1   1  -6    1.71    0.19
  -1   1  -6    1.67    0.24
   3  -1   6    6.93    0.49
  -3  -1  -6    6.59    0.54
   3  -1   6    7.06    0.54
  -3  -1  -6    7.34    0.50
   3   1   6    6.79    0.47
  -3   1  -6    6.35    0.54
  -3   1  -6    6.93    0.51
  -3   1  -6    7.46    0.51
   3   1   6    8.38    0.57
   5  -1   6    0.25    0.10
   5  -1   6    0.37    0.14
  -5  -1  -6    0.18    0.08
  -5  -1  -6    0.30    0.13
  -5   1  -6    0.25    0.11
   5   1   6    0.29    0.12
  -5   1  -6    0.28    0.13
  -5   1  -6    0.28    0.10
   5   1   6    0.18    0.08
   7  -1   6    5.21    0.49
  -7  -1  -6    5.99    0.45
  -7  -1  -6    5.06    0.49
   7  -1   6    5.93    0.44
  -7   1  -6    6.18    0.46
  -7   1  -6    6.76    0.53
   7   1   6    5.41    0.42
  -7   1  -6    6.41    0.53
   7   1   6    5.14    0.49
   9  -1   6    8.64    0.73
  -9  -1  -6   11.43    0.78
   9  -1   6   10.26    0.68
  -9  -1  -6    9.26    0.68
  -9   1  -6    9.56    0.77
   9   1   6    9.77    0.66
  -9   1  -6    9.70    0.70
   9   1   6    9.61    0.75
  -9   1  -6    9.85    0.76
  11  -1   6    5.29    0.49
  11  -1   6    4.33    0.38
 -11  -1  -6    4.34    0.40
 -11  -1  -6    4.86    0.55
 -11   1  -6    4.09    0.45
 -11   1  -6    4.06    0.52
 -11   1  -6    4.24    0.54
  11   1   6    4.36    0.38
  11   1   6    4.39    0.54
  13  -1   6    3.39    0.39
 -13  -1  -6    3.96    0.44
 -13  -1  -6    3.94    0.53
 -13   1  -6    3.71    0.50
  13   1   6    4.59    0.46
  13   1   6    4.11    0.52
 -13   1  -6    3.76    0.55
 -13   1  -6    4.10    0.45
 -15  -1  -6    2.76    0.44
 -15  -1  -6    2.06    0.43
  15  -1   6    2.15    0.31
  15   1   6    2.22    0.32
 -15   1  -6    2.43    0.37
 -15   1  -6    2.10    0.39
  15   1   6    2.09    0.38
 -15   1  -6    2.27    0.45
 -17  -1  -6   47.23    2.89
 -17  -1  -6   49.96    3.00
 -17  -1  -6   43.95    3.05
  17  -1   6   50.07    2.88
  17   1   6   47.97    2.87
  17   1   6   46.25    2.94
 -17   1  -6   53.96    3.05
 -17   1  -6   46.92    2.99
 -17   1  -6   46.34    3.09
 -19  -1  -6    0.52    0.25
  19  -1   6    0.71    0.21
  19   1   6    0.99    0.24
 -19   1  -6    0.16    0.17
  21  -1   6    0.53    0.21
 -21  -1  -6    0.14    0.18
  21   1   6    0.05    0.14
 -21   1  -6    0.32    0.23
 -23  -1  -6    0.79    0.28
 -25  -1  -6   -0.11    0.15
 -25   1  -6    0.27    0.26
 -28   2   6    0.03    0.11
  26  -2  -6    1.71    0.36
  26   2  -6    1.97    0.47
 -26   2   6    2.41    0.35
 -26   2   6    1.89    0.28
  24  -2  -6    2.14    0.38
 -24   2   6    1.90    0.30
  24   2  -6    2.23    0.40
  22  -2  -6    0.96    0.26
 -22   2   6    0.87    0.38
 -22   2   6    0.70    0.17
  22   2  -6    0.70    0.25
 -22   2   6    0.50    0.18
 -22   2   6    0.67    0.19
 -20  -2   6    4.73    0.52
  20  -2  -6    4.93    0.57
  20   2  -6    4.79    0.58
 -20   2   6    5.92    0.49
 -20   2   6    5.58    0.47
 -20   2   6    5.03    0.42
  18  -2  -6    1.33    0.27
 -18  -2   6    1.40    0.26
 -18   2   6    1.69    0.22
 -18   2   6    0.98    0.30
  18   2  -6    1.84    0.33
 -18   2   6    1.81    0.26
  16  -2  -6    3.09    0.38
 -16  -2   6    3.15    0.37
 -16   2   6    3.18    0.48
  16   2  -6    2.95    0.44
 -16   2   6    2.86    0.27
 -16   2   6    3.13    0.35
 -14  -2   6   -0.03    0.07
  14  -2  -6    0.08    0.09
  14   2  -6    0.20    0.12
 -14   2   6    0.11    0.11
 -14   2   6    0.08    0.07
 -14   2   6    0.22    0.09
  12  -2  -6   38.42    2.14
 -12  -2   6   33.25    2.12
  12   2  -6   34.49    2.16
 -12   2   6   36.03    2.09
 -12   2   6   37.96    2.23
 -12   2   6   36.63    2.10
 -10  -2   6    4.85    0.40
  10  -2  -6    5.71    0.40
 -10   2   6    4.64    0.44
 -10   2   6    4.51    0.36
 -10   2   6    4.88    0.36
   8  -2  -6    0.38    0.09
  -8  -2   6    0.18    0.10
  -8  -2   6    0.29    0.10
  -8   2   6    0.14    0.09
   8   2  -6    0.17    0.04
  -8   2   6    0.36    0.10
  -8   2   6    0.26    0.08
   6  -2  -6    0.09    0.07
  -6  -2   6    0.30    0.10
   6  -2  -6    0.29    0.09
   6   2  -6    0.11    0.06
  -6   2   6    0.25    0.10
  -6   2   6    0.16    0.08
  -6   2   6    0.30    0.08
  -4  -2   6  108.95    6.25
   4   2  -6  115.84    6.26
  -2  -2   6    6.87    0.47
  -2  -2   6    6.65    0.48
   2  -2  -6    6.95    0.44
   2  -2  -6    6.84    0.50
  -2   2   6    7.29    0.44
  -2   2   6    6.63    0.50
   2   2  -6    6.43    0.46
   2   2  -6    6.99    0.49
   0  -2   6   27.95    1.65
   0  -2  -6   29.11    1.69
   0  -2  -6   29.62    1.62
   0  -2   6   26.55    1.66
   0   2  -6   26.47    1.67
   0   2   6   27.32    1.69
   0   2   6   28.99    1.62
   0   2  -6   28.61    1.64
  -2  -2  -6    0.23    0.09
   2  -2   6    0.02    0.08
   2  -2   6    0.15    0.08
  -2  -2  -6    0.30    0.09
  -2  -2  -6    0.02    0.09
   2  -2   6    0.21    0.09
  -2   2  -6    0.17    0.09
   2   2   6    0.21    0.11
  -2   2  -6    0.16    0.10
  -4  -2  -6   24.62    1.45
   4  -2   6   25.86    1.52
  -4  -2  -6   25.03    1.54
   4  -2   6   21.77    1.46
   4  -2   6   24.27    1.52
   4   2   6   23.92    1.53
  -4   2  -6   24.48    1.53
   4   2   6   24.77    1.43
  -4   2  -6   23.80    1.51
  -4   2  -6   27.99    1.51
   6  -2   6   16.87    1.07
   6  -2   6   13.23    0.97
  -6  -2  -6   14.84    0.98
  -6  -2  -6   15.66    1.06
   6   2   6   18.65    0.98
   6   2   6   14.98    1.06
  -6   2  -6   15.58    1.06
  -6   2  -6   17.39    1.09
  -6   2  -6   15.29    1.01
  -8  -2  -6   44.73    2.60
   8  -2   6   43.66    2.50
  -8  -2  -6   41.19    2.50
   8   2   6   43.88    2.48
   8   2   6   41.58    2.66
  -8   2  -6   43.05    2.60
  -8   2  -6   42.95    2.53
  -8   2  -6   43.23    2.61
  10  -2   6    9.09    0.63
 -10  -2  -6    8.47    0.70
 -10  -2  -6    9.88    0.64
  10   2   6    8.67    0.61
  10   2   6    7.48    0.68
 -10   2  -6    9.28    0.75
 -10   2  -6    7.79    0.70
 -10   2  -6    8.40    0.64
 -12  -2  -6    0.88    0.25
 -12  -2  -6    1.44    0.25
  12  -2   6    1.32    0.24
  12   2   6    1.17    0.21
 -12   2  -6    1.42    0.33
 -12   2  -6    1.52    0.27
  12   2   6    1.31    0.30
 -12   2  -6    1.67    0.34
  14  -2   6    9.58    0.72
 -14  -2  -6    9.49    0.81
 -14  -2  -6    9.79    0.73
 -14   2  -6    8.77    0.81
 -14   2  -6    9.96    0.89
 -14   2  -6    8.89    0.74
  14   2   6   11.59    0.85
  14   2   6   10.59    0.73
  16  -2   6    0.19    0.13
 -16  -2  -6    0.04    0.17
 -16  -2  -6    0.03    0.09
 -16   2  -6    0.06    0.17
 -16   2  -6    0.32    0.21
  16   2   6    0.06    0.17
 -16   2  -6   -0.03    0.09
  16   2   6   -0.07    0.09
 -18  -2  -6    5.70    0.70
  18  -2   6    5.66    0.60
  18   2   6    5.31    0.60
  18   2   6    6.23    0.69
 -18   2  -6    5.58    0.72
 -20  -2  -6    0.28    0.18
  20  -2   6    0.16    0.13
  20   2   6    0.58    0.20
 -20   2  -6    0.58    0.25
 -22  -2  -6    0.10    0.18
 -22   2  -6   -0.07    0.16
 -24  -2  -6   -0.11    0.15
 -24   2  -6    0.20    0.23
 -27   3   6    6.63    0.56
 -27   3   6    6.45    0.61
  25  -3  -6    0.03    0.13
 -25   3   6    0.11    0.11
  25   3  -6   -0.17    0.08
 -25   3   6    0.04    0.11
  23  -3  -6    0.39    0.20
  23   3  -6    0.56    0.22
 -23   3   6    0.49    0.15
 -23   3   6    0.19    0.14
  21  -3  -6    0.54    0.20
 -21   3   6    0.68    0.18
 -21   3   6    0.50    0.18
 -21   3   6    0.66    0.17
 -21   3   6    0.04    0.17
  21   3  -6    0.66    0.22
  19  -3  -6    1.23    0.26
 -19  -3   6    0.95    0.23
 -19   3   6    1.05    0.19
 -19   3   6    1.11    0.31
 -19   3   6    1.19    0.22
  19   3  -6    0.58    0.21
  17  -3  -6    0.07    0.11
 -17  -3   6   -0.12    0.06
 -17   3   6   -0.05    0.13
 -17   3   6    0.17    0.10
 -17   3   6    0.02    0.07
  17   3  -6    0.06    0.12
 -15  -3   6    0.62    0.17
  15  -3  -6    1.34    0.24
  15   3  -6    0.79    0.22
 -15   3   6    1.04    0.18
 -15   3   6    0.95    0.18
 -15   3   6    0.87    0.25
 -13  -3   6    0.26    0.11
  13  -3  -6    0.19    0.11
  13   3  -6    0.12    0.11
 -13   3   6    0.23    0.10
 -13   3   6    0.25    0.09
  11  -3  -6    9.73    0.67
 -11  -3   6   10.69    0.78
 -11  -3   6   10.73    0.71
 -11   3   6    9.24    0.75
 -11   3   6    9.43    0.66
 -11   3   6    9.69    0.64
   9  -3  -6    4.47    0.35
  -9  -3   6    4.38    0.42
  -9  -3   6    4.94    0.40
   9  -3  -6    4.53    0.41
  -9   3   6    4.59    0.37
  -9   3   6    4.38    0.33
  -9   3   6    4.89    0.43
  -7  -3   6    0.12    0.08
   7  -3  -6   -0.01    0.05
  -7  -3   6    0.12    0.10
  -7   3   6    0.07    0.07
   7   3  -6    0.26    0.07
  -7   3   6    0.24    0.07
  -7   3   6    0.20    0.09
   5  -3  -6    9.19    0.65
   5  -3  -6    9.48    0.66
  -5  -3   6   10.48    0.69
  -5   3   6   10.36    0.68
   5   3  -6    9.79    0.68
  -5   3   6    9.14    0.65
   5   3  -6   10.00    0.63
  -5   3   6   10.32    0.61
   3  -3  -6    6.91    0.51
   3  -3  -6    6.49    0.48
  -3  -3   6    7.65    0.52
  -3   3   6    7.57    0.48
  -3   3   6    7.51    0.53
   3   3  -6    6.17    0.49
   3   3  -6    6.55    0.49
   1  -3  -6    3.88    0.35
  -1  -3   6    3.54    0.32
   1  -3  -6    3.63    0.30
  -1   3   6    3.73    0.30
  -1   3   6    4.09    0.27
   1   3  -6    3.65    0.32
  -1   3   6    4.06    0.36
   1   3  -6    3.85    0.34
   1  -3   6   -0.10    0.06
  -1  -3  -6    0.04    0.06
  -1  -3  -6    0.06    0.09
   1  -3   6    0.09    0.08
  -1  -3  -6    0.12    0.06
   1   3   6    0.08    0.05
  -1   3  -6   -0.05    0.05
   1   3   6    0.07    0.10
  -1   3  -6   -0.05    0.08
  -3  -3  -6    2.27    0.32
  -3  -3  -6    2.30    0.21
   3  -3   6    2.68    0.33
   3  -3   6    2.58    0.28
  -3  -3  -6    2.92    0.36
   3   3   6    2.05    0.20
  -3   3  -6    2.92    0.36
  -3   3  -6    2.33    0.31
   3   3   6    3.13    0.37
  -5  -3  -6    0.07    0.11
  -5  -3  -6    0.03    0.05
   5  -3   6    0.13    0.10
   5  -3   6    0.14    0.09
  -5  -3  -6    0.11    0.09
   5   3   6    0.05    0.12
  -5   3  -6    0.14    0.09
   5   3   6    0.16    0.07
  -5   3  -6    0.08    0.11
  -5   3  -6    0.02    0.09
  -7  -3  -6    4.99    0.55
   7  -3   6    5.34    0.42
  -7  -3  -6    4.74    0.39
   7  -3   6    5.36    0.50
   7   3   6    5.22    0.39
  -7   3  -6    5.21    0.49
  -7   3  -6    5.38    0.44
  -7   3  -6    5.45    0.50
   7   3   6    4.99    0.48
  -9  -3  -6   -0.06    0.05
  -9  -3  -6   -0.07    0.07
   9  -3   6    0.23    0.10
   9   3   6    0.00    0.07
  -9   3  -6    0.13    0.15
   9   3   6   -0.06    0.09
  -9   3  -6   -0.07    0.07
  -9   3  -6   -0.05    0.07
 -11  -3  -6    0.03    0.10
 -11  -3  -6   -0.10    0.05
  11  -3   6    0.04    0.07
  11   3   6   -0.15    0.10
 -11   3  -6    0.11    0.09
 -11   3  -6    0.16    0.16
  11   3   6    0.12    0.09
 -11   3  -6    0.17    0.14
 -13  -3  -6    0.19    0.12
 -13  -3  -6    0.14    0.14
  13  -3   6    0.43    0.15
 -13   3  -6    0.05    0.14
 -13   3  -6    0.18    0.13
  13   3   6    0.20    0.18
 -13   3  -6    0.28    0.18
  13   3   6    0.56    0.16
 -15  -3  -6    0.59    0.22
  15  -3   6    0.44    0.15
 -15   3  -6    0.58    0.25
  15   3   6    0.69    0.18
  15   3   6    0.50    0.20
 -15   3  -6    0.47    0.22
 -15   3  -6    0.75    0.20
  17  -3   6   -0.02    0.09
 -17  -3  -6    0.00    0.13
 -17  -3  -6    0.24    0.15
  17   3   6    0.21    0.14
  17   3   6   -0.13    0.13
 -17   3  -6    0.02    0.16
 -17   3  -6    0.22    0.23
 -19  -3  -6    0.55    0.24
  19  -3   6    1.19    0.32
 -19   3  -6    0.69    0.28
  19   3   6    0.38    0.22
  19   3   6    0.50    0.20
 -21  -3  -6    2.82    0.48
  21  -3   6    2.44    0.39
 -21   3  -6    2.85    0.55
  21   3   6    2.57    0.43
 -23  -3  -6    1.05    0.32
 -23   3  -6    1.06    0.36
 -25  -3  -6    0.78    0.30
 -28   4   6    3.87    0.53
  26  -4  -6    0.16    0.17
 -26   4   6    0.07    0.14
 -26   4   6    0.00    0.11
  24  -4  -6    2.98    0.45
 -24   4   6    1.96    0.32
  24   4  -6    2.28    0.43
 -24   4   6    1.56    0.35
  22  -4  -6    0.03    0.11
 -22   4   6    0.19    0.12
 -22   4   6   -0.11    0.12
 -22   4   6    0.12    0.11
  22   4  -6    0.01    0.14
  20  -4  -6   -0.11    0.07
 -20  -4   6   -0.03    0.10
 -20   4   6    0.09    0.11
  20   4  -6   -0.14    0.07
 -20   4   6   -0.08    0.07
 -20   4   6   -0.09    0.12
  18  -4  -6    4.98    0.60
 -18   4   6    5.06    0.44
 -18   4   6    5.16    0.43
 -18   4   6    4.32    0.63
  18   4  -6    4.58    0.56
  16  -4  -6    5.19    0.44
 -16  -4   6    4.96    0.45
 -16   4   6    5.41    0.67
 -16   4   6    4.50    0.39
  16   4  -6    4.91    0.57
  14  -4  -6    0.09    0.08
 -14  -4   6    0.11    0.15
 -14  -4   6   -0.04    0.07
 -14   4   6    0.01    0.07
 -14   4   6   -0.02    0.11
 -14   4   6    0.01    0.06
 -12  -4   6    4.07    0.36
  12  -4  -6    3.49    0.32
 -12  -4   6    3.83    0.49
 -12   4   6    3.81    0.35
 -12   4   6    2.55    0.46
 -12   4   6    3.99    0.30
 -10  -4   6    2.80    0.33
 -10  -4   6    2.33    0.35
  10  -4  -6    2.38    0.26
  10  -4  -6    2.32    0.34
  10   4  -6    2.21    0.16
 -10   4   6    2.04    0.33
 -10   4   6    2.59    0.21
 -10   4   6    2.50    0.30
  10   4  -6    2.22    0.16
  -8  -4   6   10.61    0.73
  -8  -4   6    9.19    0.66
   8  -4  -6    8.31    0.68
  -8   4   6    9.26    0.58
  -8   4   6   10.27    0.72
   8   4  -6   10.15    0.59
  -8   4   6    7.89    0.64
   6  -4  -6   15.67    1.03
   6  -4  -6   16.74    1.06
  -6  -4   6   16.28    1.08
  -6   4   6   15.37    1.04
  -6   4   6   16.84    1.07
   6   4  -6   15.75    1.08
   6   4  -6   17.45    0.99
  -6   4   6   16.29    0.95
   4  -4  -6   11.73    0.82
   4  -4  -6   11.65    0.81
  -4  -4   6   12.45    0.84
  -4   4   6   12.65    0.74
  -4   4   6   12.03    0.84
   4   4  -6   12.81    0.80
  -4   4   6   13.50    0.83
   4   4  -6   12.18    0.84
  -2  -4   6    2.03    0.29
   2  -4  -6    2.74    0.26
   2  -4  -6    2.24    0.29
  -2   4   6    3.30    0.37
   2   4  -6    2.40    0.30
   2   4  -6    2.31    0.28
  -2   4   6    2.37    0.18
  -2   4   6    2.27    0.27
   0  -4   6    9.41    0.72
   0  -4  -6   11.14    0.70
   0  -4  -6    8.66    0.70
   0   4  -6   10.58    0.72
   0   4  -6   10.50    0.73
   0   4   6    9.46    0.69
   0   4   6   11.24    0.75
   0   4   6   10.44    0.61
   2  -4   6    3.21    0.32
  -2  -4  -6    3.70    0.36
   2  -4   6    4.21    0.38
  -2  -4  -6    3.51    0.27
  -2  -4  -6    3.36    0.33
   2   4   6    4.07    0.26
  -2   4  -6    2.98    0.38
   2   4   6    3.48    0.40
  -2   4  -6    3.51    0.40
  -4  -4  -6    3.26    0.40
   4  -4   6    3.97    0.46
  -4  -4  -6    3.11    0.27
   4  -4   6    3.27    0.31
  -4  -4  -6    4.58    0.39
  -4   4  -6    3.19    0.41
   4   4   6    3.88    0.28
  -4   4  -6    3.26    0.40
   4   4   6    3.26    0.42
  -6  -4  -6    7.45    0.51
   6  -4   6    6.97    0.53
  -6  -4  -6    6.71    0.59
  -6  -4  -6    7.42    0.60
   6  -4   6    6.60    0.60
   6   4   6    7.29    0.67
   6   4   6    6.91    0.49
  -6   4  -6    7.89    0.62
  -6   4  -6    7.60    0.63
  -6   4  -6    7.02    0.60
  -8  -4  -6    3.49    0.31
  -8  -4  -6    4.25    0.49
  -8  -4  -6    3.60    0.47
   8  -4   6    3.42    0.33
   8  -4   6    4.19    0.52
  -8   4  -6    3.66    0.48
   8   4   6    3.09    0.29
   8   4   6    3.37    0.44
  -8   4  -6    3.69    0.41
  -8   4  -6    3.38    0.45
 -10  -4  -6    0.17    0.10
 -10  -4  -6    0.46    0.18
  10  -4   6    0.23    0.11
 -10   4  -6    0.24    0.17
  10   4   6    0.17    0.15
 -10   4  -6    0.11    0.12
  10   4   6    0.19    0.10
 -10   4  -6    0.19    0.14
  12  -4   6    3.48    0.39
 -12  -4  -6    4.99    0.55
 -12  -4  -6    2.74    0.36
 -12   4  -6    2.76    0.45
 -12   4  -6    3.48    0.55
 -12   4  -6    3.89    0.46
  12   4   6    4.69    0.55
  12   4   6    3.81    0.40
 -14  -4  -6    2.08    0.30
  14  -4   6    1.91    0.28
 -14   4  -6    1.52    0.37
  14   4   6    1.99    0.29
  14   4   6    1.72    0.35
 -14   4  -6    1.92    0.44
 -16  -4  -6    2.88    0.39
  16  -4   6    3.09    0.40
 -16  -4  -6    3.10    0.48
 -16   4  -6    2.96    0.43
 -16   4  -6    3.68    0.55
  16   4   6    3.74    0.52
 -16   4  -6    3.37    0.59
  16   4   6    3.71    0.44
 -18  -4  -6    0.56    0.23
  18  -4   6    0.76    0.22
  18   4   6    0.22    0.15
 -18   4  -6    0.41    0.25
 -20  -4  -6    0.06    0.12
  20  -4   6    0.10    0.15
  20   4   6    0.09    0.12
  20   4   6    0.28    0.21
 -20   4  -6    0.01    0.17
 -22  -4  -6    0.04    0.14
 -22   4  -6    0.13    0.23
 -24  -4  -6    1.15    0.36
 -27   5   6    0.19    0.16
 -27   5   6    0.19    0.18
 -25  -5   6    0.39    0.30
 -25   5   6    0.37    0.21
 -25   5   6    0.27    0.19
  23  -5  -6    0.40    0.19
 -23  -5   6    0.36    0.28
 -23   5   6    0.53    0.23
 -23   5   6    0.61    0.20
  23   5  -6    0.40    0.20
  21  -5  -6    1.12    0.26
 -21  -5   6    0.58    0.31
  21   5  -6    1.79    0.36
 -21   5   6    1.46    0.26
 -21   5   6    1.82    0.30
  19  -5  -6    5.30    0.56
 -19  -5   6    4.79    0.53
 -19  -5   6    5.67    0.79
 -19   5   6    5.20    0.73
 -19   5   6    5.92    0.46
  19   5  -6    4.67    0.60
 -19   5   6    4.48    0.46
  17  -5  -6    0.58    0.17
 -17  -5   6    2.10    0.46
 -17  -5   6    0.79    0.19
 -17   5   6    0.89    0.21
 -17   5   6    0.77    0.26
  17   5  -6    1.06    0.25
 -17   5   6    1.07    0.19
  15  -5  -6   -0.03    0.07
 -15  -5   6    0.12    0.11
 -15   5   6    0.27    0.13
 -15   5   6    0.18    0.09
 -15   5   6   -0.05    0.11
 -13  -5   6   11.00    0.75
 -13  -5   6   10.25    0.85
  13  -5  -6    9.60    0.68
  13  -5  -6    9.77    0.81
 -13   5   6   10.29    0.73
 -13   5   6    9.10    0.82
 -13   5   6   10.09    0.66
  11  -5  -6    4.10    0.34
 -11  -5   6    4.22    0.54
 -11  -5   6    4.16    0.39
  11  -5  -6    3.90    0.50
 -11   5   6    4.58    0.32
 -11   5   6    4.83    0.46
  11   5  -6    4.27    0.29
  -9  -5   6    2.62    0.39
   9  -5  -6    2.86    0.39
   9  -5  -6    3.05    0.25
  -9  -5   6    2.85    0.34
  -9   5   6    2.88    0.22
  -9   5   6    3.01    0.42
   9   5  -6    3.12    0.23
  -9   5   6    2.75    0.34
   7  -5  -6    1.54    0.26
  -7  -5   6    1.07    0.20
  -7  -5   6    1.08    0.24
   7   5  -6    1.48    0.26
  -7   5   6    1.29    0.12
  -7   5   6    1.43    0.25
  -7   5   6    1.09    0.23
   5  -5  -6   15.13    0.97
  -5  -5   6   13.87    1.01
   5  -5  -6   14.73    1.00
  -5   5   6   15.15    0.99
  -5   5   6   15.13    0.99
   5   5  -6   14.76    1.01
  -5   5   6   14.54    0.84
   3  -5  -6   37.00    2.29
   3  -5  -6   40.34    2.31
  -3  -5   6   37.07    2.33
  -3   5   6   37.36    2.29
  -3   5   6   39.27    2.15
  -3   5   6   39.22    2.32
   3   5  -6   39.64    2.33
  -3   5   6   39.60    2.15
   1  -5  -6   31.10    2.12
   1  -5  -6   38.98    2.16
  -1  -5   6   35.25    2.17
  -1   5   6   35.52    2.16
  -1   5   6   36.51    1.99
   1   5  -6   37.69    2.18
  -1   5   6   35.97    2.14
   1  -5   6    0.33    0.15
   1  -5   6    0.37    0.12
  -1  -5  -6    0.60    0.15
  -1  -5  -6    0.67    0.17
  -1  -5  -6    0.50    0.09
  -1   5  -6    0.76    0.19
   1   5   6    0.66    0.17
  -1   5  -6    0.53    0.16
   1   5   6    0.72    0.09
   1   5   6    0.78    0.20
  -3  -5  -6   14.12    0.79
   3  -5   6   11.57    0.91
  -3  -5  -6   14.05    0.91
  -3  -5  -6   13.48    0.91
   3  -5   6   12.86    0.84
   3   5   6   11.98    0.76
  -3   5  -6   13.24    0.93
   3   5   6   11.31    0.90
  -3   5  -6   11.75    0.89
  -5  -5  -6    8.79    0.69
   5  -5   6    9.04    0.73
  -5  -5  -6    8.87    0.70
   5  -5   6    8.41    0.63
  -5  -5  -6    9.97    0.60
   5   5   6    8.57    0.70
   5   5   6    9.34    0.58
  -5   5  -6    8.20    0.71
  -5   5  -6    7.82    0.69
   7  -5   6    5.74    0.46
  -7  -5  -6    6.16    0.44
  -7  -5  -6    6.73    0.58
  -7  -5  -6    6.21    0.54
   7  -5   6    5.28    0.56
  -7   5  -6    5.69    0.50
   7   5   6    4.96    0.52
  -7   5  -6    6.49    0.57
  -7   5  -6    5.67    0.57
   7   5   6    6.39    0.44
  -9  -5  -6    1.02    0.27
   9  -5   6    0.79    0.24
  -9  -5  -6    0.86    0.24
   9  -5   6    1.33    0.22
  -9  -5  -6    0.87    0.17
  -9   5  -6    0.99    0.26
   9   5   6    0.93    0.24
  -9   5  -6    1.13    0.23
  -9   5  -6    1.06    0.28
   9   5   6    0.70    0.16
  11  -5   6    0.30    0.13
 -11  -5  -6    0.14    0.10
 -11  -5  -6    0.30    0.18
 -11  -5  -6    0.19    0.13
  11   5   6    0.12    0.10
  11   5   6    0.37    0.17
 -11   5  -6    0.24    0.13
 -11   5  -6    0.13    0.18
 -11   5  -6    0.24    0.19
 -13  -5  -6   -0.05    0.12
 -13  -5  -6    0.02    0.09
 -13  -5  -6    0.11    0.19
  13  -5   6    0.16    0.11
 -13   5  -6   -0.14    0.12
 -13   5  -6   -0.13    0.12
 -13   5  -6   -0.03    0.08
  13   5   6   -0.03    0.12
  13   5   6    0.09    0.11
 -15  -5  -6    1.95    0.36
  15  -5   6    1.71    0.29
 -15  -5  -6    2.10    0.46
 -15  -5  -6    2.41    0.37
  15   5   6    2.07    0.39
 -15   5  -6    1.62    0.37
 -15   5  -6    1.66    0.32
  15   5   6    1.73    0.30
 -15   5  -6    2.43    0.49
  17  -5   6    5.67    0.52
 -17  -5  -6    5.06    0.74
 -17  -5  -6    5.97    0.69
  17   5   6    6.17    0.54
 -17   5  -6    4.35    0.64
  17   5   6    5.69    0.70
 -19  -5  -6    0.13    0.16
  19  -5   6    0.65    0.20
  19   5   6    0.87    0.27
  19   5   6    0.50    0.24
 -19   5  -6    0.81    0.33
 -21  -5  -6    2.88    0.51
 -21  -5  -6    3.47    0.65
 -21   5  -6    4.34    0.68
  21   5   6    3.84    0.50
 -23  -5  -6    0.29    0.21
 -28   6   6    2.15    0.44
  26  -6  -6    3.40    0.50
 -26   6   6    2.52    0.46
 -24  -6   6    1.82    0.52
  24  -6  -6    1.41    0.32
  24   6  -6    2.30    0.46
 -24   6   6    1.86    0.35
 -24   6   6    1.04    0.29
  22  -6  -6    5.03    0.58
 -22   6   6    5.40    0.67
  22   6  -6    4.10    0.69
 -22   6   6    5.35    0.48
  20  -6  -6    0.18    0.13
 -20  -6   6    0.13    0.19
 -20   6   6    0.06    0.12
  20   6  -6    0.16    0.15
 -20   6   6    0.28    0.14
 -18  -6   6    6.57    0.83
  18  -6  -6    6.76    0.57
 -18  -6   6    7.03    0.59
 -18   6   6    6.97    0.88
 -18   6   6    6.67    0.52
 -18   6   6    6.99    0.60
 -16  -6   6    0.11    0.10
  16  -6  -6    0.04    0.08
 -16  -6   6    0.15    0.16
 -16   6   6   -0.02    0.13
 -16   6   6    0.16    0.10
 -16   6   6    0.06    0.11
  14  -6  -6    5.81    0.68
  14  -6  -6    4.98    0.41
 -14  -6   6    4.72    0.63
 -14  -6   6    4.54    0.44
 -14   6   6    5.95    0.49
 -14   6   6    5.13    0.67
 -14   6   6    4.69    0.38
 -12  -6   6    3.78    0.53
  12  -6  -6    3.26    0.30
 -12  -6   6    3.87    0.43
  12  -6  -6    2.59    0.43
  12   6  -6    3.69    0.27
 -12   6   6    3.63    0.52
 -12   6   6    3.94    0.44
 -12   6   6    3.46    0.28
 -10  -6   6    6.45    0.63
 -10  -6   6    6.83    0.55
  10  -6  -6    7.07    0.63
 -10   6   6    6.58    0.62
 -10   6   6    7.17    0.45
 -10   6   6    7.27    0.58
  10   6  -6    6.67    0.46
  -8  -6   6    4.89    0.50
  -8  -6   6    5.43    0.45
   8  -6  -6    6.02    0.52
   8   6  -6    5.10    0.51
   8   6  -6    4.73    0.36
  -8   6   6    5.34    0.51
  -8   6   6    4.77    0.32
  -8   6   6    4.57    0.44
   6  -6  -6    3.56    0.46
  -6  -6   6    3.76    0.48
  -6   6   6    3.94    0.24
   6   6  -6    3.65    0.46
  -6   6   6    4.46    0.42
  -6   6   6    4.20    0.46
  -4  -6   6    2.75    0.39
   4  -6  -6    2.64    0.33
   4  -6  -6    2.37    0.34
   4   6  -6    2.98    0.40
  -4   6   6    2.60    0.36
  -4   6   6    2.40    0.34
  -2  -6   6   26.42    1.69
   2  -6  -6   25.16    1.65
   2  -6  -6   25.53    1.63
  -2   6   6   26.79    1.65
   2   6  -6   27.79    1.69
  -2   6   6   26.40    1.67
   0  -6  -6   18.15    1.18
   0  -6  -6   17.31    1.19
   0  -6   6   17.84    1.23
   0   6   6   17.94    1.21
   0   6   6   18.41    1.02
   0   6  -6   18.68    1.23
   0   6   6   16.80    1.18
   2  -6   6   14.72    0.97
   2  -6   6   12.73    1.04
  -2  -6  -6   15.84    1.04
  -2  -6  -6   16.07    0.88
  -2  -6  -6   14.24    1.01
   2   6   6   14.15    0.86
   2   6   6   15.00    1.04
   2   6   6   14.82    1.04
  -2   6  -6   15.10    1.06
   4  -6   6    4.85    0.55
  -4  -6  -6    3.64    0.46
   4  -6   6    3.55    0.35
  -4  -6  -6    3.88    0.30
  -4  -6  -6    3.82    0.45
  -4   6  -6    4.45    0.54
   4   6   6    3.84    0.29
   4   6   6    4.44    0.50
  -6  -6  -6    2.89    0.26
  -6  -6  -6    2.37    0.37
   6  -6   6    3.59    0.49
  -6  -6  -6    3.20    0.46
   6  -6   6    2.53    0.31
   6   6   6    3.48    0.27
  -6   6  -6    2.94    0.46
   6   6   6    3.63    0.47
  -6   6  -6    2.81    0.41
  -8  -6  -6    7.54    0.53
  -8  -6  -6    6.88    0.62
   8  -6   6    7.75    0.71
  -8  -6  -6    8.28    0.70
   8  -6   6    6.66    0.54
   8   6   6    7.56    0.53
  -8   6  -6    6.44    0.67
  -8   6  -6    7.57    0.60
   8   6   6    7.16    0.65
  10  -6   6    2.22    0.41
 -10  -6  -6    1.98    0.26
 -10  -6  -6    1.42    0.31
 -10  -6  -6    1.89    0.37
  10   6   6    2.30    0.28
  10   6   6    2.08    0.36
 -10   6  -6    2.55    0.47
 -10   6  -6    1.59    0.30
 -10   6  -6    1.20    0.31
 -12  -6  -6    3.99    0.75
  12  -6   6    3.96    0.45
 -12  -6  -6    5.25    0.70
 -12  -6  -6    5.37    0.43
  12  -6   6    4.97    0.68
 -12   6  -6    4.51    0.53
 -12   6  -6    4.08    0.58
  12   6   6    4.38    0.42
 -12   6  -6    3.58    0.61
  12   6   6    5.34    0.62
  14  -6   6    1.10    0.23
 -14  -6  -6    1.30    0.30
 -14  -6  -6    1.71    0.27
 -14  -6  -6    0.96    0.34
 -14   6  -6    1.41    0.34
 -14   6  -6    0.82    0.30
 -14   6  -6    1.50    0.30
  14   6   6    1.77    0.35
  14   6   6    1.24    0.25
 -16  -6  -6    3.19    0.57
  16  -6   6    2.01    0.33
 -16  -6  -6    2.46    0.42
 -16  -6  -6    2.28    0.34
 -16   6  -6    2.14    0.44
  16   6   6    2.38    0.35
  16   6   6    2.32    0.44
  18  -6   6    0.82    0.26
 -18  -6  -6    0.58    0.29
 -18  -6  -6    0.49    0.20
  18   6   6    0.70    0.28
  18   6   6    1.09    0.26
 -18   6  -6    1.32    0.38
  20  -6   6    0.90    0.25
 -20  -6  -6    0.49    0.31
 -20  -6  -6    1.36    0.33
  20   6   6    0.98    0.27
  20   6   6    0.68    0.32
 -20   6  -6    0.42    0.27
 -22  -6  -6    0.03    0.12
  25  -7  -6    0.70    0.29
 -25   7   6    0.41    0.24
 -23  -7   6    2.20    0.53
  23  -7  -6    2.28    0.39
 -23   7   6    2.43    0.45
  21  -7  -6   -0.16    0.08
 -21   7   6   -0.03    0.11
 -21   7   6    0.06    0.18
  19  -7  -6    0.21    0.13
 -19  -7   6   -0.06    0.12
 -19   7   6    0.16    0.15
 -19   7   6    0.09    0.10
 -17  -7   6   10.43    0.80
  17  -7  -6    9.82    0.75
 -17  -7   6   10.80    0.99
 -17   7   6   10.12    0.98
 -17   7   6   11.26    0.73
 -17   7   6   10.80    0.83
  15  -7  -6    0.22    0.17
  15  -7  -6    0.06    0.08
 -15  -7   6    0.14    0.12
 -15  -7   6    0.29    0.19
 -15   7   6    0.07    0.12
 -15   7   6    0.30    0.23
 -15   7   6    0.05    0.09
 -13  -7   6    2.81    0.37
  13  -7  -6    3.34    0.29
 -13  -7   6    2.86    0.49
 -13   7   6    2.93    0.50
 -13   7   6    3.10    0.26
  13   7  -6    2.94    0.26
 -13   7   6    2.39    0.37
 -11  -7   6    1.09    0.23
 -11  -7   6    0.89    0.27
  11  -7  -6    1.28    0.17
  11  -7  -6    0.80    0.25
  11   7  -6    1.03    0.17
 -11   7   6    0.89    0.27
 -11   7   6    1.42    0.27
 -11   7   6    1.12    0.14
   9  -7  -6    0.41    0.18
  -9  -7   6    0.44    0.16
  -9  -7   6    0.63    0.22
  -9   7   6    0.72    0.10
  -9   7   6    0.57    0.18
  -9   7   6    1.00    0.25
   9   7  -6    0.70    0.14
  -7  -7   6   -0.08    0.06
  -7  -7   6   -0.18    0.06
   7  -7  -6    0.12    0.11
   7   7  -6   -0.04    0.06
  -7   7   6   -0.01    0.08
  -7   7   6   -0.02    0.08
   7   7  -6    0.02    0.10
   5  -7  -6    2.84    0.42
  -5  -7   6    3.65    0.46
  -5   7   6    3.04    0.42
   5   7  -6    3.62    0.48
  -5   7   6    3.36    0.43
   3  -7  -6    0.18    0.12
  -3  -7   6    0.01    0.11
   3  -7  -6    0.18    0.12
  -3   7   6    0.01    0.09
  -3   7   6    0.01    0.10
   3   7  -6    0.06    0.10
   1  -7  -6    0.08    0.11
   1  -7  -6    0.02    0.08
  -1  -7   6   -0.06    0.08
  -1   7   6   -0.01    0.10
  -1   7   6   -0.05    0.07
   1   7  -6    0.08    0.10
  -1  -7  -6    2.95    0.40
   1  -7   6    3.29    0.47
   1  -7   6    3.45    0.38
  -1  -7  -6    3.48    0.45
  -1   7  -6    3.27    0.45
   1   7   6    3.14    0.44
   1   7   6    2.96    0.22
   1   7   6    3.93    0.47
  -3  -7  -6   12.54    0.73
   3  -7   6   12.83    0.96
  -3  -7  -6   13.55    0.89
   3  -7   6   10.94    0.80
  -3  -7  -6   11.90    0.91
   3   7   6   13.04    0.94
   3   7   6   11.16    0.72
   3   7   6   10.56    0.88
  -3   7  -6   11.20    0.92
  -5  -7  -6    2.44    0.37
  -5  -7  -6    1.80    0.35
   5  -7   6    2.42    0.30
  -5  -7  -6    2.59    0.22
   5  -7   6    2.01    0.37
   5   7   6    2.44    0.22
  -5   7  -6    2.14    0.39
   5   7   6    2.68    0.41
   7  -7   6    6.75    0.54
  -7  -7  -6    7.28    0.68
   7  -7   6    6.76    0.68
  -7  -7  -6    7.30    0.51
  -7  -7  -6    7.49    0.64
  -7   7  -6    6.41    0.64
   7   7   6    8.20    0.52
   7   7   6    7.98    0.68
  -7   7  -6    5.39    0.70
  -9  -7  -6    2.43    0.39
  -9  -7  -6    4.01    0.84
   9  -7   6    2.51    0.33
   9  -7   6    2.87    0.50
  -9  -7  -6    2.92    0.32
   9   7   6    2.49    0.41
   9   7   6    3.26    0.34
  -9   7  -6    2.65    0.45
  -9   7  -6    2.85    0.48
  11  -7   6   17.11    1.39
  11  -7   6   19.00    1.20
 -11  -7  -6   19.70    1.31
 -11  -7  -6   20.88    1.43
 -11  -7  -6   18.43    1.17
 -11   7  -6   18.73    1.43
  11   7   6   17.08    1.18
  11   7   6   17.29    1.32
 -11   7  -6   18.74    1.37
 -11   7  -6   18.90    1.27
 -13  -7  -6    7.11    0.65
  13  -7   6    8.22    0.93
 -13  -7  -6    6.76    0.82
 -13  -7  -6    6.71    0.54
  13  -7   6    7.14    0.56
 -13   7  -6    6.80    0.82
 -13   7  -6    6.26    0.60
  13   7   6    6.97    0.68
  13   7   6    5.48    0.53
 -13   7  -6    8.09    0.93
  15  -7   6    0.53    0.17
 -15  -7  -6    0.36    0.23
 -15  -7  -6    0.57    0.18
 -15  -7  -6    0.34    0.20
  15   7   6    0.60    0.19
 -15   7  -6    0.67    0.30
 -15   7  -6    1.05    0.30
  15   7   6    0.69    0.30
  17  -7   6   11.01    0.79
 -17  -7  -6    7.62    0.79
 -17  -7  -6   10.31    1.16
  17   7   6   10.46    0.89
  17   7   6   10.25    0.80
  19  -7   6    0.08    0.11
 -19  -7  -6   -0.05    0.14
 -19  -7  -6   -0.04    0.10
 -19   7  -6   -0.04    0.20
  19   7   6    0.00    0.19
  19   7   6   -0.10    0.12
 -21  -7  -6    0.86    0.27
 -23  -7  -6    0.36    0.26
  26  -8  -6    2.34    0.40
 -26   8   6    1.73    0.44
  24  -8  -6   -0.04    0.09
 -22  -8   6    0.61    0.31
  22  -8  -6    0.64    0.19
 -22   8   6    0.51    0.19
  20  -8  -6    0.55    0.18
 -20  -8   6    0.22    0.25
 -20   8   6    0.69    0.23
 -20   8   6    0.15    0.13
  18  -8  -6    4.14    0.47
 -18  -8   6    4.81    0.74
 -18   8   6    4.96    0.59
 -18   8   6    4.74    0.41
  16  -8  -6    0.40    0.14
 -16  -8   6    0.73    0.20
 -16  -8   6    1.00    0.34
  16  -8  -6    0.39    0.24
 -16   8   6    0.44    0.25
  16   8  -6    0.72    0.13
 -16   8   6    0.43    0.13
 -14  -8   6    5.20    0.70
 -14  -8   6    5.31    0.48
  14  -8  -6    5.41    0.71
  14  -8  -6    5.27    0.41
  14   8  -6    4.38    0.38
 -14   8   6    6.25    0.75
 -14   8   6    5.38    0.52
 -14   8   6    4.71    0.37
 -12  -8   6    3.32    0.52
 -12  -8   6    2.93    0.39
  12  -8  -6    2.45    0.27
  12  -8  -6    2.77    0.49
 -12   8   6    3.67    0.56
  12   8  -6    2.88    0.31
 -12   8   6    2.92    0.24
 -12   8   6    2.78    0.41
 -10  -8   6   21.47    1.57
  10  -8  -6   19.84    1.53
 -10  -8   6   21.86    1.42
 -10   8   6   24.33    1.51
 -10   8   6   25.25    1.62
 -10   8   6   22.39    1.28
  10   8  -6   21.36    1.36
  -8  -8   6    2.49    0.43
  -8  -8   6    2.50    0.34
   8  -8  -6    2.75    0.46
   8   8  -6    2.79    0.32
  -8   8   6    2.27    0.40
   8   8  -6    2.90    0.47
  -8   8   6    2.60    0.40
  -6  -8   6    5.86    0.69
  -6  -8   6    5.80    0.49
   6  -8  -6    5.72    0.66
  -6   8   6    6.02    0.58
  -6   8   6    4.59    0.56
   6   8  -6    6.69    0.73
  -4  -8   6    0.50    0.20
   4  -8  -6    0.63    0.21
  -4   8   6    0.67    0.22
   4   8  -6    0.18    0.16
  -4   8   6    0.96    0.24
   2  -8  -6    1.66    0.32
  -2  -8   6    1.99    0.39
   2  -8  -6    2.33    0.35
  -2   8   6    2.18    0.36
   2   8  -6    1.79    0.35
  -2   8   6    2.36    0.36
   0  -8   6   28.10    1.67
   0  -8  -6   27.69    1.72
   0  -8   6   27.23    1.82
   0  -8  -6   25.98    1.77
   0   8   6   24.14    1.75
   0   8   6   28.01    1.77
   0   8  -6   28.66    1.82
  -2  -8  -6    4.32    0.52
  -2  -8  -6    5.11    0.34
  -2  -8  -6    5.96    0.56
   2  -8   6    5.73    0.67
   2  -8   6    5.17    0.45
   2   8   6    5.42    0.62
  -2   8  -6    5.89    0.58
   2   8   6    4.94    0.34
   2   8   6    5.89    0.55
   4  -8   6    2.35    0.42
  -4  -8  -6    2.42    0.21
   4  -8   6    2.81    0.34
  -4  -8  -6    2.29    0.40
  -4  -8  -6    2.27    0.36
   4   8   6    2.46    0.44
  -4   8  -6    2.48    0.43
   4   8   6    2.89    0.44
   6  -8   6    1.54    0.25
   6  -8   6    1.18    0.33
  -6  -8  -6    1.72    0.36
  -6  -8  -6    1.61    0.20
  -6   8  -6    1.10    0.30
   6   8   6    1.25    0.31
   6   8   6    1.61    0.21
  -8  -8  -6   40.07    2.63
  -8  -8  -6   39.60    2.53
   8  -8   6   41.42    2.44
   8  -8   6   37.96    2.64
  -8  -8  -6   42.09    2.39
   8   8   6   44.86    2.62
  -8   8  -6   42.57    2.69
  -8   8  -6   40.03    2.60
   8   8   6   42.24    2.41
 -10  -8  -6   16.57    1.26
  10  -8   6   15.67    1.03
 -10  -8  -6   15.24    1.13
 -10  -8  -6   14.64    0.99
  10  -8   6   15.55    1.26
  10   8   6   16.19    1.02
 -10   8  -6   16.63    1.30
  10   8   6   14.89    1.16
 -10   8  -6   14.08    1.17
 -12  -8  -6    0.10    0.10
 -12  -8  -6    0.23    0.17
  12  -8   6    0.17    0.20
  12  -8   6    0.19    0.12
 -12  -8  -6    0.25    0.20
 -12   8  -6    0.37    0.25
 -12   8  -6    0.51    0.26
  12   8   6    0.11    0.15
  14  -8   6    0.42    0.25
  14  -8   6    0.30    0.14
 -14  -8  -6    0.27    0.22
 -14  -8  -6    0.05    0.14
 -14  -8  -6    0.24    0.13
  14   8   6    0.49    0.24
  14   8   6    0.14    0.11
 -14   8  -6   -0.13    0.14
 -14   8  -6   -0.02    0.12
 -16  -8  -6    1.85    0.46
 -16  -8  -6    2.12    0.34
 -16  -8  -6    1.50    0.34
  16  -8   6    2.52    0.36
  16   8   6    2.13    0.35
  16   8   6    2.08    0.42
 -16   8  -6    3.01    0.55
  18  -8   6    1.01    0.25
 -18  -8  -6    0.98    0.36
 -18  -8  -6    0.45    0.22
 -18   8  -6    1.00    0.36
  18   8   6    1.07    0.26
 -20  -8  -6    1.57    0.36
  20   8   6    1.78    0.35
 -22  -8  -6   -0.07    0.15
  25  -9  -6    0.72    0.27
  23  -9  -6    1.43    0.30
 -21  -9   6    3.33    0.66
  21  -9  -6    3.24    0.43
 -21   9   6    3.83    0.49
  19  -9  -6    1.08    0.26
 -19  -9   6    0.16    0.22
 -19   9   6    1.06    0.21
  17  -9  -6    1.43    0.23
 -17  -9   6    1.72    0.45
  17  -9  -6    1.05    0.34
  17   9  -6    1.26    0.18
 -17   9   6    1.55    0.38
 -17   9   6    1.23    0.21
  15  -9  -6    3.01    0.55
 -15  -9   6    2.81    0.38
 -15  -9   6    2.41    0.51
  15  -9  -6    2.99    0.32
 -15   9   6    3.59    0.49
  15   9  -6    2.71    0.31
 -15   9   6    3.19    0.56
 -15   9   6    2.61    0.29
 -13  -9   6   27.00    1.84
  13  -9  -6   23.50    1.79
  13  -9  -6   24.91    1.49
 -13  -9   6   25.73    1.61
  13   9  -6   25.01    1.54
 -13   9   6   26.36    1.48
 -13   9   6   22.12    1.94
 -13   9   6   25.25    1.69
  11  -9  -6   34.24    2.29
 -11  -9   6   35.71    2.11
 -11  -9   6   32.97    2.30
 -11   9   6   33.36    2.25
 -11   9   6   36.20    2.32
  11   9  -6   34.93    2.06
 -11   9   6   33.74    1.95
  -9  -9   6   15.07    1.13
  -9  -9   6   18.27    1.34
   9  -9  -6   15.23    1.27
   9   9  -6   17.98    1.12
  -9   9   6   18.22    1.32
  -9   9   6   17.97    1.24
   9   9  -6   18.26    1.35
  -7  -9   6    2.06    0.40
  -7  -9   6    3.08    0.37
   7  -9  -6    2.47    0.45
  -7   9   6    2.47    0.40
   7   9  -6    2.77    0.39
  -7   9   6    2.43    0.43
   7   9  -6    2.34    0.43
   5  -9  -6    2.21    0.42
  -5  -9   6    3.33    0.59
  -5   9   6    2.16    0.41
   5   9  -6    2.82    0.49
  -5   9   6    2.76    0.42
  -3  -9   6   15.54    1.49
   3  -9  -6   13.53    1.07
  -3   9   6   13.92    1.05
   3   9  -6   13.44    1.09
  -3   9   6   13.89    1.07
   1  -9  -6    7.99    0.66
   1  -9  -6    8.33    0.74
  -1   9   6    7.61    0.69
  -1   9   6    7.05    0.69
   1   9  -6    7.55    0.73
   1  -9   6    0.88    0.28
  -1  -9  -6    1.14    0.26
   1  -9   6    0.82    0.19
  -1  -9  -6    0.95    0.27
   1   9   6    1.22    0.30
   1   9   6    1.43    0.33
  -1   9  -6    0.69    0.26
  -3  -9  -6    7.94    0.73
   3  -9   6    8.39    0.78
  -3  -9  -6    8.08    0.67
   3  -9   6    7.90    0.60
  -3  -9  -6    7.33    0.48
   3   9   6    8.16    0.75
   3   9   6    7.21    0.69
  -3   9  -6    6.84    0.71
   5  -9   6   47.43    3.09
  -5  -9  -6   50.85    3.07
  -5  -9  -6   50.67    2.96
   5  -9   6   46.02    2.84
  -5  -9  -6   47.95    2.76
   5   9   6   50.31    3.02
   5   9   6   48.63    2.78
  -5   9  -6   50.32    3.10
  -7  -9  -6    7.89    0.69
   7  -9   6    8.11    0.60
  -7  -9  -6    7.50    0.54
  -7  -9  -6    7.90    0.77
   7  -9   6    8.99    0.83
   7   9   6    7.77    0.56
  -7   9  -6    6.93    0.94
   7   9   6    7.35    0.72
  -9  -9  -6    0.18    0.10
  -9  -9  -6    0.16    0.16
  -9  -9  -6    0.14    0.16
   9  -9   6    0.51    0.15
   9  -9   6    0.14    0.18
   9   9   6    0.33    0.13
  -9   9  -6    0.16    0.19
  -9   9  -6   -0.07    0.15
   9   9   6    0.18    0.17
  11  -9   6    2.80    0.53
 -11  -9  -6    2.93    0.44
 -11  -9  -6    2.50    0.49
  11  -9   6    2.56    0.34
 -11  -9  -6    2.39    0.30
 -11   9  -6    2.26    0.45
  11   9   6    2.66    0.36
  11   9   6    3.17    0.52
 -13  -9  -6   -0.15    0.12
  13  -9   6    0.08    0.10
  13  -9   6    0.02    0.15
 -13  -9  -6   -0.06    0.10
 -13  -9  -6    0.11    0.10
 -13   9  -6   -0.07    0.17
  13   9   6   -0.01    0.10
  13   9   6    0.07    0.17
 -15  -9  -6    1.23    0.32
 -15  -9  -6    1.51    0.28
  15  -9   6    1.87    0.31
  15  -9   6    1.99    0.48
 -15   9  -6    1.94    0.44
  15   9   6    2.32    0.45
  15   9   6    1.71    0.31
  17  -9   6    0.31    0.15
 -17  -9  -6    0.01    0.13
 -17  -9  -6   -0.08    0.15
  17   9   6   -0.05    0.08
 -17   9  -6   -0.16    0.14
 -19  -9  -6    0.05    0.13
  19  -9   6    0.57    0.23
  19   9   6    0.36    0.20
 -21  -9  -6    0.08    0.17
  24 -10  -6    0.33    0.19
  22 -10  -6    0.52    0.18
 -22  10   6    0.99    0.23
  20 -10  -6    0.53    0.17
 -20  10   6    1.03    0.22
  18 -10  -6    0.09    0.18
 -18 -10   6   -0.01    0.17
  18 -10  -6    0.10    0.10
  18  10  -6    0.33    0.11
 -18  10   6    0.17    0.11
  16 -10  -6    0.15    0.18
  16 -10  -6    0.09    0.08
 -16 -10   6    0.08    0.20
  16  10  -6    0.03    0.08
 -16  10   6   -0.05    0.07
  14 -10  -6    0.82    0.15
 -14 -10   6    1.10    0.24
 -14 -10   6    0.71    0.31
  14 -10  -6    0.65    0.28
 -14  10   6    0.87    0.16
  14  10  -6    0.96    0.20
 -12 -10   6    1.06    0.33
 -12 -10   6    1.02    0.22
  12 -10  -6    1.12    0.35
 -12  10   6    0.96    0.30
  12  10  -6    1.00    0.22
 -12  10   6    0.88    0.32
  10 -10  -6   19.68    1.56
 -10 -10   6   22.29    1.62
 -10 -10   6   22.00    1.39
 -10  10   6   21.21    1.49
  10  10  -6   21.40    1.37
   8 -10  -6   15.52    1.24
  -8 -10   6   14.62    1.23
  -8 -10   6   15.17    1.05
  -8  10   6   15.94    1.16
   8  10  -6   15.46    1.04
   8  10  -6   16.06    1.43
  -8  10   6   14.43    1.20
   6 -10  -6    3.70    0.60
  -6 -10   6    4.15    0.47
  -6 -10   6    4.43    0.65
  -6  10   6    3.81    0.57
   6  10  -6    4.19    0.61
  -6  10   6    4.63    0.66
   6  10  -6    3.93    0.46
   4 -10  -6   10.79    0.95
  -4 -10   6    9.23    0.93
  -4  10   6   12.01    1.38
   4  10  -6   12.21    1.00
  -4  10   6   10.17    0.92
   4  10  -6   11.98    0.82
   2 -10  -6    0.90    0.27
  -2 -10   6    0.54    0.25
   2  10  -6    0.89    0.30
  -2  10   6    0.37    0.20
  -2  10   6    0.33    0.20
   0 -10   6    0.38    0.15
   0 -10  -6    0.76    0.28
   0 -10   6    0.25    0.22
   0  10   6    0.43    0.22
   0  10  -6    0.41    0.22
   0  10   6    0.22    0.19
   2 -10   6   10.92    0.77
  -2 -10  -6   10.34    0.84
   2 -10   6   12.11    1.01
  -2 -10  -6   12.14    0.97
   2  10   6   10.54    0.91
   2  10   6    9.66    0.91
  -2  10  -6   10.01    0.94
  -4 -10  -6    0.15    0.06
  -4 -10  -6    0.23    0.19
  -4 -10  -6   -0.04    0.09
   4 -10   6    0.12    0.11
   4 -10   6    0.14    0.18
  -4  10  -6   -0.08    0.14
   4  10   6    0.04    0.13
  -6 -10  -6    0.74    0.27
   6 -10   6    0.75    0.19
  -6 -10  -6    0.93    0.15
  -6 -10  -6    0.62    0.22
   6 -10   6    0.70    0.28
   6  10   6    0.74    0.27
  -6  10  -6    0.71    0.29
   6  10   6    0.88    0.16
  -8 -10  -6   21.38    1.33
   8 -10   6   21.81    1.66
  -8 -10  -6   22.64    1.51
   8 -10   6   23.68    1.40
  -8 -10  -6   22.41    1.64
  -8  10  -6   19.74    1.63
   8  10   6   22.39    1.37
   8  10   6   20.76    1.55
 -10 -10  -6    0.46    0.14
 -10 -10  -6    0.55    0.26
  10 -10   6    0.22    0.13
 -10 -10  -6    0.09    0.13
  10 -10   6    0.23    0.24
  10  10   6    0.31    0.13
 -10  10  -6    0.41    0.25
  10  10   6    0.18    0.18
 -12 -10  -6    1.95    0.48
  12 -10   6    1.46    0.41
  12 -10   6    2.04    0.30
 -12 -10  -6    1.24    0.22
 -12 -10  -6    1.24    0.31
  12  10   6    1.42    0.26
  12  10   6    0.87    0.30
 -12  10  -6    1.55    0.39
 -14 -10  -6    0.37    0.26
 -14 -10  -6    0.04    0.12
  14 -10   6   -0.07    0.17
  14 -10   6    0.14    0.12
 -14 -10  -6    0.08    0.15
 -14  10  -6    0.20    0.21
  14  10   6    0.00    0.09
 -16 -10  -6    0.64    0.24
 -16 -10  -6    0.99    0.40
  16  10   6    0.65    0.20
  18 -10   6    1.82    0.32
 -18 -10  -6    1.55    0.39
  18  10   6    2.64    0.42
 -20 -10  -6   -0.09    0.13
  23 -11  -6    0.05    0.12
  21 -11  -6    0.19    0.12
  19 -11  -6    3.52    0.42
 -19  11   6    4.48    0.44
  19  11  -6    3.94    0.34
 -17 -11   6    3.82    0.71
  17 -11  -6    3.68    0.34
  17 -11  -6    3.19    0.63
  17  11  -6    3.33    0.39
  15 -11  -6    0.98    0.16
 -15 -11   6    0.84    0.32
  15 -11  -6    0.83    0.33
  15  11  -6    0.82    0.28
 -13 -11   6    7.08    0.92
  13 -11  -6    5.60    0.81
 -13 -11   6    5.72    0.51
  13  11  -6    4.58    0.47
 -11 -11   6    0.44    0.24
 -11 -11   6    0.47    0.17
  11 -11  -6    1.10    0.36
 -11  11   6    1.12    0.35
  11  11  -6    1.15    0.24
  -9 -11   6    6.31    0.83
  -9 -11   6    5.74    0.53
   9 -11  -6    6.84    0.84
   9  11  -6    6.95    0.95
   9  11  -6    6.27    0.55
  -9  11   6    5.42    0.76
  -7 -11   6    3.57    0.60
   7 -11  -6    2.01    0.47
  -7 -11   6    1.66    0.30
  -7  11   6    2.84    0.46
   7  11  -6    2.47    0.37
   7  11  -6    2.14    0.49
  -7  11   6    3.05    0.53
   5 -11  -6    2.34    0.48
  -5 -11   6    1.98    0.31
  -5 -11   6    1.72    0.45
   5  11  -6    2.60    0.51
   5  11  -6    2.07    0.34
  -5  11   6    2.16    0.40
   3 -11  -6   -0.08    0.12
  -3 -11   6    0.00    0.14
  -3  11   6    0.01    0.15
   3  11  -6    0.20    0.14
  -3  11   6    0.22    0.17
   3  11  -6   -0.06    0.13
  -1 -11   6    0.48    0.24
  -1 -11   6    0.64    0.18
   1 -11  -6    0.92    0.30
  -1  11   6    1.34    0.39
   1  11  -6    0.98    0.32
  -1  11   6    0.90    0.28
  -1 -11  -6    9.12    0.90
   1 -11   6   10.39    0.74
   1 -11   6    8.87    0.92
   1  11   6   10.04    0.87
  -1  11  -6   10.17    0.94
  -3 -11  -6    0.91    0.24
   3 -11   6    0.47    0.15
   3 -11   6    1.47    0.40
  -3 -11  -6    0.84    0.29
  -3  11  -6    1.54    0.40
   3  11   6    0.78    0.28
   3  11   6    1.17    0.32
  -5 -11  -6    3.30    0.56
  -5 -11  -6    3.65    0.28
   5 -11   6    3.75    0.65
  -5 -11  -6    3.18    0.49
   5  11   6    5.02    0.71
   5  11   6    3.31    0.55
[truncated: 522,748 more chars]
