# Supplementary material for: Ethidium benzoate methanol monosolvate
Source: IUCrdata. 2024 Apr 18;9(Pt 4):x240302. doi: 10.1107/S241431462400302X (PMC11074547; doi:10.1107/S241431462400302X)
Supplement: Supplementary file 2 [file x-09-x240302-Isup2.hkl]

data_I                                                                          
_shelx_title ' ydkr'                                                            
_shelx_refln_list_code          4                                               
_shelx_F_calc_maximum      437.26                                               
_exptl_crystal_F_000      1984.00                                               
_reflns_d_resolution_high  0.7284                                               
                                                                                
loop_                                                                           
 _space_group_symop_operation_xyz                                               
 'x, y, z'                                                                      
 '-x, y, -z+1/2'                                                                
 'x+1/2, y+1/2, z'                                                              
 '-x+1/2, y+1/2, -z+1/2'                                                        
 '-x, -y, -z'                                                                   
 'x, -y, z-1/2'                                                                 
 '-x+1/2, -y+1/2, -z'                                                           
 'x+1/2, -y+1/2, z-1/2'                                                         
                                                                                
_cell_length_a    22.0407                                                       
_cell_length_b    12.4642                                                       
_cell_length_c    18.0706                                                       
_cell_angle_alpha  90.000                                                       
_cell_angle_beta  107.495                                                       
_cell_angle_gamma  90.000                                                       
                                                                                
_shelx_F_squared_multiplier     1.000                                           
                                                                                
loop_                                                                           
 _refln_index_h                                                                 
 _refln_index_k                                                                 
 _refln_index_l                                                                 
 _refln_F_squared_calc                                                          
 _refln_F_squared_meas                                                          
 _refln_F_squared_sigma                                                         
 _refln_observed_status                                                         
   2   0   0       3172.05       3008.08       171.66 o                         
   4   0   0       8467.99       8014.73       447.53 o                         
   6   0   0     190853.27     152742.23     12645.37 o                         
   8   0   0      23743.03      24865.38      5731.08 o                         
  10   0   0       1345.73       1740.36        67.60 o                         
  12   0   0       1031.37       1188.20        57.53 o                         
  14   0   0       1207.99       1110.27        51.83 o                         
  16   0   0      12481.95      12155.77       497.79 o                         
  18   0   0      28224.60      29059.24       820.77 o                         
  20   0   0       2973.84       3331.85       119.31 o                         
  22   0   0        500.59        666.70        66.90 o                         
  24   0   0          0.63        -10.22        24.52 o                         
  26   0   0        387.07        412.79        77.65 o                         
  28   0   0          0.80         34.74        30.65 o                         
   3   1   0      34053.82      32165.57      1389.49 o                         
   5   1   0       6915.37       6687.76       142.97 o                         
   7   1   0         41.04        184.74         9.60 o                         
   9   1   0        532.35        650.68        27.52 o                         
  11   1   0        401.35        286.71        14.57 o                         
  13   1   0        411.73        504.42        23.60 o                         
  15   1   0       1267.99       1207.90        38.57 o                         
  17   1   0       2086.94       2078.19        59.27 o                         
  19   1   0       3371.81       3503.50        92.08 o                         
  21   1   0         81.39         79.98        16.92 o                         
  23   1   0         11.32         13.78        14.78 o                         
  25   1   0         10.61         17.01        15.85 o                         
  27   1   0        150.91        196.42        39.72 o                         
   0   2   0       4532.70       4986.34       393.38 o                         
   2   2   0       6474.46       6335.58       146.66 o                         
   4   2   0      40354.46      35311.32      1750.23 o                         
   6   2   0       3776.71       3927.77        88.73 o                         
   8   2   0       8804.28       7511.33       163.22 o                         
  10   2   0       2867.12       2064.16        61.02 o                         
  12   2   0         19.50         29.36         6.80 o                         
  14   2   0       3715.45       3725.60        84.78 o                         
  16   2   0       1257.19       1283.12        42.31 o                         
  18   2   0       1324.22       1403.74        46.73 o                         
  20   2   0        199.35        185.86        20.14 o                         
  22   2   0        267.49        350.04        38.05 o                         
  24   2   0          5.87         14.43        12.99 o                         
  26   2   0        129.85         75.56        48.02 o                         
  28   2   0          0.56         -4.23        20.08 o                         
   1   3   0      20177.07      19408.99      1809.44 o                         
   3   3   0      32789.91      31160.88      2363.75 o                         
   5   3   0      38250.70      37361.18      1987.93 o                         
   7   3   0       6717.61       6118.90       126.41 o                         
   9   3   0       2109.02       2482.04        56.92 o                         
  11   3   0       2118.33       1881.99        52.61 o                         
  13   3   0        631.31        594.09        23.87 o                         
  15   3   0        418.54        451.01        22.20 o                         
  17   3   0       1064.25       1024.32        33.60 o                         
  19   3   0        157.31        147.49        17.30 o                         
  21   3   0        195.49        192.60        24.58 o                         
  23   3   0         86.61         95.13        37.79 o                         
  25   3   0        595.81        520.02        81.66 o                         
  27   3   0         10.48         25.80        31.67 o                         
   0   4   0       5379.96       4467.15       158.62 o                         
   2   4   0         33.99         21.22         4.73 o                         
   4   4   0      15520.68      15389.59       438.59 o                         
   6   4   0       2860.53       2647.67        56.04 o                         
   8   4   0          8.36         32.39         5.70 o                         
  10   4   0       5105.79       5334.18       114.76 o                         
  12   4   0       1082.08        994.90        39.49 o                         
  14   4   0        136.96        177.21        13.70 o                         
  16   4   0        533.97        601.17        29.67 o                         
  18   4   0       1111.81        938.34        34.68 o                         
  20   4   0        165.70        200.51        21.10 o                         
  22   4   0        468.23        465.08        41.31 o                         
  24   4   0        300.68        238.62        28.60 o                         
  26   4   0       1568.78       1395.15        97.90 o                         
  28   4   0         13.23         77.65        47.00 o                         
   1   5   0      13684.29      15019.32       348.21 o                         
   3   5   0       9490.00      10840.55       253.28 o                         
   5   5   0       1557.57       1974.31        42.75 o                         
   7   5   0      14197.89      15339.95       289.80 o                         
   9   5   0        955.93        984.16        27.87 o                         
  11   5   0       1019.42       1108.06        33.17 o                         
  13   5   0        209.19        182.07        13.59 o                         
  15   5   0        696.48        787.09        29.93 o                         
  17   5   0       5319.22       4763.06       109.24 o                         
  19   5   0         10.45         -0.57         7.48 o                         
  21   5   0        215.52        189.77        28.91 o                         
  23   5   0         60.06         47.53        14.66 o                         
  25   5   0         97.84        113.79        33.72 o                         
  27   5   0        248.65        222.74        73.57 o                         
   0   6   0      61413.92      58534.58      4372.47 o                         
   2   6   0       3931.45       4281.46       118.57 o                         
   4   6   0       1135.60       1129.17        48.54 o                         
   6   6   0       6394.00       6446.23       129.74 o                         
   8   6   0        242.59        167.73        11.10 o                         
  10   6   0       8416.94       8071.26       160.81 o                         
  12   6   0         99.71        206.85        14.06 o                         
  14   6   0          2.16          0.76         6.87 o                         
  16   6   0       3932.26       3516.70        85.39 o                         
  18   6   0        682.06        498.35        26.84 o                         
  20   6   0          2.04         -4.79         9.19 o                         
  22   6   0          1.42          7.10        14.78 o                         
  24   6   0         18.64         12.03        15.15 o                         
  26   6   0         29.39         30.65        47.00 o                         
   1   7   0         38.22         72.99         9.23 o                         
   3   7   0       2465.51       2603.61        68.51 o                         
   5   7   0         38.46         55.30         8.08 o                         
   7   7   0       3897.21       4050.07        91.53 o                         
   9   7   0          3.90          1.40         5.32 o                         
  11   7   0         15.07         19.31        11.44 o                         
  13   7   0        127.40        106.59        11.33 o                         
  15   7   0         47.63         33.03         9.30 o                         
  17   7   0        263.34        305.47        23.54 o                         
  19   7   0        154.56        120.03        15.39 o                         
  21   7   0        188.42        214.52        23.65 o                         
  23   7   0          3.18         18.72        13.66 o                         
  25   7   0          1.00          0.40        18.45 o                         
   0   8   0       4626.45       4165.29       152.96 o                         
   2   8   0       6850.83       6971.70       150.47 o                         
   4   8   0        292.14        342.24        20.39 o                         
   6   8   0       1274.50       1298.90        41.91 o                         
   8   8   0        570.77        625.77        29.50 o                         
  10   8   0       4093.28       3999.14        87.71 o                         
  12   8   0        378.30        341.49        20.45 o                         
  14   8   0        482.55        473.97        24.49 o                         
  16   8   0         12.82         33.28        10.93 o                         
  18   8   0        270.56        307.51        21.81 o                         
  20   8   0         96.25         73.00        14.26 o                         
  22   8   0        786.80        688.37        46.47 o                         
  24   8   0         65.72         68.60        25.25 o                         
   1   9   0        279.03        272.55        14.66 o                         
   3   9   0        703.34        854.23        30.93 o                         
   5   9   0        467.95        478.64        23.83 o                         
   7   9   0        851.28        747.38        50.14 o                         
   9   9   0       5682.70       5830.34       169.35 o                         
  11   9   0       2954.01       2783.70        77.33 o                         
  13   9   0        316.84        379.49        24.60 o                         
  15   9   0        996.97       1226.02        46.12 o                         
  17   9   0        778.67        720.36        44.40 o                         
  19   9   0        211.66        165.80        20.56 o                         
  21   9   0          5.46         -3.79        10.20 o                         
  23   9   0        972.45        952.29       114.44 o                         
   0  10   0         15.32         39.03         8.94 o                         
   2  10   0        320.04        310.70        19.70 o                         
   4  10   0        318.93        367.48        24.60 o                         
   6  10   0         98.63         86.81        11.68 o                         
   8  10   0       2352.46       2220.86        67.31 o                         
  10  10   0        819.20        886.97        47.67 o                         
  12  10   0        139.32        188.08        27.38 o                         
  14  10   0        338.41        318.23        24.02 o                         
  16  10   0          1.07         -7.20         8.59 o                         
  18  10   0        259.36        341.84        32.22 o                         
  20  10   0        434.87        443.51        48.08 o                         
  22  10   0          3.19         12.26        24.52 o                         
   1  11   0        352.49        228.64        14.83 o                         
   3  11   0          0.52          3.30         8.09 o                         
   5  11   0        141.10        104.86        11.61 o                         
   7  11   0        117.57        123.67        13.36 o                         
   9  11   0        351.43        376.33        55.41 o                         
  11  11   0        311.42        323.50        25.61 o                         
  13  11   0        591.23        570.65        37.86 o                         
  15  11   0        151.15        176.40        22.95 o                         
  17  11   0        766.27       1051.60        74.60 o                         
  19  11   0       1275.64       1440.08        79.62 o                         
  21  11   0        144.08        302.44        69.48 o                         
   0  12   0         52.03         60.49        13.46 o                         
   2  12   0         30.11         24.67         6.61 o                         
   4  12   0         35.99          9.52        10.29 o                         
   6  12   0       1082.60       1097.79       114.74 o                         
   8  12   0        390.87        383.87        26.75 o                         
  10  12   0         38.94         86.11        14.37 o                         
  12  12   0         55.97         82.28        14.51 o                         
  14  12   0          6.70         -9.07         9.07 o                         
  16  12   0        264.78         94.00        32.70 o                         
  18  12   0         40.95         44.96        26.57 o                         
  20  12   0         11.37         85.83        38.83 o                         
   1  13   0        475.78        398.63        19.84 o                         
   3  13   0       1725.47       1632.94        47.17 o                         
   5  13   0         53.65         62.09        15.25 o                         
   7  13   0        195.59        192.35        30.46 o                         
   9  13   0         60.60         29.36        15.92 o                         
  11  13   0        161.91        156.89        24.27 o                         
  13  13   0          0.10         21.04        14.79 o                         
  15  13   0         16.06         47.32        16.61 o                         
  17  13   0        681.41        684.95        66.14 o                         
   0  14   0        300.61        314.43        31.37 o                         
   2  14   0         67.34         53.18        15.42 o                         
   4  14   0         22.16         21.88         5.73 o                         
   6  14   0         47.00         74.99        15.80 o                         
   8  14   0         95.16        127.88        23.60 o                         
  10  14   0        194.73        155.90        21.46 o                         
  12  14   0         60.89         70.30        32.70 o                         
  14  14   0         75.77         96.60        20.92 o                         
  16  14   0        160.39        188.00        38.83 o                         
   3  15   0        104.05         94.00        16.35 o                         
   5  15   0         34.53         63.52        13.67 o                         
   7  15   0         80.06        120.57        28.61 o                         
   9  15   0        270.39        402.58        57.22 o                         
 -29   1   1        182.79        116.48        51.09 o                         
 -27   1   1          3.84          7.19        26.57 o                         
 -25   1   1          3.15         12.88        13.06 o                         
 -23   1   1        363.91        456.86        40.70 o                         
 -21   1   1          3.57         -2.12         9.66 o                         
 -19   1   1         38.91         48.63        12.95 o                         
 -17   1   1       2381.33       2349.72        64.00 o                         
 -15   1   1       1554.72       1367.53        43.76 o                         
 -13   1   1       5329.82       5503.55       126.03 o                         
 -11   1   1       1763.15       1472.85        40.12 o                         
  -9   1   1       6398.16       7012.00       142.83 o                         
  -7   1   1       8539.18       8422.19       204.26 o                         
  -5   1   1       6830.16       7006.50       149.04 o                         
  -3   1   1       2987.12       3478.07        74.73 o                         
  -1   1   1        157.42        195.41         7.46 o                         
   1   1   1      13513.92      11026.86       704.36 o                         
   3   1   1         15.55         68.04         4.67 o                         
   5   1   1     132868.00     122619.35      4408.84 o                         
   7   1   1      11543.99       9995.56       230.62 o                         
   9   1   1        138.38        267.56        13.50 o                         
  11   1   1      13637.82      13079.00       262.72 o                         
  13   1   1      13263.90      12461.39       253.50 o                         
  15   1   1       5617.16       5801.04       135.55 o                         
  17   1   1      11094.91      10655.20       238.46 o                         
  19   1   1        135.92        129.21        15.70 o                         
  21   1   1        208.62        220.13        40.41 o                         
  23   1   1         12.30          6.48        12.56 o                         
  25   1   1        135.52        159.53        47.00 o                         
  27   1   1         10.42         14.83        22.36 o                         
 -28   2   1        292.04        306.20        59.26 o                         
 -26   2   1        509.62        520.55        57.31 o                         
 -24   2   1         54.87         81.18        17.41 o                         
 -22   2   1          5.19          5.54        11.27 o                         
 -20   2   1        791.74        801.67        37.22 o                         
 -18   2   1       1093.72        991.75        36.49 o                         
 -16   2   1         18.67          2.82         6.98 o                         
 -14   2   1        486.95        365.71        26.32 o                         
 -12   2   1         31.18         19.24         6.45 o                         
 -10   2   1       2147.76       2799.48        71.87 o                         
  -8   2   1       9587.29       9590.19       205.60 o                         
  -6   2   1        793.72        983.74        25.99 o                         
  -4   2   1       4307.79       4093.71        84.14 o                         
  -2   2   1       8055.15       7120.85       180.57 o                         
   0   2   1      19632.84      14594.73      1997.55 o                         
   2   2   1      29554.75      27954.11      1432.30 o                         
   4   2   1        452.16        333.48        13.32 o                         
   6   2   1       9411.39       8799.38       177.40 o                         
   8   2   1      29337.99      28231.37      1589.87 o                         
  10   2   1        364.91        241.97        15.72 o                         
  12   2   1        625.38        639.92        24.28 o                         
  14   2   1        946.38        844.54        28.82 o                         
  16   2   1         78.49         64.78        13.86 o                         
  18   2   1       1147.85       1108.38        43.72 o                         
  20   2   1         70.64         71.45        16.46 o                         
  22   2   1         69.53         57.10        18.15 o                         
  24   2   1        161.85        126.16        26.97 o                         
  26   2   1         19.79         31.55        22.58 o                         
  28   2   1          0.19         -2.31        22.08 o                         
 -27   3   1       1110.94       1279.01        89.14 o                         
 -25   3   1        839.72        976.53        99.64 o                         
 -23   3   1         10.05          7.05        10.82 o                         
 -21   3   1        374.18        393.96        32.17 o                         
 -19   3   1         50.23         44.61        12.14 o                         
 -17   3   1        159.14        205.96        17.78 o                         
 -15   3   1         53.85         68.79         9.45 o                         
 -13   3   1        245.29        256.09        18.39 o                         
 -11   3   1       4047.45       4203.79        97.12 o                         
  -9   3   1       9574.53      10785.58       217.53 o                         
  -7   3   1         69.40        115.70         7.69 o                         
  -5   3   1          8.16          6.14         3.22 o                         
  -3   3   1       1527.60       1091.07        26.52 o                         
  -1   3   1         52.86         95.98         7.19 o                         
   1   3   1       6292.05       5239.78       100.79 o                         
   3   3   1        568.77        656.65        16.58 o                         
   5   3   1       1315.80       1138.27        33.55 o                         
   7   3   1       5987.04       6584.41       135.96 o                         
   9   3   1       3092.26       3738.33        82.75 o                         
  11   3   1        190.53        172.02        12.07 o                         
  13   3   1         30.90         11.26         6.49 o                         
  15   3   1        181.08        207.10        15.72 o                         
  17   3   1        121.82        130.63        13.47 o                         
  19   3   1         32.54         35.20        10.66 o                         
  21   3   1        483.46        523.05        43.36 o                         
  23   3   1        479.18        452.16        38.34 o                         
  25   3   1        106.77         92.36        38.56 o                         
  27   3   1         81.96         69.89        28.47 o                         
 -28   4   1        156.76         81.74        44.96 o                         
 -26   4   1        174.06        194.86        45.98 o                         
 -24   4   1          0.00          9.31        11.71 o                         
 -22   4   1          1.71          6.86        11.44 o                         
 -20   4   1         31.59         38.27        11.17 o                         
 -18   4   1        100.23         88.80        11.85 o                         
 -16   4   1        614.63        534.34        23.89 o                         
 -14   4   1        226.12        169.70        13.40 o                         
 -12   4   1        199.56        195.22        13.64 o                         
 -10   4   1       1627.43       1690.15        41.26 o                         
  -8   4   1        104.08        134.64         8.97 o                         
  -6   4   1         19.47         12.10         4.26 o                         
  -4   4   1        622.12        461.55        15.50 o                         
  -2   4   1       1722.45       1654.82        41.64 o                         
   0   4   1       1676.52       1377.76        45.82 o                         
   2   4   1       1011.77        792.51        22.49 o                         
   4   4   1          6.93         12.79         3.63 o                         
   6   4   1         89.29         62.81         6.95 o                         
   8   4   1          3.79         18.01         5.26 o                         
  10   4   1       8537.22       8922.37       184.48 o                         
  12   4   1         68.21         76.08        12.48 o                         
  14   4   1       1314.44       1327.61        38.82 o                         
  16   4   1        149.41        235.18        16.64 o                         
  18   4   1        540.84        621.41        31.59 o                         
  20   4   1        376.32        285.57        27.19 o                         
  22   4   1        325.69        344.16        33.16 o                         
  24   4   1         52.07         76.70        20.24 o                         
  26   4   1        479.43        402.63        94.00 o                         
 -25   5   1         56.42         37.32        16.07 o                         
 -23   5   1        100.10         99.55        19.37 o                         
 -21   5   1        906.38        948.84        77.57 o                         
 -19   5   1         19.51         -0.37         7.52 o                         
 -17   5   1         34.11         75.53        11.57 o                         
 -15   5   1       1993.05       1989.08        55.81 o                         
 -13   5   1        387.69        472.22        21.33 o                         
 -11   5   1       1799.39       1856.65        45.35 o                         
  -9   5   1        410.13        556.35        21.53 o                         
  -7   5   1         42.45         22.33         4.95 o                         
  -5   5   1       1096.13        900.28        31.29 o                         
  -3   5   1       1332.00       1406.23        37.91 o                         
  -1   5   1          8.07         53.87         7.04 o                         
   1   5   1       1083.42       1256.26        35.42 o                         
   3   5   1       3637.51       3967.63        81.07 o                         
   5   5   1       1072.90       1205.13        32.08 o                         
   7   5   1        306.12        364.38        18.17 o                         
   9   5   1        192.53        142.45        10.45 o                         
  11   5   1        634.59        827.16        27.14 o                         
  13   5   1         14.52         12.83         7.97 o                         
  15   5   1        170.28        151.12        13.17 o                         
  17   5   1        730.72        681.83        33.60 o                         
  19   5   1        245.40        236.60        19.50 o                         
  21   5   1        219.04        164.44        20.74 o                         
  23   5   1         28.40         25.27        13.73 o                         
  25   5   1         61.34         26.57        30.65 o                         
  27   5   1          9.31        -28.61        32.70 o                         
 -26   6   1         61.71        112.39        55.18 o                         
 -24   6   1        288.15        235.39        29.51 o                         
 -22   6   1        129.30        109.39        18.49 o                         
 -20   6   1          0.22         -0.16         8.22 o                         
 -18   6   1        407.58        302.35        19.93 o                         
 -16   6   1       2307.48       1979.85        54.33 o                         
 -14   6   1         53.79         59.27         9.08 o                         
 -12   6   1          9.47         21.57         7.97 o                         
 -10   6   1          0.85         28.78         7.04 o                         
  -8   6   1       2249.48       2426.92        54.74 o                         
  -6   6   1       2319.71       2843.31        70.37 o                         
  -4   6   1        962.34        891.56        29.51 o                         
  -2   6   1       7772.20       8518.92       176.01 o                         
   0   6   1       3384.26       3969.68       103.25 o                         
   2   6   1       7848.32       8336.47       185.31 o                         
   4   6   1          9.91         36.00         7.50 o                         
   6   6   1         62.60        106.71         8.79 o                         
   8   6   1       1357.65       1413.55        36.41 o                         
  10   6   1       1728.40       1644.99        42.17 o                         
  12   6   1       2930.63       3145.25        93.07 o                         
  14   6   1         10.62          9.70         6.73 o                         
  16   6   1       3691.12       3231.72        81.46 o                         
  18   6   1        603.91        414.82        39.78 o                         
  20   6   1        249.22        294.23        28.79 o                         
  22   6   1         49.65         76.94        17.42 o                         
  24   6   1         12.71        -10.73        13.84 o                         
  26   6   1         10.57         36.78        47.00 o                         
 -25   7   1         89.84         99.69        36.78 o                         
 -23   7   1          5.87         -1.74        11.42 o                         
 -21   7   1          5.02          8.90         9.37 o                         
 -19   7   1        209.54        121.55        15.65 o                         
 -17   7   1        929.09        813.05        37.56 o                         
 -15   7   1         29.81         17.09         7.18 o                         
 -13   7   1        164.21        180.24        13.58 o                         
 -11   7   1        844.97        920.20        30.57 o                         
  -9   7   1       1929.82       1715.86        45.93 o                         
  -7   7   1        214.20        201.83        15.45 o                         
  -5   7   1       3526.43       3426.60        85.24 o                         
  -3   7   1       1202.32       1157.90        38.36 o                         
  -1   7   1         36.28        137.53        11.59 o                         
   1   7   1       8169.88       9204.03       219.75 o                         
   3   7   1       2086.77       1943.30        54.07 o                         
   5   7   1        209.94        315.87        17.18 o                         
   7   7   1       1004.05        838.23        26.09 o                         
   9   7   1       2077.49       1868.20        46.58 o                         
  11   7   1        597.23        660.01        26.36 o                         
  13   7   1         83.20         85.00        11.10 o                         
  15   7   1         90.43         76.01        11.13 o                         
  17   7   1       2004.06       1625.54        48.80 o                         
  19   7   1       1451.65       1240.49        59.00 o                         
  21   7   1         16.71         35.10        13.25 o                         
  23   7   1        348.45        419.97        37.48 o                         
 -24   8   1        267.69        511.86       154.29 o                         
 -22   8   1        481.34        541.45        41.05 o                         
 -20   8   1        441.47        347.54        31.69 o                         
 -18   8   1         36.71         19.92         9.34 o                         
 -16   8   1         42.41         22.89         8.88 o                         
 -14   8   1         94.56        102.77        11.40 o                         
 -12   8   1         21.46         19.54         7.43 o                         
 -10   8   1       3440.50       3402.28        89.52 o                         
  -8   8   1       7098.09       6954.76       221.26 o                         
  -6   8   1        134.21        129.64        12.64 o                         
  -4   8   1       1301.66       1250.87        37.05 o                         
  -2   8   1        488.89        569.71        29.83 o                         
   0   8   1        453.19        510.42        43.22 o                         
   2   8   1       1173.08       1279.50        46.00 o                         
   4   8   1        100.72        112.58        11.28 o                         
   6   8   1          1.12          4.78         5.69 o                         
   8   8   1       6688.66       6812.02       156.72 o                         
  10   8   1        521.57        513.39        27.11 o                         
  12   8   1        180.01        199.90        15.43 o                         
  14   8   1          0.01         -4.81         6.42 o                         
  16   8   1         73.32         59.14        12.08 o                         
  18   8   1        109.05         65.94        13.66 o                         
  20   8   1         59.21         22.03        16.10 o                         
  22   8   1        124.20        166.74        22.04 o                         
 -23   9   1        492.09        506.80        77.65 o                         
 -21   9   1        109.58        101.19        21.15 o                         
 -19   9   1         27.60         32.52        13.09 o                         
 -17   9   1       1096.17       1171.78        44.31 o                         
 -15   9   1        192.59        220.15        18.66 o                         
 -13   9   1        470.41        457.00        26.63 o                         
 -11   9   1        140.49        125.52        14.93 o                         
  -9   9   1       1409.10       1423.15        50.10 o                         
  -7   9   1        155.54        189.40        22.21 o                         
  -5   9   1        842.81        904.19        33.35 o                         
  -3   9   1         47.91         32.22         6.82 o                         
  -1   9   1        422.46        463.18        19.59 o                         
   1   9   1         57.62         36.80         6.96 o                         
   3   9   1       1131.36       1107.17        36.07 o                         
   5   9   1        244.46        256.21        18.52 o                         
   7   9   1        763.77        654.64        29.39 o                         
   9   9   1       2087.17       2090.42        67.65 o                         
  11   9   1       3089.90       3188.14        74.61 o                         
  13   9   1          2.12         -1.32         6.72 o                         
  15   9   1        107.33        146.77        15.36 o                         
  17   9   1         86.59         45.71        11.13 o                         
  19   9   1         85.91         84.95        16.64 o                         
  21   9   1        169.62        186.42        31.56 o                         
  23   9   1         62.51         89.10        25.01 o                         
 -22  10   1        534.36        406.66        81.74 o                         
 -20  10   1         35.07         31.41        14.72 o                         
 -18  10   1        504.11        535.99        41.90 o                         
 -16  10   1        972.27       1037.41        49.81 o                         
 -14  10   1       1398.47       1418.93        52.50 o                         
 -12  10   1         10.49         15.44         9.07 o                         
 -10  10   1       3841.00       3805.94       100.35 o                         
  -8  10   1        568.25        567.29        30.22 o                         
  -6  10   1         38.73         34.63         8.04 o                         
  -4  10   1        390.15        386.34        24.34 o                         
  -2  10   1        252.85        250.60        19.50 o                         
   0  10   1         91.22        147.25        10.23 o                         
   2  10   1        873.81        796.06        33.01 o                         
   4  10   1       2912.00       2877.61        84.29 o                         
   6  10   1       2909.17       2921.55        80.85 o                         
   8  10   1        966.15        938.42        40.67 o                         
  10  10   1       4752.70       4867.16       134.88 o                         
  12  10   1        496.71        480.84        33.00 o                         
  14  10   1          1.45         -0.38         9.06 o                         
  16  10   1          6.59         -3.09         7.58 o                         
  18  10   1        858.18        795.51        45.70 o                         
  20  10   1          4.73          6.16        11.62 o                         
  22  10   1        103.94         44.96        30.65 o                         
 -21  11   1        493.64        386.23        63.35 o                         
 -19  11   1        172.14        140.52        23.88 o                         
 -17  11   1          8.16         16.99        12.24 o                         
 -15  11   1          8.84         -6.28        11.22 o                         
 -13  11   1         37.10         39.67        12.57 o                         
 -11  11   1         54.50         80.58        14.22 o                         
  -9  11   1       1257.01       1074.63        52.22 o                         
  -7  11   1        533.48        514.60        35.97 o                         
  -5  11   1         12.77          8.75         5.90 o                         
  -3  11   1         69.96         47.36         9.27 o                         
  -1  11   1       2008.73       1531.64        39.95 o                         
   1  11   1        231.39        131.61        10.31 o                         
   3  11   1        702.82        604.97        39.67 o                         
   5  11   1        101.63        108.57        11.79 o                         
   7  11   1        916.50        845.87        35.55 o                         
   9  11   1        558.43        578.58        40.69 o                         
  11  11   1       1191.32       1212.38        69.01 o                         
  13  11   1       1533.48       1405.83        63.95 o                         
  15  11   1        496.09        505.78        54.66 o                         
  17  11   1        496.80        629.53       137.94 o                         
  19  11   1        674.52        771.13        60.63 o                         
  21  11   1         76.61         16.35        26.57 o                         
 -20  12   1         36.66         28.61        24.52 o                         
 -18  12   1        255.04        331.47        43.94 o                         
 -16  12   1        817.08        959.34       102.18 o                         
 -14  12   1         98.95         76.76        15.31 o                         
 -12  12   1        133.52        115.12        17.71 o                         
 -10  12   1         70.75         49.87        12.01 o                         
  -8  12   1        405.69        452.36        38.08 o                         
  -6  12   1       1386.17       1391.34        73.74 o                         
  -4  12   1          0.34         -1.05         5.10 o                         
  -2  12   1       1307.41       1067.83        40.79 o                         
   0  12   1       2151.36       1454.92        38.23 o                         
   2  12   1       1424.43       1127.73        33.24 o                         
   4  12   1        125.01        177.93        16.10 o                         
   6  12   1        120.02        101.61        13.53 o                         
   8  12   1         23.43         18.57        13.86 o                         
  10  12   1         50.16         72.41        13.79 o                         
  12  12   1        495.16        532.33        35.67 o                         
  14  12   1         66.58         52.66        17.01 o                         
  16  12   1       1189.43       1456.76        94.46 o                         
  18  12   1        538.25        874.48        75.57 o                         
 -19  13   1        775.02       1044.24        96.05 o                         
 -17  13   1        960.85       1102.93        79.53 o                         
 -15  13   1        575.52        623.10        45.31 o                         
 -13  13   1          8.91         24.05        14.94 o                         
 -11  13   1        535.41        464.07        31.74 o                         
  -9  13   1        135.17        130.29        17.14 o                         
  -7  13   1        211.01        221.19        20.35 o                         
  -5  13   1        178.13        226.05        29.27 o                         
  -3  13   1        263.57        307.05        28.66 o                         
  -1  13   1        992.42        759.75        39.72 o                         
   1  13   1         85.36         82.52         8.15 o                         
   3  13   1        176.74        143.70        14.78 o                         
   5  13   1        125.02        134.96        15.10 o                         
   7  13   1        482.60        515.50        30.20 o                         
   9  13   1       1522.53       1551.21        61.77 o                         
  11  13   1        454.52        427.03        34.32 o                         
  13  13   1          1.32         -0.84        16.35 o                         
  15  13   1        220.18        120.36        24.44 o                         
  17  13   1        330.08        263.62        49.04 o                         
 -14  14   1         12.99         17.03        12.07 o                         
 -12  14   1        638.11        666.06        62.33 o                         
 -10  14   1        241.68        212.53        40.87 o                         
  -8  14   1         97.88         95.79        45.22 o                         
  -6  14   1        144.89        141.95        51.09 o                         
  -4  14   1        264.18        245.47        23.89 o                         
  -2  14   1        430.90        390.77        38.34 o                         
   0  14   1          2.57         13.59         8.70 o                         
   2  14   1        869.36        768.70        72.36 o                         
   4  14   1          3.68          5.32         6.10 o                         
   6  14   1        109.82        104.11        14.37 o                         
   8  14   1         61.91         30.52        23.63 o                         
  10  14   1         60.50         47.00        15.89 o                         
  12  14   1        113.64        147.65        34.74 o                         
  14  14   1          8.87          3.38        14.42 o                         
  16  14   1         28.21         38.83        22.48 o                         
  -9  15   1        121.00        143.05        30.65 o                         
  -7  15   1         13.26         20.44        18.39 o                         
  -5  15   1         29.10         58.77        13.67 o                         
  -3  15   1        261.05        326.48        27.45 o                         
  -1  15   1         90.35         68.83        14.30 o                         
   1  15   1         50.45         40.87        14.30 o                         
   3  15   1          2.55         24.52        12.26 o                         
   5  15   1          0.03          6.13         7.22 o                         
   7  15   1        984.52       1021.68        48.19 o                         
   9  15   1        557.10        666.19        55.18 o                         
  11  15   1        487.73        596.71        63.35 o                         
  -6  16   1          6.32         16.35        18.39 o                         
  -4  16   1         17.22         36.78        18.39 o                         
 -28   0   2        207.87        183.92        55.18 o                         
 -26   0   2         64.80         36.78        28.61 o                         
 -24   0   2         25.01         39.72        38.83 o                         
 -22   0   2        125.33        127.07        29.39 o                         
 -20   0   2        492.50        553.36        39.95 o                         
 -18   0   2         67.17         75.67        15.99 o                         
 -16   0   2        950.99        894.57        46.34 o                         
 -14   0   2       6061.38       7166.25       265.78 o                         
 -12   0   2       8624.04       7150.05       239.90 o                         
 -10   0   2       3648.31       3557.42       124.25 o                         
  -8   0   2      69754.02      66806.32      3782.81 o                         
  -6   0   2      91897.98      80195.91      4384.40 o                         
  -4   0   2      22467.71      23076.56      2161.03 o                         
  -2   0   2       2144.92       1695.36        69.36 o                         
   0   0   2      43989.13      20995.23      1972.01 o                         
   2   0   2         60.05         35.55         5.26 o                         
   4   0   2      58434.63      54968.93      4881.99 o                         
   6   0   2        698.40        449.58        22.12 o                         
   8   0   2      12806.06      11037.83       312.64 o                         
  10   0   2      21785.31      20666.02       667.77 o                         
  12   0   2       8106.98       8494.38       286.64 o                         
  14   0   2         29.27         33.59        13.22 o                         
  16   0   2       4227.25       4164.61       138.47 o                         
  18   0   2      16546.91      16679.68       486.00 o                         
  20   0   2       2153.06       2141.70       121.28 o                         
  22   0   2         55.88         36.78        32.70 o                         
  24   0   2        104.53         96.05        30.34 o                         
  26   0   2        305.30        306.53        73.57 o                         
  28   0   2         26.89         24.52        34.74 o                         
 -29   1   2         21.81         53.13        40.87 o                         
 -27   1   2          4.97         15.41        23.50 o                         
 -25   1   2        260.16        258.98        32.74 o                         
 -23   1   2        224.36        257.53        27.58 o                         
 -21   1   2         28.17         27.88         9.85 o                         
 -19   1   2       2126.44       2041.72        68.30 o                         
 -17   1   2       1824.48       1851.89        53.87 o                         
 -15   1   2         91.71        106.26        12.80 o                         
 -13   1   2          2.22          1.97         5.38 o                         
 -11   1   2       2378.95       2347.76        57.95 o                         
  -9   1   2       9311.31       9190.07       213.77 o                         
  -7   1   2       9305.34       8646.98       200.30 o                         
  -5   1   2          6.47         20.60         4.88 o                         
  -3   1   2       2458.03       1956.26        40.58 o                         
  -1   1   2       3549.22       2819.09        61.46 o                         
   1   1   2       3573.32       3104.95        90.94 o                         
   3   1   2        685.18        835.15        20.03 o                         
   5   1   2      39174.59      34850.18      1976.81 o                         
   7   1   2      16809.65      15396.48       353.28 o                         
   9   1   2          7.80         60.54         8.76 o                         
  11   1   2      14184.92      12611.59       453.77 o                         
  13   1   2       4281.58       4422.27        98.70 o                         
  15   1   2        310.78        370.33        25.88 o                         
  17   1   2       2304.54       2427.78        93.33 o                         
  19   1   2        261.28        249.22        20.59 o                         
  21   1   2          4.94         -9.42        11.52 o                         
  23   1   2          1.86         21.85        14.86 o                         
  25   1   2        190.72        168.55        43.94 o                         
  27   1   2        100.74         99.63        35.38 o                         
 -28   2   2         39.78        125.44        37.24 o                         
 -26   2   2        102.02        117.39        50.07 o                         
 -24   2   2         31.69          9.44        12.50 o                         
 -22   2   2         91.95         86.68        22.42 o                         
 -20   2   2        500.56        491.57        27.62 o                         
 -18   2   2        235.79        282.76        19.58 o                         
 -16   2   2        931.27        874.63        35.51 o                         
 -14   2   2        689.24        712.19        26.07 o                         
 -12   2   2       2436.02       2677.10        71.65 o                         
 -10   2   2      25450.75      26374.23      1038.71 o                         
  -8   2   2       4996.01       5668.75       124.01 o                         
  -6   2   2       5939.84       5821.98       118.09 o                         
  -4   2   2      11936.59      12333.47       619.72 o                         
  -2   2   2       7834.04       7720.15       195.57 o                         
   0   2   2       9633.27       9503.31       309.51 o                         
   2   2   2       1317.42       1157.02        25.86 o                         
   4   2   2       4830.76       3524.62        74.33 o                         
   6   2   2       4164.49       4655.50        92.07 o                         
   8   2   2       1343.52       1037.99        28.36 o                         
  10   2   2        336.58        332.05        16.61 o                         
  12   2   2       4816.75       4713.26       103.79 o                         
  14   2   2        621.19        683.19        36.30 o                         
  16   2   2        104.07        101.80        13.20 o                         
  18   2   2       1162.81       1233.22        44.37 o                         
  20   2   2        110.54        118.76        21.56 o                         
  22   2   2        378.06        277.36        49.04 o                         
  24   2   2        257.90        308.63        35.13 o                         
  26   2   2         49.66         38.18        26.44 o                         
 -29   3   2          6.14         40.87        34.74 o                         
 -27   3   2        372.00        451.50        48.88 o                         
 -25   3   2         81.14        115.70        20.35 o                         
 -23   3   2        209.01        205.99        50.19 o                         
 -21   3   2         55.37         34.12        11.99 o                         
 -19   3   2        514.47        565.78        29.09 o                         
 -17   3   2          2.37         -2.49         8.74 o                         
 -15   3   2        515.09        550.12        26.37 o                         
 -13   3   2        221.48        284.85        16.12 o                         
 -11   3   2       1615.07       1509.44        40.02 o                         
  -9   3   2       2787.52       3188.60        70.29 o                         
  -7   3   2       1567.11       1591.98        43.83 o                         
  -5   3   2       1832.84       1729.44        42.20 o                         
  -3   3   2       4148.24       3411.87        77.07 o                         
  -1   3   2       1572.32       1662.80        45.70 o                         
   1   3   2      14050.95      13654.92       628.10 o                         
   3   3   2       1182.76       1172.67        26.27 o                         
   5   3   2        125.10         77.72         6.52 o                         
   7   3   2        900.55        777.50        23.39 o                         
   9   3   2      17101.63      17503.17       329.24 o                         
  11   3   2        660.13        621.27        27.61 o                         
  13   3   2       1165.71       1021.14        37.36 o                         
  15   3   2       6774.72       6911.97       160.79 o                         
  17   3   2       2568.22       2564.63        69.71 o                         
  19   3   2        703.25        675.86        32.03 o                         
  21   3   2        780.06        793.52        73.63 o                         
  23   3   2        101.53        127.41        22.90 o                         
  25   3   2         58.25         83.54        28.73 o                         
  27   3   2          7.58         11.62        22.58 o                         
 -28   4   2         13.29         22.48        28.61 o                         
 -26   4   2        915.52       1047.34        75.61 o                         
 -24   4   2        160.71         83.71        17.17 o                         
 -22   4   2          0.25         21.63        12.18 o                         
 -20   4   2        642.34        640.93        31.53 o                         
 -18   4   2         15.88         -4.06         7.70 o                         
 -16   4   2       2056.39       1879.15        52.22 o                         
 -14   4   2        533.51        616.36        24.04 o                         
 -12   4   2       3359.31       3469.28        78.78 o                         
 -10   4   2       3037.94       3549.59        74.51 o                         
  -8   4   2       8531.98       9642.08       196.51 o                         
  -6   4   2       3660.96       4143.61        93.94 o                         
  -4   4   2        940.44        846.51        21.56 o                         
  -2   4   2      13085.42      12063.74       309.04 o                         
   0   4   2      14391.92      13541.36       343.43 o                         
   2   4   2        476.21        369.51        17.90 o                         
   4   4   2        397.66        434.99        16.50 o                         
   6   4   2       2257.02       2053.70        46.22 o                         
   8   4   2      14289.91      15903.08       325.59 o                         
  10   4   2       3283.73       3457.21        79.05 o                         
  12   4   2        176.96        234.42        16.43 o                         
  14   4   2        350.37        393.48        21.43 o                         
  16   4   2       1947.20       1907.85        56.50 o                         
  18   4   2        163.76        190.77        16.96 o                         
  20   4   2         25.97         14.20        11.66 o                         
  22   4   2          0.22         -6.36        11.52 o                         
  24   4   2        220.57        190.00        41.89 o                         
  26   4   2         86.03        133.96        42.91 o                         
 -27   5   2         18.70          0.00        30.65 o                         
 -25   5   2          6.06         -3.81        10.40 o                         
 -23   5   2         54.76         27.96        12.67 o                         
 -21   5   2         69.33         39.51        15.53 o                         
 -19   5   2          0.19         -2.68         7.28 o                         
 -17   5   2         10.41          1.27        10.80 o                         
 -15   5   2         18.85          8.21         8.52 o                         
 -13   5   2         40.12         42.76         7.42 o                         
 -11   5   2       3067.62       3218.81        70.11 o                         
  -9   5   2       2414.88       2592.45        56.98 o                         
  -7   5   2        763.27        657.21        22.96 o                         
  -5   5   2      15460.37      15772.63       315.88 o                         
  -3   5   2       7637.08       7442.51       154.09 o                         
  -1   5   2       8077.97       9002.48       263.95 o                         
   1   5   2      13366.84      13325.18       287.26 o                         
   3   5   2       5242.87       5099.00       102.26 o                         
   5   5   2        108.86         69.80         7.09 o                         
   7   5   2        821.20        821.24        35.25 o                         
   9   5   2       4573.99       5105.83       109.78 o                         
  11   5   2         41.71         52.18         8.39 o                         
  13   5   2        486.68        532.43        25.98 o                         
  15   5   2       1495.50       1570.27        47.17 o                         
  17   5   2       2951.49       2634.61        74.15 o                         
  19   5   2         67.87         68.46        17.52 o                         
  21   5   2        882.31        844.89        50.40 o                         
  23   5   2         46.26         43.75        15.87 o                         
  25   5   2         32.89         21.56        33.72 o                         
 -26   6   2          1.72        -14.30        44.96 o                         
 -24   6   2          0.21         -2.38        13.57 o                         
 -22   6   2        531.29        423.91        31.43 o                         
 -20   6   2        452.00        533.66        27.47 o                         
 -18   6   2        510.01        551.94        26.09 o                         
 -16   6   2         60.52         64.64         9.39 o                         
 -14   6   2        995.26        975.94        30.96 o                         
 -12   6   2         29.00         32.41         6.95 o                         
 -10   6   2       4397.33       4486.89       100.75 o                         
  -8   6   2        590.88        657.42        24.38 o                         
  -6   6   2       4998.85       5381.36       109.48 o                         
  -4   6   2       1205.15       1173.65        32.56 o                         
  -2   6   2       3758.35       3646.88       118.04 o                         
   0   6   2         14.02         61.69         6.64 o                         
   2   6   2       1627.62       1690.01        47.14 o                         
   4   6   2       2853.30       2841.52        62.47 o                         
   6   6   2        304.26        331.26        15.81 o                         
   8   6   2        892.12        857.78        26.37 o                         
  10   6   2         20.33         44.84         8.84 o                         
  12   6   2         94.81        116.37        11.91 o                         
  14   6   2         89.12         76.63        11.18 o                         
  16   6   2        396.35        265.39        18.43 o                         
  18   6   2       1069.27        981.77        39.03 o                         
  20   6   2        569.25        521.73        47.77 o                         
  22   6   2        128.45        140.55        23.64 o                         
  24   6   2         73.81         42.40        26.28 o                         
 -25   7   2          6.45          7.54        22.98 o                         
 -23   7   2         27.70         19.58        17.34 o                         
 -21   7   2         68.91         49.20        10.96 o                         
 -19   7   2        318.99        195.82        24.98 o                         
 -17   7   2         77.02         38.97        12.37 o                         
 -15   7   2          0.09         11.89        10.66 o                         
 -13   7   2       1095.65       1105.88        37.78 o                         
 -11   7   2         61.98         70.91         9.69 o                         
  -9   7   2        547.07        698.98        26.67 o                         
  -7   7   2        398.85        498.06        19.61 o                         
  -5   7   2        191.52        252.63        13.64 o                         
  -3   7   2         16.68         68.08         6.28 o                         
  -1   7   2       2982.43       2911.82        83.77 o                         
   1   7   2       3346.99       3997.23       117.15 o                         
   3   7   2        998.13        953.13        31.39 o                         
   5   7   2       7703.19       7927.04       167.14 o                         
   7   7   2        509.40        685.31        25.60 o                         
   9   7   2          4.78         -0.21         8.15 o                         
  11   7   2       2071.90       2105.23        53.09 o                         
  13   7   2        739.42        823.85        31.56 o                         
  15   7   2        812.12        853.00        35.48 o                         
  17   7   2         14.93         32.57        10.12 o                         
  19   7   2         10.24          9.73        11.28 o                         
  21   7   2        300.57        333.27        38.30 o                         
  23   7   2          1.22         22.10        15.52 o                         
  25   7   2         38.58         32.70        30.65 o                         
 -24   8   2        333.88        329.83        86.85 o                         
 -22   8   2         80.56         40.36        15.97 o                         
 -20   8   2         17.38         27.09        11.77 o                         
 -18   8   2          3.79         11.80        10.21 o                         
 -16   8   2        330.83        311.03        22.75 o                         
 -14   8   2         13.97         17.36         7.89 o                         
 -12   8   2       1174.12       1133.28        39.76 o                         
 -10   8   2          0.88          0.13         6.35 o                         
  -8   8   2        459.31        459.78        23.82 o                         
  -6   8   2        577.52        444.41        20.51 o                         
  -4   8   2        632.32        659.11        24.17 o                         
  -2   8   2       1793.16       1810.41        51.14 o                         
   0   8   2          1.02          1.78         4.57 o                         
   2   8   2       2431.43       2589.76        68.86 o                         
   4   8   2        562.55        566.77        35.40 o                         
   6   8   2        494.71        492.80        21.57 o                         
   8   8   2        157.39        129.06        12.45 o                         
  10   8   2       5177.56       5080.54       108.70 o                         
  12   8   2        370.15        411.70        21.84 o                         
  14   8   2        441.03        417.87        31.43 o                         
  16   8   2         98.95        109.00        13.92 o                         
  18   8   2         84.60         79.07        15.26 o                         
  20   8   2          1.34         -3.47        10.99 o                         
  22   8   2        188.21        159.60        27.40 o                         
  24   8   2        183.66        216.61        51.09 o                         
 -23   9   2        443.93        392.36       100.13 o                         
 -21   9   2        442.30        405.86        38.45 o                         
 -19   9   2         54.20         91.26        22.12 o                         
 -17   9   2       2524.72       2725.54        77.53 o                         
 -15   9   2        379.29        397.22        26.30 o                         
 -13   9   2         74.14         59.13        11.95 o                         
 -11   9   2        419.62        407.28        23.82 o                         
  -9   9   2      40314.99      41368.02      1065.75 o                         
  -7   9   2       1111.10        953.05        41.23 o                         
  -5   9   2       2129.92       2107.29        58.99 o                         
  -3   9   2         76.83         71.97        11.26 o                         
  -1   9   2        153.16        149.14        19.03 o                         
   1   9   2        377.40        344.67        17.43 o                         
   3   9   2       2233.49       2163.84        61.13 o                         
   5   9   2        416.28        408.01        23.02 o                         
   7   9   2      15896.38      15408.29       318.55 o                         
   9   9   2      24813.82      24984.55       503.78 o                         
  11   9   2          0.38         13.13         7.39 o                         
  13   9   2        180.23        191.50        17.02 o                         
  15   9   2        945.37       1067.31        50.16 o                         
  17   9   2        144.42        116.25        14.27 o                         
  19   9   2         47.53         53.60        14.88 o                         
  21   9   2        121.97        133.57        22.42 o                         
  23   9   2       1031.05        833.76       100.13 o                         
 -24  10   2         49.88         98.09        40.87 o                         
 -22  10   2         22.00         20.44        26.57 o                         
 -20  10   2        895.87        969.37        61.96 o                         
 -18  10   2        200.39        230.99        36.37 o                         
 -16  10   2        505.78        501.82        32.89 o                         
 -14  10   2        531.80        550.37        31.50 o                         
 -12  10   2        112.02         87.46        12.79 o                         
 -10  10   2       3618.64       3371.21        99.72 o                         
  -8  10   2      11000.00      10785.43       264.77 o                         
  -6  10   2        705.79        672.00        27.64 o                         
  -4  10   2         24.73         50.51        11.68 o                         
  -2  10   2         43.43         59.85        13.10 o                         
   0  10   2       1397.57       1140.94        34.60 o                         
   2  10   2         76.65         61.80         8.51 o                         
   4  10   2        416.78        413.37        23.85 o                         
   6  10   2        230.41        262.04        19.58 o                         
   8  10   2       9542.49       9342.85       278.41 o                         
  10  10   2       1793.90       1801.20        57.62 o                         
  12  10   2       2422.34       2373.13        69.02 o                         
  14  10   2          3.64          6.98         8.53 o                         
  16  10   2        238.29        252.23        20.11 o                         
  18  10   2        329.69        316.23        39.22 o                         
  20  10   2        302.47        361.52        95.02 o                         
  22  10   2         39.20         57.22        24.52 o                         
 -21  11   2       1000.02       1036.07       112.39 o                         
 -19  11   2        356.61        406.72        40.07 o                         
 -17  11   2        231.76        253.40        26.77 o                         
 -15  11   2         83.90         71.21        15.69 o                         
 -13  11   2       1017.89       1105.70        63.13 o                         
 -11  11   2       1829.39       1721.00        75.24 o                         
  -9  11   2         28.53         19.17        12.59 o                         
  -7  11   2        808.19        771.26        30.81 o                         
  -5  11   2         79.77         60.11        12.72 o                         
  -3  11   2       1095.09       1000.88        54.68 o                         
  -1  11   2       5093.07       4613.02       117.29 o                         
   1  11   2        103.65        160.62        23.53 o                         
   3  11   2        112.33        154.04        13.22 o                         
   5  11   2       3091.61       2903.92        81.70 o                         
   7  11   2         44.71         24.22         8.98 o                         
   9  11   2         87.98         86.48        14.24 o                         
  11  11   2         66.22         56.88        22.10 o                         
  13  11   2        334.34        356.56        31.58 o                         
  15  11   2          2.30         -9.13         9.13 o                         
  17  11   2        929.23        926.94        64.36 o                         
  19  11   2          4.74         10.76        14.39 o                         
  21  11   2          0.00         20.44        26.57 o                         
 -20  12   2        381.82        349.44        59.26 o                         
 -18  12   2         24.09         57.59        28.61 o                         
 -16  12   2         75.75         53.00        37.81 o                         
 -14  12   2       2295.13       2153.55        79.76 o                         
 -12  12   2        149.00        124.25        18.76 o                         
 -10  12   2         55.82         76.55        15.62 o                         
  -8  12   2       1649.06       1505.63        88.53 o                         
  -6  12   2        654.82        704.14        49.12 o                         
  -4  12   2         13.06         12.55         9.45 o                         
  -2  12   2        485.38        331.50        22.99 o                         
   0  12   2        686.25        644.28        30.64 o                         
   2  12   2         30.49         29.41         6.30 o                         
   4  12   2        249.15        244.49        21.93 o                         
   6  12   2        249.88        262.40        21.83 o                         
   8  12   2        824.31        838.04        40.60 o                         
  10  12   2        178.38        179.36        20.50 o                         
  12  12   2          4.13         10.81        14.24 o                         
  14  12   2        227.64        150.94        28.83 o                         
  16  12   2         38.34         40.99        22.27 o                         
  18  12   2          2.54          2.04        22.48 o                         
 -19  13   2         83.27        110.35        32.70 o                         
 -17  13   2         83.64         87.82        65.39 o                         
 -15  13   2          0.21         38.83        18.39 o                         
 -13  13   2          3.67          0.30         9.57 o                         
 -11  13   2        244.63        251.30        35.39 o                         
  -9  13   2         39.54         65.90        18.29 o                         
  -7  13   2        215.12        154.49        25.99 o                         
  -5  13   2        497.61        517.08        55.16 o                         
  -3  13   2       1217.10       1070.99        49.33 o                         
  -1  13   2       1479.25       1236.47        61.06 o                         
   1  13   2        256.35        225.95        27.73 o                         
   3  13   2         40.60         16.81         6.37 o                         
   5  13   2         61.28         95.31        21.18 o                         
   7  13   2        626.40        623.46        46.31 o                         
   9  13   2       1054.93       1130.87        61.42 o                         
  11  13   2          9.82         13.26        10.90 o                         
  13  13   2         91.76         99.06        22.36 o                         
  15  13   2        288.18        281.77        36.12 o                         
  17  13   2       1498.17       1577.61       126.70 o                         
 -14  14   2         31.64         63.07        13.79 o                         
 -10  14   2       2004.46       2104.84       149.18 o                         
  -8  14   2        597.04        710.30        60.08 o                         
  -6  14   2        229.31        241.16        33.21 o                         
  -4  14   2        370.44        238.62        54.06 o                         
  -2  14   2         12.43          3.29        10.02 o                         
   0  14   2        460.23        488.42        34.63 o                         
   2  14   2        120.44         73.22        14.26 o                         
   4  14   2        205.50        244.73        24.04 o                         
   6  14   2         43.24         64.75        12.11 o                         
   8  14   2       1616.44       1770.43        80.84 o                         
  10  14   2        396.00        474.34        86.85 o                         
  12  14   2         20.33         51.09        26.57 o                         
  14  14   2          4.53         24.52        20.44 o                         
 -11  15   2        263.10        255.44        53.13 o                         
  -9  15   2       3607.80       4156.54       259.53 o                         
  -7  15   2        982.52       1097.38        87.87 o                         
  -5  15   2        114.85        116.23        20.08 o                         
  -3  15   2        457.24        606.58        44.72 o                         
  -1  15   2         78.43         78.25        15.12 o                         
   1  15   2        488.43        569.93        36.83 o                         
   3  15   2          2.13          6.57        37.81 o                         
   5  15   2         31.98         32.70        17.37 o                         
   7  15   2       2494.90       2728.51       122.10 o                         
   9  15   2       1245.92       1444.78       102.18 o                         
  11  15   2         21.47          6.13        18.39 o                         
  -6  16   2         34.01         22.48        20.44 o                         
  -4  16   2        153.51        169.61        32.70 o                         
  -2  16   2        272.23        302.44        38.83 o                         
   0  16   2         47.37         44.96        16.35 o                         
   2  16   2       1403.09       1616.43       106.26 o                         
 -27   1   3        231.43        233.82        34.32 o                         
 -25   1   3        496.84        473.56        37.61 o                         
 -23   1   3         67.82         64.63        16.03 o                         
 -21   1   3        452.87        509.06        30.76 o                         
 -19   1   3       2509.11       2522.98        69.59 o                         
 -17   1   3        894.19        888.57        37.48 o                         
 -15   1   3         73.17         79.92        10.09 o                         
 -13   1   3        154.92        164.64        13.86 o                         
 -11   1   3        470.48        484.48        21.13 o                         
  -9   1   3      18466.50      18473.27       461.82 o                         
  -7   1   3       3773.43       4029.41       106.70 o                         
  -5   1   3      44812.69      39237.83      3431.09 o                         
  -3   1   3        238.98        173.35         7.96 o                         
  -1   1   3       4093.60       3560.70        76.08 o                         
   1   1   3      20875.68      23455.60      1591.54 o                         
   3   1   3       3354.20       3077.38        58.75 o                         
   5   1   3       7412.77       5975.34       123.28 o                         
   7   1   3        790.41       1005.06        35.44 o                         
   9   1   3       2007.33       1977.65        48.29 o                         
  11   1   3       3170.47       2611.09        81.44 o                         
  13   1   3       2774.80       3093.21        73.48 o                         
  15   1   3         66.03         66.88        10.92 o                         
  17   1   3        273.47        284.51        26.46 o                         
  19   1   3         27.53          4.88         9.31 o                         
  21   1   3         55.97         42.16        16.59 o                         
  23   1   3         39.35         56.60        16.86 o                         
  25   1   3        141.54        131.54        51.09 o                         
  27   1   3        181.86        159.40        59.26 o                         
 -28   2   3        240.84        183.92        53.13 o                         
 -26   2   3          1.53          6.41        13.28 o                         
 -24   2   3        335.00        338.08        34.09 o                         
 -22   2   3         31.18         28.16        22.71 o                         
 -20   2   3        249.52        229.97        18.46 o                         
 -18   2   3         28.37         31.80        11.26 o                         
 -16   2   3       1164.29        961.08        32.83 o                         
 -14   2   3        418.88        432.20        34.12 o                         
 -12   2   3        180.15        272.41        16.09 o                         
 -10   2   3       4869.55       5175.50       125.05 o                         
  -8   2   3       8003.25       8801.28       329.70 o                         
  -6   2   3          2.66         20.31         3.76 o                         
  -4   2   3       2979.85       3603.08        75.08 o                         
  -2   2   3       4042.68       4771.27       124.62 o                         
   0   2   3      26194.88      23877.82      2110.97 o                         
   2   2   3         93.03         62.92         5.12 o                         
   4   2   3          7.43         13.84         4.38 o                         
   6   2   3       3011.51       3032.25        63.40 o                         
   8   2   3       4021.27       5024.59       114.50 o                         
  10   2   3        573.24        782.08        26.52 o                         
  12   2   3        566.59        536.59        24.04 o                         
  14   2   3          0.91          3.81         6.57 o                         
  16   2   3       1802.26       1777.66        50.38 o                         
  18   2   3          0.71         -6.74         8.13 o                         
  20   2   3        523.15        600.52        51.48 o                         
  22   2   3        103.48         86.21        20.28 o                         
  24   2   3         34.74         24.06        22.36 o                         
  26   2   3       1908.80       1852.69       135.62 o                         
 -29   3   3          1.15          2.04        26.57 o                         
 -27   3   3       1477.85       1555.13       147.13 o                         
 -25   3   3       1376.61       1442.06       140.70 o                         
 -23   3   3        103.14         96.87        24.72 o                         
 -21   3   3         90.67        139.77        21.62 o                         
 -19   3   3          0.27          5.69        10.09 o                         
 -17   3   3        190.95        241.85        16.65 o                         
 -15   3   3        229.48        225.01        16.31 o                         
 -13   3   3       1880.66       2342.49        63.99 o                         
 -11   3   3       3936.04       4763.55       107.15 o                         
  -9   3   3      25117.05      29347.53      1626.65 o                         
  -7   3   3          7.11         38.85         6.08 o                         
  -5   3   3       5329.89       4809.61       100.31 o                         
  -3   3   3          1.13         37.90         4.50 o                         
  -1   3   3        127.71        216.97        10.43 o                         
   1   3   3         39.91         54.00         5.08 o                         
   3   3   3       9036.09       8896.33       192.29 o                         
   5   3   3        618.75        675.60        20.34 o                         
   7   3   3      21895.77      25040.98       771.44 o                         
   9   3   3      11346.07      13092.87       264.89 o                         
  11   3   3        910.32        905.44        29.37 o                         
  13   3   3        300.24        243.53        16.35 o                         
  15   3   3       1058.36       1489.93        47.24 o                         
  17   3   3       1100.02       1180.51        40.76 o                         
  19   3   3        233.26        276.54        26.23 o                         
  21   3   3        444.68        449.25        40.35 o                         
  23   3   3        154.12        134.93        24.31 o                         
  25   3   3       2019.25       1906.50       135.33 o                         
  27   3   3        150.08        182.85        41.57 o                         
 -28   4   3        240.42        194.14        57.22 o                         
 -26   4   3         63.81         66.30        15.36 o                         
 -24   4   3         36.95         42.56        15.82 o                         
 -22   4   3         23.72         28.65        13.56 o                         
 -20   4   3        410.87        341.70        25.48 o                         
 -18   4   3        782.40        791.77        34.05 o                         
 -16   4   3        100.27        120.08        12.64 o                         
 -14   4   3          1.38          2.01         6.08 o                         
 -12   4   3         97.29         66.32         9.12 o                         
 -10   4   3       3038.34       3326.19        77.05 o                         
  -8   4   3          0.30          8.19         4.14 o                         
  -6   4   3       1172.17       1048.29        26.28 o                         
  -4   4   3       2105.89       2084.22        47.93 o                         
  -2   4   3        411.50        301.64        17.76 o                         
   0   4   3       9057.29       8610.79       174.34 o                         
   2   4   3        796.44        753.67        20.36 o                         
   4   4   3       2850.86       2337.10        58.09 o                         
   6   4   3         12.79         23.65         5.25 o                         
   8   4   3       6520.01       6714.37       146.77 o                         
  10   4   3        129.32        359.27        17.88 o                         
  12   4   3        577.71        539.59        24.65 o                         
  14   4   3        304.97        356.25        23.45 o                         
  16   4   3        138.91        175.00        16.26 o                         
  18   4   3         60.89         63.95        12.01 o                         
  20   4   3        465.64        472.65        35.93 o                         
  22   4   3          3.76         16.69        13.21 o                         
  24   4   3         61.58         40.87        34.74 o                         
  26   4   3         46.73         91.80        69.48 o                         
 -27   5   3         84.08         38.83        36.78 o                         
 -25   5   3        126.68        118.71        31.04 o                         
 -23   5   3         82.24         59.68        12.98 o                         
 -21   5   3        199.38        178.60        17.84 o                         
 -19   5   3          0.50          8.11         8.58 o                         
 -17   5   3        328.43        280.15        16.68 o                         
 -15   5   3         54.67         79.32         9.75 o                         
 -13   5   3          7.19         -5.10         5.10 o                         
 -11   5   3        139.20        190.98        12.84 o                         
  -9   5   3         11.82         14.73         5.36 o                         
  -7   5   3       2083.97       2101.91        50.22 o                         
  -5   5   3       3042.63       3174.25        66.39 o                         
  -3   5   3          0.45          3.26         7.03 o                         
  -1   5   3       7924.06       8303.04       199.77 o                         
   1   5   3        403.12        401.19        14.62 o                         
   3   5   3        897.18        762.00        24.57 o                         
   5   5   3         18.91         42.11         8.50 o                         
   7   5   3        211.16        234.30        13.29 o                         
   9   5   3       1593.03       1450.03        38.22 o                         
  11   5   3        605.78        687.19        29.80 o                         
  13   5   3        264.67        245.91        17.07 o                         
  15   5   3        856.33        889.99        33.10 o                         
  17   5   3        450.55        392.40        24.12 o                         
  19   5   3         24.24         33.27        13.52 o                         
  21   5   3        769.06        847.57        52.22 o                         
  23   5   3        496.53        572.66        62.75 o                         
  25   5   3          1.60         56.24        36.78 o                         
 -26   6   3        218.86        182.95        44.79 o                         
 -24   6   3        270.32        184.97        41.16 o                         
 -22   6   3          3.65         -7.44        13.83 o                         
 -20   6   3       1047.52       1013.78        57.26 o                         
 -18   6   3        226.96        140.63        20.36 o                         
 -16   6   3         32.43         51.62         9.88 o                         
 -14   6   3        240.80        246.47        16.79 o                         
 -12   6   3       3110.71       2942.94        70.97 o                         
 -10   6   3       2124.33       2206.71        71.29 o                         
  -8   6   3         25.56         74.49         8.87 o                         
  -6   6   3       2531.40       2592.56        57.49 o                         
  -4   6   3          0.90          1.87         5.32 o                         
  -2   6   3      12831.34      14660.63       460.78 o                         
   0   6   3        417.36        606.65        30.46 o                         
   2   6   3        642.19        520.52        29.07 o                         
   4   6   3        297.01        253.62        13.72 o                         
   6   6   3        143.10        203.23        12.35 o                         
   8   6   3         63.84         35.01         7.06 o                         
  10   6   3         38.91         39.58         8.98 o                         
  12   6   3         81.37        116.96        11.78 o                         
  14   6   3        461.88        401.41        22.24 o                         
  16   6   3         67.22         99.19        14.95 o                         
  18   6   3         68.47         84.88        13.35 o                         
  20   6   3        430.44        494.55        35.01 o                         
  22   6   3        228.46        196.60        25.68 o                         
  24   6   3          4.72         27.18        41.89 o                         
 -27   7   3        208.25        181.87        67.44 o                         
 -25   7   3        316.74        312.66        63.35 o                         
 -23   7   3        103.50        101.44        24.22 o                         
 -21   7   3        136.62        129.82        22.31 o                         
 -19   7   3        174.55        102.43        17.60 o                         
 -17   7   3          5.78         17.69         8.75 o                         
 -15   7   3          2.85         -1.24         6.75 o                         
 -13   7   3        247.50        319.93        21.25 o                         
 -11   7   3       1334.85       1269.82        37.68 o                         
  -9   7   3       2661.90       2593.33        75.47 o                         
  -7   7   3        938.30       1108.74        34.88 o                         
  -5   7   3        160.46        200.12        15.72 o                         
  -3   7   3         15.73         45.08        10.07 o                         
  -1   7   3         10.28         16.97        10.24 o                         
   1   7   3       1693.36       1539.34        44.32 o                         
   3   7   3          8.39         11.32         7.72 o                         
   5   7   3        330.99        359.09        17.94 o                         
   7   7   3       1210.00       1110.22        35.43 o                         
   9   7   3       2004.42       2072.23        51.46 o                         
  11   7   3         60.38         95.56        12.26 o                         
  13   7   3        551.46        533.73        28.46 o                         
  15   7   3         97.03        110.16        12.82 o                         
  17   7   3        112.08        169.42        17.03 o                         
  19   7   3          8.93         -1.41        14.11 o                         
  21   7   3         79.53         86.07        25.59 o                         
  23   7   3        288.94        307.56        48.78 o                         
 -26   8   3       1641.20       1939.31       235.01 o                         
 -24   8   3        118.96        181.15        37.75 o                         
 -22   8   3        890.16        942.61        76.57 o                         
 -20   8   3        494.06        479.06        38.10 o                         
 -18   8   3         90.61         76.87        12.58 o                         
 -16   8   3       1119.26       1096.72        55.98 o                         
 -14   8   3       1232.48       1164.45        42.90 o                         
 -12   8   3        409.60        425.75        22.37 o                         
 -10   8   3      12378.84      12643.05       277.35 o                         
  -8   8   3       9804.65       9507.57       217.05 o                         
  -6   8   3         83.76         53.06         7.20 o                         
  -4   8   3        141.31        122.13        13.81 o                         
  -2   8   3       1272.43       1190.80        48.54 o                         
   0   8   3        660.58        743.52        61.27 o                         
   2   8   3          5.66         14.19         5.42 o                         
   4   8   3       2150.93       2235.17        58.39 o                         
   6   8   3       1388.18       1463.31        39.94 o                         
   8   8   3      16946.34      16608.78       361.69 o                         
  10   8   3          7.94          9.31         6.91 o                         
  12   8   3        817.49        698.62        28.74 o                         
  14   8   3         94.57        128.92        14.04 o                         
  16   8   3       1536.98       1673.93        50.18 o                         
  18   8   3        166.26         81.63        17.56 o                         
  20   8   3        556.58        489.33        39.56 o                         
  22   8   3        157.29        160.28        28.13 o                         
  24   8   3       1283.94       1293.55       124.66 o                         
 -25   9   3        310.24        353.53        71.52 o                         
 -23   9   3         36.60         14.99        21.93 o                         
 -21   9   3         27.00         34.84        14.72 o                         
 -19   9   3          6.43         -9.44         9.44 o                         
 -17   9   3          2.11         -6.41         8.59 o                         
 -15   9   3        933.36        919.93        35.49 o                         
 -13   9   3       1796.02       1722.34        51.14 o                         
 -11   9   3       3657.37       3655.02       108.13 o                         
  -9   9   3       4827.32       4480.33       106.23 o                         
  -7   9   3       1870.04       1818.58        56.91 o                         
  -5   9   3        990.32        936.56        42.10 o                         
  -3   9   3       1154.12       1204.41        45.37 o                         
  -1   9   3        951.40        852.85        71.13 o                         
   1   9   3       1728.27       1756.53        51.80 o                         
   3   9   3        662.25        617.88        28.98 o                         
   5   9   3       3687.94       3426.36        89.26 o                         
   7   9   3       3558.89       3455.99        83.81 o                         
   9   9   3       1173.04       1324.76        48.36 o                         
  11   9   3          0.27          1.66         6.83 o                         
  13   9   3         48.42         50.96        10.41 o                         
  15   9   3        148.08        207.33        19.02 o                         
  17   9   3        474.35        420.74        32.26 o                         
  19   9   3         87.57         97.02        20.13 o                         
  21   9   3         24.56         48.94        17.11 o                         
  23   9   3         66.71         36.78        32.70 o                         
 -24  10   3        121.80        216.61        53.13 o                         
 -22  10   3        220.48        100.13        36.78 o                         
 -20  10   3          0.44         -8.54        14.05 o                         
 -18  10   3        603.57        583.14        38.57 o                         
 -16  10   3         98.06        108.65        18.31 o                         
 -14  10   3        793.57        842.76        43.11 o                         
 -12  10   3       1706.40       1657.86        56.64 o                         
 -10  10   3        765.89        700.48        43.41 o                         
  -8  10   3         94.92         82.91        11.88 o                         
  -6  10   3       4912.00       4509.99       129.09 o                         
  -4  10   3       1290.65       1253.07        47.22 o                         
  -2  10   3        956.42        840.62        39.61 o                         
   0  10   3       1505.41       1223.30        47.15 o                         
   2  10   3        992.45        993.97        47.44 o                         
   4  10   3        783.08        753.31        37.82 o                         
   6  10   3        684.93        682.31        38.63 o                         
   8  10   3        215.58        221.33        18.29 o                         
  10  10   3       1098.48       1199.63        41.74 o                         
  12  10   3          1.91          3.50         7.60 o                         
  14  10   3       2074.09       2193.37        70.67 o                         
  16  10   3         34.38         24.74        13.25 o                         
  18  10   3        154.29        208.98        27.43 o                         
  20  10   3        350.56        284.47        30.87 o                         
  22  10   3         13.61         16.35        26.57 o                         
 -21  11   3        378.22        436.15       127.72 o                         
 -19  11   3         58.52         86.03        27.98 o                         
 -17  11   3        835.11        937.88        49.15 o                         
 -15  11   3        999.41        980.58        48.20 o                         
 -13  11   3         54.29         56.45        22.20 o                         
 -11  11   3         42.03         50.20        11.88 o                         
  -9  11   3        616.50        607.85        27.93 o                         
  -7  11   3         12.46          0.10         8.96 o                         
  -5  11   3        915.13        901.89        60.47 o                         
  -3  11   3        171.01        210.00        22.13 o                         
  -1  11   3        258.21        286.54        23.09 o                         
   1  11   3        151.23         98.13        15.73 o                         
   3  11   3       2507.23       2272.18        66.51 o                         
   5  11   3       1742.90       1703.58        66.58 o                         
   7  11   3        160.89        111.83        14.73 o                         
   9  11   3          1.24         26.29        11.50 o                         
  11  11   3          5.75         -9.70        10.57 o                         
  13  11   3        137.97        123.66        16.14 o                         
  15  11   3        229.47        223.30        23.86 o                         
  17  11   3          0.02         17.99        12.92 o                         
  19  11   3          0.72         11.68        14.68 o                         
 -20  12   3        266.71        267.70        51.09 o                         
 -18  12   3       2670.97       3167.47       226.83 o                         
 -16  12   3       1422.07       1497.82        86.34 o                         
 -14  12   3         41.42         84.63        15.18 o                         
 -12  12   3        530.02        489.67        34.29 o                         
 -10  12   3       2683.82       2584.95       104.14 o                         
  -8  12   3        291.80        379.67        36.21 o                         
  -6  12   3        234.78        235.13        28.43 o                         
  -4  12   3         64.99         61.63        15.19 o                         
  -2  12   3       1185.07        845.74        37.20 o                         
   0  12   3       1434.05       1272.00        61.50 o                         
   2  12   3       2389.87       2358.50        79.37 o                         
   4  12   3       2040.89       1914.88        68.25 o                         
   6  12   3          0.90         -0.12         8.53 o                         
   8  12   3        424.38        395.47        28.54 o                         
  10  12   3       1142.45       1185.43        66.02 o                         
  12  12   3        283.77        334.78        30.00 o                         
  14  12   3          0.32         22.53        17.81 o                         
  16  12   3          3.40        -10.22        18.39 o                         
 -19  13   3         18.85         24.52        24.52 o                         
 -17  13   3        410.96        545.62        63.35 o                         
 -15  13   3         24.25         39.53        23.50 o                         
 -13  13   3        192.39        232.91        26.83 o                         
 -11  13   3         60.83         81.71        22.75 o                         
  -9  13   3        674.10        688.32        51.81 o                         
  -7  13   3         67.83         51.44        18.14 o                         
  -5  13   3        774.15        856.01        75.80 o                         
  -3  13   3        403.95        365.83        34.95 o                         
  -1  13   3        357.78        514.94        49.15 o                         
   1  13   3       1395.68       1111.17        57.99 o                         
   3  13   3        867.99        914.19        70.63 o                         
   5  13   3        142.36        159.56        24.78 o                         
   7  13   3        108.56         82.99        32.74 o                         
   9  13   3        258.02        244.70        34.22 o                         
  11  13   3        219.18        254.60        28.73 o                         
  13  13   3          1.19         -3.01        16.35 o                         
  15  13   3          1.97         21.66        18.02 o                         
  17  13   3          2.00         38.83        26.57 o                         
 -14  14   3         12.11         44.96        42.91 o                         
 -12  14   3        399.60        413.16        49.04 o                         
 -10  14   3       1843.85       1994.08       116.65 o                         
  -8  14   3         22.64         58.69        21.72 o                         
  -6  14   3       1018.61       1185.45        75.74 o                         
  -4  14   3        151.18        105.12        26.81 o                         
  -2  14   3        370.90        322.62        30.36 o                         
   0  14   3        261.30        209.98        30.57 o                         
   2  14   3        118.57        182.65        42.09 o                         
   4  14   3          0.04         -4.30        12.52 o                         
   6  14   3          0.98         14.29         8.28 o                         
   8  14   3       1868.04       1936.24       133.66 o                         
  10  14   3         49.07         88.16        19.62 o                         
  12  14   3        592.94        729.54        77.65 o                         
  14  14   3        207.67        171.66        38.83 o                         
 -11  15   3          0.18         12.26        18.39 o                         
  -9  15   3        204.78        251.35        42.91 o                         
  -7  15   3        401.73        369.88        53.13 o                         
  -5  15   3         32.03         30.94        14.71 o                         
  -3  15   3        255.82        259.20        30.24 o                         
  -1  15   3         55.47         60.45        17.16 o                         
   1  15   3         12.58         44.96        20.44 o                         
   3  15   3        240.18        335.14        42.91 o                         
   5  15   3        262.57        218.66        36.78 o                         
   7  15   3        492.75        743.85        65.39 o                         
   9  15   3        461.39        549.71        61.31 o                         
  11  15   3        183.28        202.31        38.83 o                         
  -6  16   3        969.82       1117.81        98.09 o                         
  -4  16   3         43.38         32.70        22.48 o                         
  -2  16   3         84.41         79.70        26.57 o                         
   0  16   3         70.82         49.04        20.44 o                         
   2  16   3        192.12        235.01        34.74 o                         
   4  16   3          6.55        -12.26        12.26 o                         
 -28   0   4         30.60         18.39        24.52 o                         
 -26   0   4         11.95         46.67        21.54 o                         
 -24   0   4        124.39        116.48        34.74 o                         
 -22   0   4        836.91        943.67        69.52 o                         
 -20   0   4       7231.31       7061.30       220.19 o                         
 -18   0   4      41917.09      42841.84      1487.20 o                         
 -16   0   4      18067.77      17689.31       578.08 o                         
 -14   0   4         69.77        175.21        19.43 o                         
 -12   0   4      11865.56      12828.81       418.79 o                         
 -10   0   4          0.01         -3.75        10.22 o                         
  -8   0   4        203.68        104.27        11.55 o                         
  -6   0   4        123.75        252.09        12.86 o                         
  -4   0   4      42337.44      33967.79      1999.18 o                         
  -2   0   4     108796.75     119947.07      8035.16 o                         
   0   0   4     158959.89     145461.11      7015.32 o                         
   2   0   4       1441.72        974.71        35.65 o                         
   4   0   4      21732.56      31609.83      3565.65 o                         
   6   0   4       4190.35       4016.06       122.25 o                         
   8   0   4       7532.77       6665.04       207.95 o                         
  10   0   4        373.61        550.10        49.26 o                         
  12   0   4       4941.18       4943.87       140.96 o                         
  14   0   4       5519.80       5630.82       179.55 o                         
  16   0   4       1676.55       1649.15        69.31 o                         
  18   0   4         78.45         57.78        18.13 o                         
  20   0   4         51.38         45.25        30.65 o                         
  22   0   4        790.51        612.12        67.18 o                         
  24   0   4        244.57        173.70        57.22 o                         
  26   0   4         16.10         22.48        34.74 o                         
 -27   1   4         59.62         46.13        17.86 o                         
 -25   1   4         70.06         42.68        14.25 o                         
 -23   1   4         42.64         40.13        14.25 o                         
 -21   1   4        270.78        275.89        21.57 o                         
 -19   1   4       5565.29       5200.65       124.01 o                         
 -17   1   4       6165.63       6514.65       149.60 o                         
 -15   1   4        160.88        203.58        14.23 o                         
 -13   1   4        237.50        196.56        13.97 o                         
 -11   1   4        414.20        544.32        21.80 o                         
  -9   1   4       1259.10       1172.01        34.83 o                         
  -7   1   4        257.41        375.02        24.22 o                         
  -5   1   4       1083.94       1301.69        31.42 o                         
  -3   1   4      13891.24      11409.53       284.95 o                         
  -1   1   4      60311.38      54894.63      2681.95 o                         
   1   1   4      71603.47      71666.95      2999.82 o                         
   3   1   4       9533.91       9212.92       175.71 o                         
   5   1   4        283.13        161.96         9.81 o                         
   7   1   4         59.57        106.33         8.66 o                         
   9   1   4       1229.54       1052.82        40.15 o                         
  11   1   4        829.52        918.41        29.99 o                         
  13   1   4          0.01         13.21         7.10 o                         
  15   1   4        253.99        279.50        18.91 o                         
  17   1   4      11224.76      11487.16       325.15 o                         
  19   1   4        594.23        669.70        42.98 o                         
  21   1   4        721.34        731.10        83.04 o                         
  23   1   4        287.39        210.93        34.81 o                         
  25   1   4         90.40         31.05        25.89 o                         
 -26   2   4        272.30        334.46        48.59 o                         
 -24   2   4          0.15         14.63        14.32 o                         
 -22   2   4        229.98        198.20        19.66 o                         
 -20   2   4         21.78         13.22         8.72 o                         
 -18   2   4        853.36        885.17        32.74 o                         
 -16   2   4       1197.44       1154.73        38.91 o                         
 -14   2   4         26.68         54.01        10.21 o                         
 -12   2   4      12309.42      12287.33       353.65 o                         
 -10   2   4       3634.48       3789.57       104.68 o                         
  -8   2   4       8901.59       9444.20       241.76 o                         
  -6   2   4       4344.47       4227.87        88.40 o                         
  -4   2   4      12719.60      13045.15       276.17 o                         
  -2   2   4        454.78        299.88        12.95 o                         
   0   2   4      17987.00      16808.04       937.98 o                         
   2   2   4          3.88         68.03         5.81 o                         
   4   2   4       2595.78       2421.13        51.79 o                         
   6   2   4       4122.45       4191.03        85.60 o                         
   8   2   4       5821.45       6330.09       133.73 o                         
  10   2   4        142.83         94.37        10.21 o                         
  12   2   4         97.32        139.77        13.01 o                         
  14   2   4       1081.08       1050.46        41.41 o                         
  16   2   4       4471.07       4499.79       113.31 o                         
  18   2   4       1435.13       1448.60        58.00 o                         
  20   2   4        659.40        767.75        57.22 o                         
  22   2   4        860.17        815.16        55.00 o                         
  24   2   4         21.32          9.36        22.08 o                         
  26   2   4        203.63        152.95        41.73 o                         
 -29   3   4         58.46        116.48        49.04 o                         
 -27   3   4         32.78         69.48        36.78 o                         
 -25   3   4         34.79         42.17        24.52 o                         
 -23   3   4         39.45         25.80        11.50 o                         
 -21   3   4          9.08          7.54         8.93 o                         
 -19   3   4        920.18        788.12        33.05 o                         
 -17   3   4        273.73        295.25        18.14 o                         
 -15   3   4       1105.21       1172.27        45.20 o                         
 -13   3   4        291.96        312.53        23.08 o                         
 -11   3   4       1143.54       1103.78        41.16 o                         
  -9   3   4        511.91        583.21        21.45 o                         
  -7   3   4        394.39        309.36        12.75 o                         
  -5   3   4       8887.09       8376.02       181.20 o                         
  -3   3   4          2.20         -0.15         3.37 o                         
  -1   3   4       3955.79       4280.68       113.17 o                         
   1   3   4       2959.37       2366.99        53.15 o                         
   3   3   4        257.70        249.39        11.26 o                         
   5   3   4          3.39          9.43         4.09 o                         
   7   3   4       2225.52       1988.25        52.12 o                         
   9   3   4         38.10        109.29        11.12 o                         
  11   3   4         71.43         85.43        10.30 o                         
  13   3   4        560.74        551.77        26.26 o                         
  15   3   4         59.46         70.71        12.02 o                         
  17   3   4         71.09         56.34        11.60 o                         
  19   3   4        114.81        112.87        18.81 o                         
  21   3   4         64.13         64.71        21.92 o                         
  23   3   4        112.40         85.83        30.34 o                         
  25   3   4          4.39         18.12        25.33 o                         
 -28   4   4        110.97         79.70        38.83 o                         
 -26   4   4         16.73         31.58        22.36 o                         
 -24   4   4          5.39         22.27        18.30 o                         
 -22   4   4          1.26          4.59        12.04 o                         
 -20   4   4        968.24       1086.74        58.49 o                         
 -18   4   4        840.54        777.91        42.82 o                         
 -16   4   4          2.35          4.62        10.27 o                         
 -14   4   4        687.41        721.68        35.99 o                         
 -12   4   4        493.34        530.60        21.54 o                         
 -10   4   4       6206.89       6585.08       130.71 o                         
  -8   4   4        997.04       1252.73        35.90 o                         
  -6   4   4       1742.49       1770.47        42.74 o                         
  -4   4   4        545.97        538.53        29.85 o                         
  -2   4   4       6000.74       6211.92       150.99 o                         
   0   4   4      12974.59      12719.17       272.81 o                         
   2   4   4       1679.83       1647.02        38.15 o                         
   4   4   4       4098.73       4398.31        89.72 o                         
   6   4   4         14.58         27.09         5.53 o                         
   8   4   4      18189.92      19833.16       355.54 o                         
  10   4   4        553.45        556.65        28.92 o                         
  12   4   4       1076.26       1000.31        36.30 o                         
  14   4   4        210.75        210.04        16.71 o                         
  16   4   4        392.80        403.12        25.08 o                         
  18   4   4       1422.70       1337.84        55.44 o                         
  20   4   4        750.11        757.78        45.94 o                         
  22   4   4         90.97         70.22        20.57 o                         
  24   4   4         42.61        114.32        75.61 o                         
  26   4   4       1279.77        993.16       130.79 o                         
 -27   5   4         71.49         96.05        49.04 o                         
 -25   5   4          0.04        -13.22        13.22 o                         
 -23   5   4        675.36        606.82        64.33 o                         
 -21   5   4          2.40         10.25        11.83 o                         
 -19   5   4       1128.99        840.47        41.28 o                         
 -17   5   4        421.37        318.83        23.89 o                         
 -15   5   4         57.95         85.93        14.93 o                         
 -13   5   4       1966.66       2073.68        53.08 o                         
 -11   5   4        759.78        914.73        27.18 o                         
  -9   5   4        352.65        522.82        21.83 o                         
  -7   5   4        129.38        179.07        10.28 o                         
  -5   5   4        313.10        347.05        22.98 o                         
  -3   5   4         41.49         39.15        13.10 o                         
  -1   5   4       3667.20       4222.35       108.86 o                         
   1   5   4       6804.12       6749.25       140.44 o                         
   3   5   4       1362.10       1352.85        33.88 o                         
   5   5   4       1601.65       1676.33        43.18 o                         
   7   5   4       2317.10       2093.41        50.20 o                         
   9   5   4         91.40         57.14         8.20 o                         
  11   5   4         83.68         71.48         9.42 o                         
  13   5   4       1000.31       1057.82        35.52 o                         
  15   5   4        407.70        365.97        21.67 o                         
  17   5   4        223.37        166.42        16.96 o                         
  19   5   4         35.93         25.62        13.20 o                         
  21   5   4          0.55          6.91        11.01 o                         
  23   5   4         25.30         44.55        27.21 o                         
  25   5   4         98.76         49.04        34.74 o                         
 -26   6   4          5.16         -4.37        22.48 o                         
 -24   6   4         53.48         38.66        18.26 o                         
 -22   6   4         17.53          8.78        13.48 o                         
 -20   6   4        946.15        781.43        55.45 o                         
 -18   6   4       6181.42       5467.34       147.83 o                         
 -16   6   4        283.42        325.30        19.57 o                         
 -14   6   4        685.73        717.64        27.70 o                         
 -12   6   4       2268.95       2150.64        54.66 o                         
 -10   6   4        556.80        524.88        20.97 o                         
  -8   6   4         13.46         14.71         5.54 o                         
  -6   6   4       4474.00       4477.48        92.72 o                         
  -4   6   4          0.05          6.98         6.86 o                         
  -2   6   4       6726.90       7172.00       177.52 o                         
   0   6   4      19076.96      20985.56       532.77 o                         
   2   6   4       4003.58       4040.54        89.31 o                         
   4   6   4       1494.09       1545.47        38.88 o                         
   6   6   4        138.40        205.89        13.81 o                         
   8   6   4        396.26        393.32        19.36 o                         
  10   6   4        193.58        222.05        17.35 o                         
  12   6   4         27.53         30.95         9.06 o                         
  14   6   4       1239.48       1336.45        41.73 o                         
  16   6   4        488.40        512.92        34.36 o                         
  18   6   4         53.89         44.93        13.95 o                         
  20   6   4        660.55        626.82        47.67 o                         
  22   6   4         18.68         48.76        17.46 o                         
  24   6   4          0.64         55.00        30.94 o                         
 -27   7   4        260.09        282.01        75.61 o                         
 -25   7   4         18.97          4.16        23.50 o                         
 -23   7   4        246.96        220.02        31.88 o                         
 -21   7   4         80.76         79.49        19.24 o                         
 -19   7   4         39.14         40.54        10.51 o                         
 -17   7   4        214.71        216.09        16.16 o                         
 -15   7   4        663.80        656.06        33.50 o                         
 -13   7   4          1.12          8.52         6.15 o                         
 -11   7   4        815.59        879.07        29.65 o                         
  -9   7   4       4608.00       4187.14        94.28 o                         
  -7   7   4        155.90        195.98        11.81 o                         
  -5   7   4         77.84         82.61        11.87 o                         
  -3   7   4       2032.07       2273.96        92.21 o                         
  -1   7   4        201.47        141.03        15.69 o                         
   1   7   4       1010.68       1381.26        40.47 o                         
   3   7   4        108.72        122.08        11.34 o                         
   5   7   4        313.66        261.23        14.90 o                         
   7   7   4        125.80        119.30        11.77 o                         
   9   7   4        237.76        277.86        21.72 o                         
  11   7   4       1325.46       1410.15        41.95 o                         
  13   7   4        504.44        558.89        28.18 o                         
  15   7   4        705.04        687.28        33.77 o                         
  17   7   4        926.47        846.40        38.57 o                         
  19   7   4         90.32         78.81        18.92 o                         
  21   7   4        414.45        354.65        34.44 o                         
  23   7   4        256.54        208.18        88.89 o                         
 -26   8   4          3.34         -1.22        24.44 o                         
 -24   8   4          1.44          5.88        21.03 o                         
 -22   8   4         75.60         92.79        31.32 o                         
 -20   8   4          0.09         -4.18         9.19 o                         
 -18   8   4         34.89         25.59        10.74 o                         
 -16   8   4        184.01        151.57        14.77 o                         
 -14   8   4         11.25         17.11         7.70 o                         
 -12   8   4         74.94         99.08        13.03 o                         
 -10   8   4        114.86        144.59        20.05 o                         
  -8   8   4       1103.28       1187.42        45.56 o                         
  -6   8   4        423.11        415.87        25.68 o                         
  -4   8   4       1217.54       1364.44        45.26 o                         
  -2   8   4       1790.12       1856.69       102.35 o                         
   0   8   4       3465.05       3059.00        98.57 o                         
   2   8   4        120.11        141.54        11.29 o                         
   4   8   4         21.03         27.59         6.51 o                         
   6   8   4       6299.97       6173.09       136.25 o                         
   8   8   4         19.63         30.38         8.66 o                         
  10   8   4       3191.24       3304.73        82.23 o                         
  12   8   4          2.68          4.92         8.63 o                         
  14   8   4        180.23        215.52        18.11 o                         
  16   8   4       1019.28       1109.03        43.05 o                         
  18   8   4        252.50        247.80        25.37 o                         
  20   8   4          0.97         16.19        13.26 o                         
  22   8   4         68.48         54.63        50.07 o                         
 -25   9   4         86.71        112.39        42.91 o                         
 -23   9   4        115.10         65.39        34.74 o                         
 -21   9   4         42.01         27.47        11.83 o                         
 -19   9   4          0.02         25.95        13.16 o                         
 -17   9   4        599.58        587.05        34.27 o                         
 -15   9   4        156.15        123.43        18.54 o                         
 -13   9   4       1969.95       1787.46        57.87 o                         
 -11   9   4       1196.98       1243.02        39.61 o                         
  -9   9   4      13763.02      13172.59       274.92 o                         
  -7   9   4          1.03          5.14         8.65 o                         
  -5   9   4       4230.83       4234.91       140.79 o                         
  -3   9   4        591.37        504.91        39.17 o                         
  -1   9   4         38.01         10.99        10.15 o                         
   1   9   4       3122.34       2982.41        90.14 o                         
   3   9   4       1068.42       1019.28        53.43 o                         
   5   9   4        181.18        200.53        26.87 o                         
   7   9   4       7657.22       7795.13       181.76 o                         
   9   9   4       4846.34       4776.09       121.42 o                         
  11   9   4          2.28         13.34         7.78 o                         
  13   9   4         92.22        106.66        13.67 o                         
  15   9   4         38.43         37.59        11.07 o                         
  17   9   4          6.10         -9.17         9.34 o                         
  19   9   4          0.00         -0.93        13.30 o                         
  21   9   4        192.24        194.14        53.13 o                         
 -22  10   4        414.44        353.53        61.31 o                         
 -20  10   4         15.65         11.58        12.69 o                         
 -18  10   4        297.09        353.90        28.54 o                         
 -16  10   4          8.13          7.80         9.47 o                         
 -14  10   4        232.93        181.16        18.25 o                         
 -12  10   4        556.89        556.59        29.17 o                         
 -10  10   4        433.76        455.84        25.39 o                         
  -8  10   4       5529.78       5325.24       146.82 o                         
  -6  10   4         12.42         -4.51         8.15 o                         
  -4  10   4        151.39        187.29        21.90 o                         
  -2  10   4       2116.90       2010.43        76.44 o                         
   0  10   4       1191.43        943.52        46.68 o                         
   2  10   4        425.54        442.32        31.49 o                         
   4  10   4        128.23        134.25        13.00 o                         
   6  10   4       1921.74       1850.10        71.80 o                         
   8  10   4       5393.99       5291.71       122.09 o                         
  10  10   4       2710.65       2633.58        91.65 o                         
  12  10   4        398.77        385.73        26.44 o                         
  14  10   4         49.81         54.55        12.86 o                         
  16  10   4          0.18          7.99        14.19 o                         
  18  10   4        182.74        196.79        31.45 o                         
  20  10   4         66.38         26.86        33.17 o                         
 -23  11   4          5.34         24.52        24.52 o                         
 -21  11   4         34.68         56.97        22.27 o                         
 -19  11   4        225.18        377.91        34.41 o                         
 -17  11   4        485.47        588.42        38.03 o                         
 -15  11   4        282.16        286.61        37.75 o                         
 -13  11   4         58.65         63.50        13.30 o                         
 -11  11   4       1422.63       1426.87        56.00 o                         
  -9  11   4       3496.79       3385.29        97.80 o                         
  -7  11   4         13.22         19.94        11.89 o                         
  -5  11   4        902.47        941.71        44.58 o                         
  -3  11   4       7115.53       7266.01       190.53 o                         
  -1  11   4          0.43         10.44         9.42 o                         
   1  11   4        343.90        400.23        41.45 o                         
   3  11   4        469.10        606.43        39.70 o                         
   5  11   4        418.07        387.96        33.00 o                         
   7  11   4        351.65        401.99        26.64 o                         
   9  11   4        378.61        457.36        30.91 o                         
  11  11   4         12.52          3.76         8.32 o                         
  13  11   4         24.44         15.47        11.02 o                         
  15  11   4        410.72        420.72        40.63 o                         
  17  11   4         20.51         15.40        18.56 o                         
  19  11   4        130.36         96.03        23.41 o                         
 -20  12   4         11.49         32.70        24.52 o                         
 -18  12   4         34.22         11.64        15.47 o                         
 -16  12   4        109.08        127.61        27.72 o                         
 -14  12   4         17.44         12.00         9.51 o                         
 -12  12   4       1185.29       1141.93        71.28 o                         
 -10  12   4        796.15        911.06        57.04 o                         
  -8  12   4         77.30         64.46        17.67 o                         
  -6  12   4       1023.27        871.74        56.94 o                         
  -4  12   4        677.74        749.82        47.90 o                         
  -2  12   4        862.28        861.59        48.94 o                         
   0  12   4         68.12         34.79        13.32 o                         
   2  12   4        315.40        327.00        28.10 o                         
   4  12   4          2.69          5.78         7.12 o                         
   6  12   4        644.84        659.73        35.58 o                         
   8  12   4          0.07         -3.08         9.10 o                         
  10  12   4          1.77        -14.16        14.16 o                         
  12  12   4         25.94         17.26        14.78 o                         
  14  12   4         26.74         11.84        17.16 o                         
  16  12   4         30.99         31.67        20.23 o                         
  18  12   4          3.65         13.49        19.41 o                         
 -17  13   4        107.12        136.92        30.65 o                         
 -15  13   4        158.37        174.62        25.19 o                         
 -13  13   4       1223.33       1118.14        72.38 o                         
 -11  13   4        183.03        159.36        25.12 o                         
  -9  13   4        104.93        149.56        27.73 o                         
  -7  13   4        613.99        612.18        54.90 o                         
  -5  13   4        388.78        398.81        38.93 o                         
  -3  13   4        189.38        220.61        24.10 o                         
  -1  13   4        249.69        199.75        25.59 o                         
   1  13   4         38.20         35.17        16.93 o                         
   3  13   4        298.32        274.98        36.67 o                         
   5  13   4        151.59        138.91        15.15 o                         
   7  13   4        414.87        465.04        39.78 o                         
   9  13   4        541.73        575.21        44.90 o                         
  11  13   4         57.60         44.22        21.85 o                         
  13  13   4          0.42        -11.72        11.72 o                         
  15  13   4        268.74        257.66        42.33 o                         
 -14  14   4        109.63         89.92        44.96 o                         
 -12  14   4         19.81         34.41        19.70 o                         
 -10  14   4        499.64        430.85        47.57 o                         
  -8  14   4          3.87         -1.48        14.03 o                         
  -6  14   4         52.79         59.25        21.72 o                         
  -4  14   4        230.60        316.95        35.39 o                         
  -2  14   4          0.16         -5.80        13.18 o                         
   0  14   4       1082.72       1028.90        86.72 o                         
   2  14   4        118.07        115.29        31.11 o                         
   4  14   4        501.16        527.69        69.25 o                         
   6  14   4         60.75         31.78        17.81 o                         
   8  14   4        941.15       1099.41        59.64 o                         
  10  14   4          8.75          2.04        13.00 o                         
  12  14   4          2.39         10.22        18.39 o                         
  14  14   4        138.71        130.79        34.74 o                         
 -11  15   4          0.47         53.13        28.61 o                         
  -9  15   4       1101.06       1483.60       118.52 o                         
  -7  15   4         47.21         67.44        26.57 o                         
  -5  15   4          0.07          8.17        18.39 o                         
  -3  15   4        330.99        461.32        75.61 o                         
  -1  15   4         52.21        145.09        34.74 o                         
   1  15   4        214.09        133.11        23.12 o                         
   3  15   4         15.36         34.74        15.89 o                         
   5  15   4        213.61        316.75        47.00 o                         
   7  15   4         71.03        108.31        44.96 o                         
   9  15   4       1105.71       1307.86       102.18 o                         
  11  15   4          8.88         18.39        22.48 o                         
  -6  16   4        626.90        837.85        94.00 o                         
  -4  16   4        159.27        243.18        67.44 o                         
  -2  16   4        144.48         61.31        26.57 o                         
   0  16   4        152.06        200.27        38.83 o                         
   2  16   4        288.98        343.31        47.00 o                         
   4  16   4         54.68         75.61        24.52 o                         
 -27   1   5          0.16          5.10        10.03 o                         
 -25   1   5       1610.36       1489.44        71.38 o                         
 -23   1   5        652.95        665.52        44.05 o                         
 -21   1   5        176.84        211.76        17.33 o                         
 -19   1   5      12039.42      12182.25       268.82 o                         
 -17   1   5       1599.91       1501.30        44.07 o                         
 -15   1   5       2053.53       1999.73        51.66 o                         
 -13   1   5       3819.39       4148.87        91.72 o                         
 -11   1   5      23459.95      22567.12       515.40 o                         
  -9   1   5         15.05          1.33         5.85 o                         
  -7   1   5      26644.85      23745.82      3488.31 o                         
  -5   1   5       9699.86       8323.94       202.88 o                         
  -3   1   5      20604.68      18759.61      1034.03 o                         
  -1   1   5     163566.91     153748.30      8646.66 o                         
   1   1   5       9774.09       8497.77       171.75 o                         
   3   1   5      10302.00       9857.36       199.66 o                         
   5   1   5       1745.49       1659.62        39.01 o                         
   7   1   5         50.95         40.75         6.51 o                         
   9   1   5       2093.73       1972.92        50.73 o                         
  11   1   5         43.92         48.81         8.61 o                         
  13   1   5        142.74        216.04        18.15 o                         
  15   1   5       4534.27       4487.74       105.22 o                         
  17   1   5       2394.02       2462.72        68.02 o                         
  19   1   5        828.60        938.95        82.59 o                         
  21   1   5         15.89         38.25        16.61 o                         
  23   1   5         49.46         54.86        28.15 o                         
  25   1   5        713.48        742.39        88.79 o                         
 -28   2   5         48.98         49.04        32.70 o                         
 -26   2   5        913.99        885.96        54.56 o                         
 -24   2   5        199.86        184.94        34.92 o                         
 -22   2   5        331.66        292.93        29.36 o                         
 -20   2   5         82.00         57.56        13.08 o                         
 -18   2   5         12.60         18.66        10.81 o                         
 -16   2   5       4100.91       3945.94       114.96 o                         
 -14   2   5       5754.35       5723.57       142.03 o                         
 -12   2   5        635.56        509.71        24.30 o                         
 -10   2   5         98.97        165.19        12.61 o                         
  -8   2   5       5327.41       5883.48       155.30 o                         
  -6   2   5       4857.72       5041.88       104.43 o                         
  -4   2   5       1436.57       1160.51        30.96 o                         
  -2   2   5       3050.45       1716.39        39.41 o                         
   0   2   5      39802.24      34547.20      2256.71 o                         
   2   2   5       2769.52       2961.07        66.91 o                         
   4   2   5       4301.25       4090.29        79.45 o                         
   6   2   5       4747.94       4478.75        97.31 o                         
   8   2   5         28.13         11.10         8.01 o                         
  10   2   5        872.64        916.69        31.52 o                         
  12   2   5        346.61        402.24        21.83 o                         
  14   2   5        348.11        339.62        21.26 o                         
  16   2   5         72.15         99.19        13.83 o                         
  18   2   5       1610.12       1643.99        61.32 o                         
  20   2   5        193.87        179.97        30.50 o                         
  22   2   5        435.19        389.50        52.50 o                         
  24   2   5         44.07         34.64        26.55 o                         
  26   2   5         94.93         72.78        37.24 o                         
 -29   3   5        360.18        480.23        81.74 o                         
 -27   3   5        429.28        531.25        57.58 o                         
 -25   3   5        325.19        334.34        33.27 o                         
 -23   3   5        110.85        104.58        22.44 o                         
 -21   3   5        106.18         66.20        15.61 o                         
 -19   3   5        307.16        342.14        26.96 o                         
 -17   3   5         69.40         49.45        17.94 o                         
 -15   3   5        686.27        714.95        31.46 o                         
 -13   3   5       1466.71       1362.46        43.19 o                         
 -11   3   5       1660.75       1711.57        50.74 o                         
  -9   3   5        509.62        452.01        19.75 o                         
  -7   3   5       4705.28       4538.22        96.19 o                         
  -5   3   5       1792.94       2224.24        61.69 o                         
  -3   3   5       6343.82       5452.67       121.91 o                         
  -1   3   5       6273.06       5728.29       118.60 o                         
   1   3   5        340.84        485.37        16.62 o                         
   3   3   5        287.08        394.57        15.46 o                         
   5   3   5      10854.30      10426.53       190.64 o                         
   7   3   5        506.48        444.04        19.43 o                         
   9   3   5        756.39        722.86        28.98 o                         
  11   3   5        713.19        783.66        29.50 o                         
  13   3   5         62.65         52.01        10.53 o                         
  15   3   5        117.78        125.30        14.81 o                         
  17   3   5        177.62        150.40        15.98 o                         
  19   3   5          5.35         -9.17        15.83 o                         
  21   3   5        213.57        234.35        30.38 o                         
  23   3   5        126.87        145.09        43.21 o                         
  25   3   5        692.84        732.62       114.44 o                         
 -28   4   5        153.08        177.79        57.22 o                         
 -26   4   5        348.58        512.34        48.64 o                         
 -24   4   5         17.49         24.66        14.18 o                         
 -22   4   5         52.80         53.85        17.05 o                         
 -20   4   5          6.99          1.01        10.32 o                         
 -18   4   5        231.26        234.46        27.37 o                         
 -16   4   5         59.97         96.35        12.60 o                         
 -14   4   5        234.50        230.55        17.11 o                         
 -12   4   5        179.19        141.01        12.80 o                         
 -10   4   5          0.14          1.05         5.02 o                         
  -8   4   5       7460.71       8106.36       207.16 o                         
  -6   4   5         50.86         32.62         6.68 o                         
  -4   4   5        139.07        146.88        10.27 o                         
  -2   4   5        462.37        561.86        20.38 o                         
   0   4   5       2617.49       2769.25        72.63 o                         
   2   4   5         89.14        110.21         8.37 o                         
   4   4   5       1626.89       2069.96        47.96 o                         
   6   4   5        296.43        367.27        16.33 o                         
   8   4   5        654.01        676.06        23.88 o                         
  10   4   5        743.12        866.70        31.35 o                         
  12   4   5         40.90         76.45        13.50 o                         
  14   4   5         42.41         85.17        12.09 o                         
  16   4   5        483.43        507.66        29.79 o                         
  18   4   5         49.32         38.84        14.34 o                         
  20   4   5        330.17        370.62        43.79 o                         
  22   4   5          2.16         -9.01        12.78 o                         
  24   4   5         29.20         31.90        34.74 o                         
 -27   5   5         51.02         59.91        27.34 o                         
 -25   5   5         54.76         15.38        15.61 o                         
 -23   5   5        296.37        345.66        31.88 o                         
 -21   5   5        989.66       1181.33        73.38 o                         
 -19   5   5        302.01        265.17        20.77 o                         
 -17   5   5         10.77         17.83         8.56 o                         
 -15   5   5       3062.82       2918.50        78.34 o                         
 -13   5   5        407.47        421.29        23.26 o                         
 -11   5   5          0.07         -1.33         4.94 o                         
  -9   5   5        121.60        149.81        14.10 o                         
  -7   5   5       3902.01       3681.43        77.11 o                         
  -5   5   5        759.87        803.02        26.75 o                         
  -3   5   5       1533.66       1591.61        56.51 o                         
  -1   5   5        363.02        425.43        18.14 o                         
   1   5   5       1744.06       1900.83        43.64 o                         
   3   5   5         16.67         54.10         7.19 o                         
   5   5   5       1901.19       2140.81        54.41 o                         
   7   5   5        888.87        947.39        29.74 o                         
   9   5   5        577.80        596.18        27.45 o                         
  11   5   5        432.85        513.49        24.37 o                         
  13   5   5         53.93         48.83        11.22 o                         
  15   5   5        584.67        591.30        29.33 o                         
  17   5   5        462.93        418.41        27.22 o                         
  19   5   5         34.91         20.24        12.88 o                         
  21   5   5          7.53         20.31        14.50 o                         
  23   5   5          3.81          9.02        23.44 o                         
  25   5   5         10.81         10.22        30.65 o                         
 -28   6   5          0.92         42.91        38.83 o                         
 -26   6   5         53.03         67.44        28.90 o                         
 -24   6   5        204.97        236.11        35.67 o                         
 -22   6   5        745.44        694.61        60.41 o                         
 -20   6   5        616.87        502.23        35.36 o                         
 -18   6   5       6668.71       5782.13       142.05 o                         
 -16   6   5         74.35         91.37        12.61 o                         
 -14   6   5        263.19        309.62        23.75 o                         
 -12   6   5          0.51          1.87         5.43 o                         
 -10   6   5        596.12        495.83        20.42 o                         
  -8   6   5        120.57        189.87        11.15 o                         
  -6   6   5        345.49        556.54        24.35 o                         
  -4   6   5       2781.37       2575.58        78.40 o                         
  -2   6   5      17591.69      19082.42       444.79 o                         
   0   6   5        468.93        708.37        40.80 o                         
   2   6   5       1409.70       1353.58        40.87 o                         
   4   6   5        110.58         74.15        12.27 o                         
   6   6   5       2094.74       1987.20        51.67 o                         
   8   6   5       2603.99       2757.36        61.67 o                         
  10   6   5       2664.19       2569.87        59.81 o                         
  12   6   5        194.70        209.03        16.84 o                         
  14   6   5        635.94        597.82        35.45 o                         
  16   6   5       3644.70       3398.71        86.32 o                         
  18   6   5        324.16        305.33        27.33 o                         
  20   6   5         37.54         25.09        15.54 o                         
  22   6   5          5.45         24.61        21.58 o                         
  24   6   5         29.15         40.87        34.74 o                         
 -27   7   5        780.70        678.45       114.44 o                         
 -25   7   5        196.09        280.71        48.02 o                         
 -23   7   5        451.61        460.18        52.52 o                         
 -21   7   5       1797.20       1739.90        78.97 o                         
 -19   7   5         17.51         14.80        14.82 o                         
 -17   7   5        686.64        473.54        29.44 o                         
 -15   7   5          8.20         14.42         7.31 o                         
 -13   7   5        528.13        565.08        24.24 o                         
 -11   7   5        955.20        894.41        30.57 o                         
  -9   7   5       7101.29       6736.51       144.01 o                         
  -7   7   5        519.85        460.54        20.49 o                         
  -5   7   5       1731.66       1661.79        84.97 o                         
  -3   7   5       4581.17       4674.13       152.36 o                         
  -1   7   5        394.88        607.63        35.95 o                         
   1   7   5       3807.61       3982.05        84.70 o                         
   3   7   5        133.72         98.71        10.54 o                         
   5   7   5        522.42        467.53        21.27 o                         
   7   7   5        174.11        222.09        15.64 o                         
   9   7   5       1347.32       1457.56        42.88 o                         
  11   7   5        655.40        752.03        29.97 o                         
  13   7   5        419.03        438.42        31.46 o                         
  15   7   5       2044.07       2054.97        64.39 o                         
  17   7   5        959.87        780.52        42.05 o                         
  19   7   5        914.70        920.02        51.08 o                         
  21   7   5          7.10         -1.58        13.85 o                         
  23   7   5          4.19        -10.22        24.52 o                         
 -26   8   5        112.21        145.24        39.72 o                         
 -24   8   5        205.77        188.00        49.04 o                         
 -22   8   5          9.71        -10.74        14.59 o                         
 -20   8   5         30.39         32.79        16.73 o                         
 -18   8   5         43.36         46.43        10.63 o                         
 -16   8   5         76.72         57.24        11.44 o                         
 -14   8   5        536.98        561.37        26.79 o                         
 -12   8   5         33.86         33.65         7.86 o                         
 -10   8   5        695.63        707.41        26.34 o                         
  -8   8   5        118.12         91.15        13.23 o                         
  -6   8   5        413.39        471.69        30.29 o                         
  -4   8   5        379.10        406.19        32.63 o                         
  -2   8   5        733.53        885.29        49.91 o                         
   0   8   5      10783.11      11267.51       254.22 o                         
   2   8   5          1.88         -0.73         5.20 o                         
   4   8   5         86.16        108.30        11.32 o                         
   6   8   5       6663.08       6508.13       151.80 o                         
   8   8   5       2132.70       2044.82        56.17 o                         
  10   8   5        874.22       1016.84        42.63 o                         
  12   8   5        458.95        461.20        24.19 o                         
  14   8   5        771.67        722.66        41.07 o                         
  16   8   5        207.69        273.89        28.64 o                         
  18   8   5        174.71        115.26        18.25 o                         
  20   8   5         51.42         85.01        20.73 o                         
  22   8   5         82.74        104.22        47.00 o                         
 -25   9   5          1.73         13.79        23.13 o                         
 -23   9   5        120.95        159.40        47.00 o                         
 -21   9   5        146.32         89.28        23.67 o                         
 -19   9   5        223.97        163.10        27.14 o                         
 -17   9   5        423.74        459.97        36.07 o                         
 -15   9   5         39.91         49.61        10.23 o                         
 -13   9   5        181.50        172.34        14.77 o                         
 -11   9   5        323.99        358.93        19.89 o                         
  -9   9   5        104.53        122.14        15.55 o                         
  -7   9   5       1341.06       1278.84        53.97 o                         
  -5   9   5        439.37        417.58        28.72 o                         
  -3   9   5       4425.80       4336.33       136.33 o                         
  -1   9   5         84.03         43.60        14.43 o                         
   1   9   5          1.09         34.96        12.44 o                         
   3   9   5       1207.85       1033.15        37.24 o                         
   5   9   5       5708.15       5539.84       118.76 o                         
   7   9   5        876.89        921.39        34.52 o                         
   9   9   5         29.19         37.56        10.38 o                         
  11   9   5       2190.61       2153.08        61.29 o                         
  13   9   5        613.87        591.19        33.41 o                         
  15   9   5        206.51        212.48        21.27 o                         
  17   9   5        152.41        110.50        19.65 o                         
  19   9   5         82.25         87.71        27.97 o                         
  21   9   5        382.36        288.14        67.44 o                         
 -24  10   5         14.40         42.91        30.65 o                         
 -22  10   5          3.45         -3.11        20.44 o                         
 -20  10   5        199.42        199.57        22.53 o                         
 -18  10   5         13.21         -5.15         9.44 o                         
 -16  10   5        256.00        272.75        21.74 o                         
 -14  10   5        390.22        486.39        29.10 o                         
 -12  10   5       2401.63       2379.29        88.73 o                         
 -10  10   5         12.57         36.73        11.95 o                         
  -8  10   5       7074.82       7034.95       175.56 o                         
  -6  10   5        577.41        554.35        34.71 o                         
  -4  10   5       1022.51        977.32        42.97 o                         
  -2  10   5        163.48        114.52        20.49 o                         
   0  10   5        751.38        636.44        43.11 o                         
   2  10   5       3751.08       3854.02       103.86 o                         
   4  10   5         62.95         80.53        11.19 o                         
   6  10   5        440.64        428.40        25.49 o                         
   8  10   5       6714.53       6946.49       155.99 o                         
  10  10   5        790.31        860.16        43.65 o                         
  12  10   5        103.72        108.49        15.71 o                         
  14  10   5         24.74         37.15        11.43 o                         
  16  10   5         89.14         97.44        16.36 o                         
  18  10   5         42.47         48.65        33.14 o                         
  20  10   5          9.72         10.97        31.67 o                         
 -23  11   5         58.50         47.00        28.61 o                         
 -21  11   5         52.17         38.83        24.52 o                         
 -19  11   5         86.90         86.43        19.61 o                         
 -17  11   5        586.14        713.53        41.04 o                         
 -15  11   5          1.68          4.70         9.56 o                         
 -13  11   5          0.67         -3.32        11.76 o                         
 -11  11   5        861.32        917.24        58.11 o                         
  -9  11   5        902.36       1001.41        60.91 o                         
  -7  11   5       2225.87       2192.26        70.60 o                         
  -5  11   5         22.28         16.72        11.04 o                         
  -3  11   5       2806.69       2612.34        79.97 o                         
  -1  11   5       6756.87       5961.02       165.23 o                         
   1  11   5        118.41         45.43        15.58 o                         
   3  11   5        178.92        205.32        25.58 o                         
   5  11   5        438.55        421.41        24.75 o                         
   7  11   5        944.02        936.11        52.70 o                         
   9  11   5         68.50         80.37        14.98 o                         
  11  11   5          4.82         11.65         8.75 o                         
  13  11   5         24.18         18.71        10.83 o                         
  15  11   5          0.89         10.34        10.74 o                         
  17  11   5        491.65        572.84        64.87 o                         
  19  11   5          4.68          9.54        21.10 o                         
 -20  12   5        510.61        698.89        83.78 o                         
 -18  12   5       1471.84       1832.40        99.20 o                         
 -16  12   5        414.96        418.31        47.83 o                         
 -14  12   5         39.27         45.16        17.33 o                         
 -12  12   5        173.73        224.76        29.50 o                         
 -10  12   5        440.03        453.00        40.88 o                         
  -8  12   5        830.71        856.97        57.58 o                         
  -6  12   5        257.77        235.20        26.95 o                         
  -4  12   5        303.35        300.54        31.64 o                         
  -2  12   5       1431.88       1090.13        50.44 o                         
   0  12   5       3086.52       2742.63        97.77 o                         
   2  12   5       1056.51       1116.82        65.53 o                         
   4  12   5         67.65         62.67        21.03 o                         
   6  12   5        229.42        266.82        25.50 o                         
   8  12   5          9.43         -5.51         8.91 o                         
  10  12   5        653.41        684.47        39.80 o                         
  12  12   5        110.25         82.67        17.26 o                         
  14  12   5          0.00         17.30        13.00 o                         
  16  12   5       1051.88       1109.86        98.21 o                         
 -17  13   5         54.44        110.35        26.57 o                         
 -15  13   5        214.83        243.18        57.22 o                         
 -13  13   5        139.20        138.17        27.87 o                         
 -11  13   5        146.33        152.48        26.77 o                         
  -9  13   5        266.84        303.02        46.00 o                         
  -7  13   5         46.96         22.68        14.69 o                         
  -5  13   5       1112.95        959.51        61.79 o                         
  -3  13   5          8.53          8.08        11.25 o                         
  -1  13   5        883.33        798.51        53.57 o                         
   1  13   5        126.77        121.24        25.69 o                         
   3  13   5        463.51        411.69        54.21 o                         
   5  13   5        334.82        414.70        81.99 o                         
   7  13   5        537.97        510.83        33.88 o                         
   9  13   5        313.79        331.95        43.91 o                         
  11  13   5        266.36        350.55        37.49 o                         
  13  13   5        648.96        714.19        58.51 o                         
 -14  14   5        533.12        517.01        87.87 o                         
 -12  14   5         86.55        111.38        30.24 o                         
 -10  14   5        265.33        278.42        36.69 o                         
  -8  14   5         35.49         33.97        18.41 o                         
  -6  14   5         41.97          8.40        14.89 o                         
  -4  14   5          5.92         11.18        14.81 o                         
  -2  14   5          4.77          9.45        14.82 o                         
   0  14   5        463.93        445.31        48.08 o                         
   2  14   5        217.16        230.04        35.16 o                         
   4  14   5         49.30         66.76        24.79 o                         
   6  14   5        878.59       1090.60       143.05 o                         
   8  14   5       1785.71       1899.85       124.66 o                         
  10  14   5        422.49        441.40        61.31 o                         
  12  14   5        306.01        508.84        71.52 o                         
 -11  15   5         33.17         98.09        36.78 o                         
  -9  15   5        502.15        486.36        69.48 o                         
  -7  15   5         41.63        110.35        34.74 o                         
  -5  15   5        433.64        615.43        55.62 o                         
  -3  15   5        232.77        262.60        34.68 o                         
  -1  15   5        247.27        196.78        61.31 o                         
   1  15   5        488.87        633.49        81.74 o                         
   3  15   5        246.76        216.61        40.87 o                         
   5  15   5          0.12         10.22        20.44 o                         
   7  15   5         11.25         55.18        24.52 o                         
   9  15   5        226.31        292.22        49.04 o                         
  -6  16   5         52.75         61.31        30.65 o                         
  -4  16   5          1.55          2.04        22.48 o                         
  -2  16   5         16.93         73.57        30.65 o                         
   0  16   5        390.38        345.36        55.18 o                         
   2  16   5        357.78        488.40        61.31 o                         
   4  16   5        362.15        472.06        59.26 o                         
   6  16   5          2.76          4.09        18.39 o                         
 -26   0   6       1084.44       1050.59        67.30 o                         
 -24   0   6        559.23        546.31        64.37 o                         
 -22   0   6       5870.41       5752.89       212.60 o                         
 -20   0   6        262.66        330.03        22.76 o                         
 -18   0   6      15979.14      16149.53       455.51 o                         
 -16   0   6       1299.10       1398.34        58.83 o                         
 -14   0   6       2924.69       2540.63        95.83 o                         
 -12   0   6      13479.60      13405.80       468.12 o                         
 -10   0   6       6063.04       5941.87       327.99 o                         
  -8   0   6       6704.37       6580.87       217.42 o                         
  -6   0   6      34614.46      39180.91      5237.57 o                         
  -4   0   6       4185.30       5234.25       216.75 o                         
  -2   0   6     191195.27     204353.05     13630.35 o                         
   0   0   6      44764.53      44222.87      3328.50 o                         
   2   0   6         13.66         50.82         8.31 o                         
   4   0   6       9550.09       9217.10       238.29 o                         
   6   0   6       1578.60       1705.95        55.92 o                         
   8   0   6       3509.78       3646.79       106.96 o                         
  10   0   6        716.50        766.63        48.67 o                         
  12   0   6       1614.35       1622.99        59.49 o                         
  14   0   6       8552.35       9275.01       252.56 o                         
  16   0   6       7667.75       7297.01       233.02 o                         
  18   0   6       1191.98       1364.27       114.35 o                         
  20   0   6        133.42        146.90        36.04 o                         
  22   0   6        319.76        237.05        69.48 o                         
  24   0   6        552.20        467.97       102.18 o                         
 -27   1   6          3.19         17.57        14.23 o                         
 -25   1   6          6.60         11.05        16.57 o                         
 -23   1   6        276.86        268.89        28.36 o                         
 -21   1   6         35.16         40.27        11.55 o                         
 -19   1   6       1687.79       1697.48        45.59 o                         
 -17   1   6        275.24        270.48        18.35 o                         
 -15   1   6         44.12         45.76         9.29 o                         
 -13   1   6       1581.40       1659.80        50.14 o                         
 -11   1   6       5367.21       5143.73       126.84 o                         
  -9   1   6        615.65        660.29        23.94 o                         
  -7   1   6        267.26        202.02        11.27 o                         
  -5   1   6          9.09         13.78         4.83 o                         
  -3   1   6         71.60         47.71         5.83 o                         
  -1   1   6      35428.14      37565.62      2536.22 o                         
   1   1   6        204.42        361.73        15.85 o                         
   3   1   6       1459.60       1453.13        35.18 o                         
   5   1   6          7.05         51.94         7.08 o                         
   7   1   6       1141.91       1188.11        37.22 o                         
   9   1   6       1967.33       2005.42        49.02 o                         
  11   1   6        892.61        907.99        31.14 o                         
  13   1   6        689.53        808.66        34.07 o                         
  15   1   6        394.62        461.89        27.19 o                         
  17   1   6       9255.05       9855.59       202.33 o                         
  19   1   6        123.79        121.80        30.09 o                         
  21   1   6         40.40         47.32        19.47 o                         
  23   1   6        272.02        161.44        57.22 o                         
  25   1   6         25.30          5.93        38.83 o                         
 -28   2   6         10.40          6.13        22.48 o                         
 -26   2   6        457.63        412.80        35.49 o                         
 -24   2   6        549.05        421.69        41.47 o                         
 -22   2   6        148.23        145.55        17.86 o                         
 -20   2   6       1065.89       1069.72        41.62 o                         
 -18   2   6        242.19        322.19        24.83 o                         
 -16   2   6        602.42        620.35        30.26 o                         
 -14   2   6         19.39         20.11         7.19 o                         
 -12   2   6       7047.44       7396.56       178.41 o                         
 -10   2   6       1111.52       1009.93        35.52 o                         
  -8   2   6         14.64         49.44         6.65 o                         
  -6   2   6         88.50         42.14         6.84 o                         
  -4   2   6      23669.53      22988.71       903.84 o                         
  -2   2   6       1545.36       1399.99        34.02 o                         
   0   2   6       5693.05       5750.53       119.53 o                         
   2   2   6         42.58         33.10         6.13 o                         
   4   2   6       5626.42       5052.47        96.84 o                         
   6   2   6       3469.96       3258.93        89.69 o                         
   8   2   6       7765.46       8800.79       184.80 o                         
  10   2   6       1668.19       1780.39        48.02 o                         
  12   2   6        242.97        273.81        19.08 o                         
  14   2   6       1996.13       2017.11        56.24 o                         
  16   2   6         20.66         10.14         8.67 o                         
  18   2   6        971.83       1162.53        59.93 o                         
  20   2   6         54.50         73.54        21.24 o                         
  22   2   6          1.67          2.04        24.44 o                         
  24   2   6          0.09          2.53        31.67 o                         
 -27   3   6       1210.47       1338.29        84.30 o                         
 -25   3   6          2.54         -2.83        11.14 o                         
 -23   3   6         71.62         80.30        17.20 o                         
 -21   3   6        126.27        106.19        15.38 o                         
 -19   3   6        186.77        212.63        19.04 o                         
 -17   3   6          9.96          2.28         7.26 o                         
 -15   3   6        150.24        195.87        16.67 o                         
 -13   3   6         41.07         43.33         9.41 o                         
 -11   3   6       1943.57       2026.24        58.10 o                         
  -9   3   6        857.91        937.13        29.52 o                         
  -7   3   6         23.28         28.55         6.43 o                         
  -5   3   6       2004.78       2016.29        47.30 o                         
  -3   3   6       1376.42       1430.88        43.05 o                         
  -1   3   6        803.37        779.58        22.85 o                         
   1   3   6          6.91          5.20         4.68 o                         
   3   3   6        431.79        509.16        22.38 o                         
   5   3   6          0.15         18.66         5.40 o                         
   7   3   6       1041.48       1059.64        30.88 o                         
   9   3   6          0.59         -2.75         6.21 o                         
  11   3   6         24.87          4.87         7.58 o                         
  13   3   6         31.59         51.44        10.54 o                         
  15   3   6         63.36        118.82        15.12 o                         
  17   3   6         20.60         11.88        10.28 o                         
  19   3   6         89.16        131.29        22.32 o                         
  21   3   6        532.58        539.49        46.12 o                         
  23   3   6        300.88        215.49        48.88 o                         
  25   3   6        104.56        159.40        61.31 o                         
 -28   4   6        680.83        790.85       108.31 o                         
 -26   4   6          3.50         13.32        15.75 o                         
 -24   4   6        469.94        448.61        51.32 o                         
 -22   4   6          5.22         10.23        10.84 o                         
 -20   4   6          3.58         -6.95         6.95 o                         
 -18   4   6       1087.09       1004.74        46.81 o                         
 -16   4   6       1002.14       1008.34        43.58 o                         
 -14   4   6          0.60          3.93         6.56 o                         
 -12   4   6        800.32        766.94        32.81 o                         
 -10   4   6        515.31        480.63        16.06 o                         
  -8   4   6       1769.75       1929.15        69.37 o                         
  -6   4   6       3044.03       3338.61        74.75 o                         
  -4   4   6       2448.62       2535.76        58.74 o                         
  -2   4   6        430.90        500.37        21.38 o                         
   0   4   6       2064.65       2092.12        56.91 o                         
   2   4   6        738.78        740.97        22.63 o                         
   4   4   6        741.32        727.81        30.22 o                         
   6   4   6       1474.96       1468.47        37.23 o                         
   8   4   6        750.10        724.38        25.49 o                         
  10   4   6         29.60         42.60         9.02 o                         
  12   4   6        700.85        759.05        47.50 o                         
  14   4   6        364.87        388.24        27.21 o                         
  16   4   6        723.46        672.87        33.32 o                         
  18   4   6        140.62         96.07        20.43 o                         
  20   4   6          4.55         19.90        13.17 o                         
  22   4   6         25.02         15.13        24.44 o                         
  24   4   6        231.81        235.01        73.57 o                         
 -27   5   6         34.99         38.83        24.44 o                         
 -25   5   6         15.24         68.58        26.06 o                         
 -23   5   6         95.06         94.83        19.54 o                         
 -21   5   6        338.09        292.59        39.61 o                         
 -19   5   6       1199.68       1057.29        43.12 o                         
 -17   5   6        284.26        198.25        25.86 o                         
 -15   5   6         24.38         17.08        11.58 o                         
 -13   5   6       1886.47       2054.74        57.78 o                         
 -11   5   6        898.53        883.34        29.18 o                         
  -9   5   6        546.94        600.69        21.34 o                         
  -7   5   6        177.33        262.81        15.39 o                         
  -5   5   6       2849.74       3017.39        74.71 o                         
  -3   5   6       7331.02       7918.41       163.84 o                         
  -1   5   6       7170.97       7355.20       164.41 o                         
   1   5   6        182.40        123.61         8.59 o                         
   3   5   6       2517.50       2614.91        66.98 o                         
   5   5   6       1485.68       1814.63        45.23 o                         
   7   5   6       1088.87       1222.33        32.93 o                         
   9   5   6        144.73        198.61        14.22 o                         
  11   5   6         35.90         43.93         9.12 o                         
  13   5   6         14.64         -0.55         7.46 o                         
  15   5   6        543.38        395.99        24.33 o                         
  17   5   6       1198.68       1146.63        51.84 o                         
  19   5   6         95.87        110.33        23.71 o                         
  21   5   6        796.91        743.06        58.09 o                         
  23   5   6        195.40         59.26        42.91 o                         
 -28   6   6        498.54        439.36        89.92 o                         
 -26   6   6        614.91        610.84        89.92 o                         
 -24   6   6        213.04        339.09        38.23 o                         
 -22   6   6       1101.50       1041.35        59.89 o                         
 -20   6   6         40.26         32.81        12.88 o                         
 -18   6   6       1660.48       1396.76        52.47 o                         
 -16   6   6          0.18         16.67         8.82 o                         
 -14   6   6        953.47       1036.34        37.87 o                         
 -12   6   6        720.96        723.50        26.20 o                         
 -10   6   6       1278.72       1408.73        42.08 o                         
  -8   6   6        811.87       1031.54        31.17 o                         
  -6   6   6        752.31        810.11        31.70 o                         
  -4   6   6        594.94        534.48        29.80 o                         
  -2   6   6       5240.84       5386.80       138.73 o                         
   0   6   6       3576.67       3660.63        90.41 o                         
   2   6   6       2924.74       3028.60        67.10 o                         
   4   6   6        752.67        810.56        28.46 o                         
   6   6   6        549.28        625.75        27.47 o                         
   8   6   6       1649.60       1498.34        41.25 o                         
  10   6   6        344.06        397.64        24.76 o                         
  12   6   6        921.33        944.96        38.68 o                         
  14   6   6        288.58        277.18        19.72 o                         
  16   6   6        610.32        480.28        30.44 o                         
  18   6   6        210.07        168.14        22.32 o                         
  20   6   6        224.81        170.75        25.13 o                         
  22   6   6          0.00          6.13        24.52 o                         
 -25   7   6        135.64        110.62        37.78 o                         
 -23   7   6        509.27        472.81        52.64 o                         
 -21   7   6          0.07        -12.59        12.59 o                         
 -19   7   6         44.40         19.27        12.37 o                         
 -17   7   6       2375.78       2161.35        69.16 o                         
 -15   7   6         41.99         26.31         9.14 o                         
 -13   7   6        640.88        611.39        25.49 o                         
 -11   7   6        204.39        228.30        14.59 o                         
  -9   7   6        132.54        135.84        12.33 o                         
  -7   7   6         13.46         -5.61         5.61 o                         
  -5   7   6        581.98        675.02        40.22 o                         
  -3   7   6          1.21         14.02         8.75 o                         
  -1   7   6         15.94          0.64         7.23 o                         
   1   7   6        620.47        660.51        26.85 o                         
   3   7   6       2455.18       2449.86        65.73 o                         
   5   7   6        489.51        490.15        21.82 o                         
   7   7   6       1473.97       1476.08        45.89 o                         
   9   7   6        604.77        579.58        27.60 o                         
  11   7   6       3661.92       3801.27        83.79 o                         
  13   7   6       1177.28       1394.21        42.82 o                         
  15   7   6         84.24        118.99        15.65 o                         
  17   7   6       2195.71       2047.24        89.01 o                         
  19   7   6          2.89         -4.85        10.83 o                         
  21   7   6        217.41        175.74        55.18 o                         
  23   7   6        175.86         73.57        53.13 o                         
 -26   8   6        399.35        430.91        62.33 o                         
 -24   8   6          3.06         -8.17        18.39 o                         
 -22   8   6        107.91        119.70        25.19 o                         
 -20   8   6         96.53         76.72        25.66 o                         
 -18   8   6        893.79        946.74        52.46 o                         
 -16   8   6        115.94        119.51        16.39 o                         
 -14   8   6        967.03       1039.40        35.04 o                         
 -12   8   6        581.45        588.83        25.34 o                         
 -10   8   6       4672.26       4578.11       117.62 o                         
  -8   8   6        577.09        536.03        30.27 o                         
  -6   8   6       1271.30       1178.96        50.16 o                         
  -4   8   6        122.92        117.47        20.54 o                         
  -2   8   6        424.73        423.62        29.47 o                         
   0   8   6       5696.22       5556.87       135.77 o                         
   2   8   6       1071.08       1081.89        32.56 o                         
   4   8   6        520.68        509.84        25.02 o                         
   6   8   6        331.33        307.53        20.22 o                         
   8   8   6       8215.91       8442.90       173.25 o                         
  10   8   6       3229.84       3165.06        77.06 o                         
  12   8   6         25.45         42.82        11.26 o                         
  14   8   6         16.50         32.67        12.20 o                         
  16   8   6        378.67        445.52        29.85 o                         
  18   8   6        162.59        183.37        24.99 o                         
  20   8   6        363.29        344.24        51.28 o                         
  22   8   6          2.08        -14.30        30.65 o                         
 -25   9   6        125.04        147.13        55.18 o                         
 -23   9   6        216.35        292.22        61.31 o                         
 -21   9   6        662.93        712.30        59.32 o                         
 -19   9   6        250.09        171.08        55.04 o                         
 -17   9   6        271.18        272.33        21.20 o                         
 -15   9   6        567.59        587.71        27.94 o                         
 -13   9   6       5157.83       5144.68       119.23 o                         
 -11   9   6       7152.03       7046.94       167.62 o                         
  -9   9   6       3594.96       3537.46       100.93 o                         
  -7   9   6        524.84        527.17        31.48 o                         
  -5   9   6        484.00        536.34        41.43 o                         
  -3   9   6       2920.91       2848.08       102.87 o                         
  -1   9   6       1576.76       1577.98        63.99 o                         
   1   9   6        188.03        207.01        20.03 o                         
   3   9   6       1608.36       1573.71        47.22 o                         
   5   9   6      10139.33      10013.47       212.67 o                         
   7   9   6       1634.04       1599.39        48.58 o                         
   9   9   6         20.20         41.06         9.98 o                         
  11   9   6        593.40        537.09        29.19 o                         
  13   9   6          0.45          0.26         8.46 o                         
  15   9   6        324.26        360.23        26.88 o                         
  17   9   6          0.36         -0.79        12.39 o                         
  19   9   6        110.47         55.92        29.21 o                         
  21   9   6         75.16         16.35        34.74 o                         
 -24  10   6         78.68         67.44        38.83 o                         
 -22  10   6        117.93        157.07        48.02 o                         
 -20  10   6        130.92        163.19        51.09 o                         
 -18  10   6         21.88         30.88        11.24 o                         
 -16  10   6          0.83          8.28         8.54 o                         
 -14  10   6        152.03        179.05        16.74 o                         
 -12  10   6        230.86        205.75        22.91 o                         
 -10  10   6       4255.95       4367.59       134.96 o                         
  -8  10   6       3027.13       3129.18        90.76 o                         
  -6  10   6        762.68        838.69        43.12 o                         
  -4  10   6       2143.45       2268.70        91.54 o                         
  -2  10   6         99.46        117.48        22.99 o                         
   0  10   6         84.89         79.67        16.86 o                         
   2  10   6       2142.81       2213.02        69.31 o                         
   4  10   6         21.11         15.92         8.00 o                         
   6  10   6        161.90        165.21        15.07 o                         
   8  10   6       4544.82       4491.12       108.09 o                         
  10  10   6         48.76         59.37        11.65 o                         
  12  10   6        358.49        303.48        22.17 o                         
  14  10   6          3.86         16.69        10.50 o                         
  16  10   6        194.81        146.50        29.31 o                         
  18  10   6        372.10        417.24        63.18 o                         
  20  10   6          6.71        -18.39        26.57 o                         
 -23  11   6          3.06         10.22        24.52 o                         
 -21  11   6         12.10         38.83        24.52 o                         
 -19  11   6        553.65        816.05        48.81 o                         
 -17  11   6        635.55        720.96        46.01 o                         
 -15  11   6        143.20        186.97        24.29 o                         
 -13  11   6       1178.02       1123.37        83.34 o                         
 -11  11   6        172.14        169.93        33.28 o                         
  -9  11   6       1279.82       1260.94        57.63 o                         
  -7  11   6        488.20        504.99        43.52 o                         
  -5  11   6        511.00        434.23        32.96 o                         
  -3  11   6          4.16          7.92        11.61 o                         
  -1  11   6        320.18        168.27        21.73 o                         
   1  11   6       2106.78       2006.51        78.98 o                         
   3  11   6        174.87        192.63        25.30 o                         
   5  11   6        727.58        764.24        51.48 o                         
   7  11   6        117.58         68.35        12.90 o                         
   9  11   6       3170.79       3313.89        96.62 o                         
  11  11   6        500.32        555.55        32.25 o                         
  13  11   6         18.56         18.74        10.43 o                         
  15  11   6       1277.59       1461.88       114.96 o                         
  17  11   6          1.36         -8.61        12.11 o                         
 -20  12   6        125.14        141.00        34.74 o                         
 -18  12   6         74.57         63.98        19.18 o                         
 -16  12   6         94.37         98.28        51.09 o                         
 -14  12   6          1.72        -10.88        15.51 o                         
 -12  12   6          6.35         24.11        14.01 o                         
 -10  12   6         93.66        137.18        24.91 o                         
  -8  12   6         53.64         67.94        25.96 o                         
  -6  12   6        690.51        720.43        48.28 o                         
  -4  12   6        143.44        101.90        24.11 o                         
  -2  12   6       2158.09       2008.06        78.77 o                         
   0  12   6          5.37          9.41        18.82 o                         
   2  12   6          8.92          1.87        11.74 o                         
   4  12   6         34.90         25.69        16.49 o                         
   6  12   6          0.37         16.83        10.67 o                         
   8  12   6         52.69         52.02        14.38 o                         
  10  12   6          0.00         -9.99         9.99 o                         
  12  12   6        155.61        120.53        20.06 o                         
  14  12   6         28.71         41.16        14.92 o                         
  16  12   6          1.77          6.61        16.02 o                         
 -15  13   6        316.68        363.75        67.44 o                         
 -13  13   6         90.44        116.12        37.78 o                         
 -11  13   6         49.61         33.50        17.05 o                         
  -9  13   6          0.25         22.48        42.91 o                         
  -7  13   6        204.69        236.77        31.31 o                         
  -5  13   6         41.27         42.71        19.36 o                         
  -3  13   6        819.51        784.66        55.39 o                         
  -1  13   6        625.55        518.78        58.22 o                         
   1  13   6         99.66         60.23        23.57 o                         
   3  13   6         21.58         16.10        17.57 o                         
   5  13   6         24.03         -5.89        31.67 o                         
   7  13   6        294.16        356.75        29.72 o                         
   9  13   6          3.26         -1.64        11.52 o                         
  11  13   6         73.63        135.70        27.17 o                         
  13  13   6        416.04        396.26        49.89 o                         
  15  13   6        877.75       1181.16       110.35 o                         
 -12  14   6        100.95         96.05        47.00 o                         
 -10  14   6        899.84       1045.20        71.33 o                         
  -8  14   6        232.75        283.68        39.17 o                         
  -6  14   6          7.47          6.71        15.85 o                         
  -4  14   6          6.87        -11.33        11.33 o                         
  -2  14   6        142.59        206.77        28.24 o                         
   0  14   6        205.30        187.71        32.71 o                         
   2  14   6          4.07         32.34        17.70 o                         
   4  14   6          9.60         -4.34        20.29 o                         
   6  14   6         47.78         49.69        25.68 o                         
   8  14   6        423.43        406.66        61.31 o                         
  10  14   6        260.27        288.14        51.09 o                         
  12  14   6        167.71        177.79        42.91 o                         
  -9  15   6        719.18        848.07        98.09 o                         
  -7  15   6          0.00         14.30        20.44 o                         
  -5  15   6         75.11         77.36        25.01 o                         
  -3  15   6          4.56          9.24        16.20 o                         
  -1  15   6          8.40         19.37        16.20 o                         
   1  15   6          3.04        -13.60        13.60 o                         
   3  15   6         11.63         63.35        28.61 o                         
   5  15   6         94.73        100.13        32.70 o                         
   7  15   6        388.19        433.23        63.35 o                         
   9  15   6         42.15         38.83        28.61 o                         
  -6  16   6        261.70        318.79        61.31 o                         
  -4  16   6          8.37         16.35        24.52 o                         
  -2  16   6         26.91         24.52        26.57 o                         
   0  16   6          0.27         12.26        22.48 o                         
   2  16   6        634.58        737.71        83.78 o                         
   4  16   6         68.33         42.91        26.57 o                         
 -27   1   7        308.71        284.45        30.24 o                         
 -25   1   7        149.53         65.48        17.99 o                         
 -23   1   7        644.03        606.30        35.48 o                         
 -21   1   7        935.31        945.44        36.16 o                         
 -19   1   7       4144.04       4222.58       104.09 o                         
 -17   1   7       4530.83       4225.16       111.46 o                         
 -15   1   7        553.41        673.09        40.06 o                         
 -13   1   7          6.25          0.84         5.73 o                         
 -11   1   7        218.38        211.92        12.96 o                         
  -9   1   7       1566.98       1314.74        34.25 o                         
  -7   1   7       2416.22       2520.15        64.34 o                         
  -5   1   7       8484.77       9216.00       213.42 o                         
  -3   1   7        292.88        266.71        15.81 o                         
  -1   1   7      29938.97      34892.85      4890.11 o                         
   1   1   7       7475.05       7567.96       167.10 o                         
   3   1   7         21.10         32.50         6.12 o                         
   5   1   7        206.27        308.51        16.19 o                         
   7   1   7         57.45         43.05         8.70 o                         
   9   1   7         70.63         30.88         7.88 o                         
  11   1   7        944.57       1038.60        37.19 o                         
  13   1   7        267.59        333.36        22.21 o                         
  15   1   7       6359.41       6443.57       138.07 o                         
  17   1   7       2604.31       2688.42        81.11 o                         
  19   1   7        112.85        122.06        24.23 o                         
  21   1   7        474.88        453.42        44.16 o                         
  23   1   7          5.24         21.61        28.79 o                         
  25   1   7         96.51         53.13        53.13 o                         
 -28   2   7        159.10        143.05        40.87 o                         
 -26   2   7        739.96        951.26        60.96 o                         
 -24   2   7          7.67         -0.11        10.47 o                         
 -22   2   7        104.05        114.21        15.23 o                         
 -20   2   7       1143.66       1185.25        42.91 o                         
 -18   2   7        505.12        457.31        30.16 o                         
 -16   2   7        291.43        325.74        22.91 o                         
 -14   2   7        132.82        173.35        15.04 o                         
 -12   2   7        250.32        206.81        16.86 o                         
 -10   2   7       7579.08       8783.18       254.59 o                         
  -8   2   7      11583.10      11844.90       253.95 o                         
  -6   2   7      25504.99      26222.40       650.32 o                         
  -4   2   7       7375.77       7940.35       160.81 o                         
  -2   2   7        491.02        334.99        13.14 o                         
   0   2   7       6193.98       6881.18       142.35 o                         
   2   2   7        158.74        180.86        12.13 o                         
   4   2   7        557.50        694.35        22.86 o                         
   6   2   7        723.20        750.10        26.23 o                         
   8   2   7      19044.11      20399.49       397.56 o                         
  10   2   7          9.90          8.19         7.33 o                         
  12   2   7         87.37         75.97        13.45 o                         
  14   2   7       1190.65       1237.03        42.74 o                         
  16   2   7         12.75         -9.94         9.94 o                         
  18   2   7        657.17        664.69        49.90 o                         
  20   2   7        164.46        186.51        28.52 o                         
  22   2   7        126.93        108.31        53.13 o                         
  24   2   7        201.15        143.05        63.35 o                         
 -27   3   7       1161.45       1418.14        77.17 o                         
 -25   3   7         12.12         -3.10        13.06 o                         
 -23   3   7          1.04          3.57        11.26 o                         
 -21   3   7       1003.94       1064.72        49.66 o                         
 -19   3   7        208.50        186.68        17.98 o                         
 -17   3   7          0.08         -2.32         7.35 o                         
 -15   3   7          6.60          5.31         7.13 o                         
 -13   3   7        984.55        823.08        35.10 o                         
 -11   3   7      24051.16      24865.12       568.37 o                         
  -9   3   7        460.83        628.37        24.11 o                         
  -7   3   7        882.23        999.23        29.42 o                         
  -5   3   7       5770.86       6347.99       144.04 o                         
  -3   3   7       3526.67       3347.29        78.94 o                         
  -1   3   7      16513.83      17687.25       375.23 o                         
   1   3   7       3158.36       3206.92        78.78 o                         
   3   3   7         61.41        150.52        11.39 o                         
   5   3   7        117.41        250.98        15.56 o                         
   7   3   7       5568.09       6152.17       133.50 o                         
   9   3   7        731.70        891.27        50.98 o                         
  11   3   7        115.23        113.11        12.87 o                         
  13   3   7         75.76        101.02        13.41 o                         
  15   3   7         19.59         17.47         9.38 o                         
  17   3   7         86.02        100.52        17.98 o                         
  19   3   7         73.30         57.10        17.43 o                         
  21   3   7         44.88          7.47        17.51 o                         
  23   3   7        603.71        589.58        98.09 o                         
 -28   4   7        353.11        310.62        63.35 o                         
 -26   4   7        152.03        223.69        37.31 o                         
 -24   4   7        270.76        313.62        31.47 o                         
 -22   4   7         92.74        115.24        20.33 o                         
 -20   4   7        149.48         95.30        14.58 o                         
 -18   4   7         24.25         18.08         9.75 o                         
 -16   4   7        347.05        383.48        27.53 o                         
 -14   4   7        147.61        132.69        14.42 o                         
 -12   4   7       1073.10       1367.24        46.15 o                         
 -10   4   7       7445.96       8193.65       169.23 o                         
  -8   4   7       2464.82       2766.65        64.21 o                         
  -6   4   7       1508.66       1812.13        44.95 o                         
  -4   4   7       2298.38       2731.58        68.23 o                         
  -2   4   7         70.21        125.93        10.05 o                         
   0   4   7        754.10        776.67        25.11 o                         
   2   4   7       1194.17       1253.57        33.00 o                         
   4   4   7       2055.39       1864.60        45.66 o                         
   6   4   7        403.18        390.81        18.46 o                         
   8   4   7       6842.91       6620.78       158.15 o                         
  10   4   7         67.08        122.63        14.66 o                         
  12   4   7        390.14        356.41        24.12 o                         
  14   4   7          0.32         -0.47         8.59 o                         
  16   4   7        231.16        278.17        25.09 o                         
  18   4   7         24.54          7.05        14.36 o                         
  20   4   7        266.63        234.29        31.00 o                         
  22   4   7        128.96         66.56        34.33 o                         
  24   4   7         61.25         40.87        44.96 o                         
 -27   5   7        360.93        313.44        39.70 o                         
 -25   5   7          4.28         22.62        17.93 o                         
 -23   5   7          2.44          4.02        15.43 o                         
 -21   5   7       1118.93       1080.81        52.86 o                         
 -19   5   7        704.82        607.23        34.73 o                         
 -17   5   7         44.81         43.84        12.34 o                         
 -15   5   7        459.17        639.09        32.04 o                         
 -13   5   7        991.94        861.15        33.30 o                         
 -11   5   7       2553.07       2426.13        58.59 o                         
  -9   5   7        877.85        818.37        30.09 o                         
  -7   5   7         49.60        104.34        14.48 o                         
  -5   5   7       2201.63       2275.99        55.32 o                         
  -3   5   7       1501.35       1688.81        43.41 o                         
  -1   5   7       5040.62       5286.06       114.67 o                         
   1   5   7        261.49        174.59        11.97 o                         
   3   5   7       1620.07       1546.84        39.52 o                         
   5   5   7         24.24         16.07         6.46 o                         
   7   5   7        131.35        180.59        13.44 o                         
   9   5   7        590.34        638.92        26.87 o                         
  11   5   7         93.62        159.66        20.01 o                         
  13   5   7        225.49        268.58        19.39 o                         
  15   5   7       1689.20       1575.72        53.58 o                         
  17   5   7          0.23        -10.03        10.03 o                         
  19   5   7        661.01        593.04        44.32 o                         
  21   5   7         69.58         92.12        35.78 o                         
  23   5   7        152.52         53.13        44.96 o                         
 -28   6   7        111.60        130.79        53.13 o                         
 -26   6   7          6.29          4.44        17.62 o                         
 -24   6   7        420.60        406.06        45.91 o                         
 -22   6   7        635.12        687.61        48.69 o                         
 -20   6   7          9.51         16.60        12.36 o                         
 -18   6   7         38.36         26.48        11.18 o                         
 -16   6   7       1602.80       1627.68        54.93 o                         
 -14   6   7       1057.56       1155.46        42.97 o                         
 -12   6   7       2069.60       2215.57        51.63 o                         
 -10   6   7       3141.65       3236.41        81.12 o                         
  -8   6   7       3080.73       3262.17        83.20 o                         
  -6   6   7        471.95        532.61        23.08 o                         
  -4   6   7       1989.44       1869.59        67.78 o                         
  -2   6   7       4895.25       4609.20       109.80 o                         
   0   6   7       1374.71       1423.10        37.68 o                         
   2   6   7        184.83        240.84        13.96 o                         
   4   6   7       5763.33       5605.21       116.54 o                         
   6   6   7         18.07         23.28         7.48 o                         
   8   6   7        256.77        254.80        16.99 o                         
  10   6   7        124.71        126.51        12.48 o                         
  12   6   7        809.66        840.02        37.45 o                         
  14   6   7         53.67         57.30        12.59 o                         
  16   6   7       1713.37       1715.58        63.59 o                         
  18   6   7        336.18        393.18        34.79 o                         
  20   6   7         48.41         72.67        32.45 o                         
  22   6   7         85.65         38.83        36.78 o                         
 -27   7   7        443.42        427.32        62.75 o                         
 -25   7   7        109.19         65.39        42.91 o                         
 -23   7   7          0.09         -8.25        13.29 o                         
 -21   7   7        286.54        329.92        46.31 o                         
 -19   7   7        276.70        273.30        43.95 o                         
 -17   7   7       1508.53       1581.67        55.91 o                         
 -15   7   7          3.57          6.28         7.42 o                         
 -13   7   7       1516.36       1495.64        42.62 o                         
 -11   7   7        350.69        353.32        20.11 o                         
  -9   7   7      10405.67      11042.33       245.07 o                         
  -7   7   7        298.14        234.81        21.50 o                         
  -5   7   7       2675.48       2639.54        79.42 o                         
  -3   7   7        209.60        255.83        21.63 o                         
  -1   7   7        103.73         62.16        12.29 o                         
   1   7   7        891.47        844.81        38.60 o                         
   3   7   7         13.27          8.30         6.31 o                         
   5   7   7        230.99        237.21        16.29 o                         
   7   7   7        168.11        245.51        18.63 o                         
   9   7   7       1733.58       1686.47        55.78 o                         
  11   7   7        581.13        613.64        29.12 o                         
  13   7   7        350.26        379.05        23.98 o                         
  15   7   7          4.83         -0.03         9.75 o                         
  17   7   7        524.96        539.41        42.39 o                         
  19   7   7         56.20         53.61        17.67 o                         
  21   7   7         24.44         28.61        53.13 o                         
 -26   8   7        242.49        300.40        67.44 o                         
 -24   8   7         69.16         14.30        26.57 o                         
 -22   8   7          0.11         -5.86        20.29 o                         
 -20   8   7          4.14          5.47        14.60 o                         
 -18   8   7        579.37        649.85        42.73 o                         
 -16   8   7        848.99        919.91        41.19 o                         
 -14   8   7       1213.40       1266.12        39.96 o                         
 -12   8   7         64.81         50.59        15.76 o                         
 -10   8   7      18635.61      19069.49       412.32 o                         
  -8   8   7        124.37        131.65        15.68 o                         
  -6   8   7       5009.93       4801.51       145.24 o                         
  -4   8   7         22.85         49.17        14.64 o                         
  -2   8   7       1297.62       1327.49        51.58 o                         
   0   8   7       2055.22       1910.46        60.92 o                         
   2   8   7       2814.72       2823.53        67.11 o                         
   4   8   7          0.16         16.09         6.22 o                         
   6   8   7       6943.97       6996.20       145.83 o                         
   8   8   7      16142.66      16800.45       348.75 o                         
  10   8   7       1101.33       1127.83        43.52 o                         
  12   8   7          2.96          9.49         8.65 o                         
  14   8   7        326.54        358.32        26.40 o                         
  16   8   7       1003.17       1044.84        69.78 o                         
  18   8   7        169.67        174.60        32.18 o                         
  20   8   7          8.15         12.26        38.83 o                         
 -25   9   7         17.64         38.83        30.65 o                         
 -23   9   7         15.57         -4.44        16.57 o                         
 -21   9   7          5.26          1.95        22.66 o                         
 -19   9   7         53.43         97.55        21.58 o                         
 -17   9   7         57.04         67.86        11.27 o                         
 -15   9   7        359.50        377.81        23.77 o                         
 -13   9   7       1400.65       1413.33        65.07 o                         
 -11   9   7       2307.45       2413.83        73.01 o                         
  -9   9   7         45.10         94.39        16.01 o                         
  -7   9   7        103.59        100.46        14.88 o                         
  -5   9   7        736.82        684.86        46.53 o                         
  -3   9   7        167.76        182.27        22.95 o                         
  -1   9   7       2049.77       2037.18        64.65 o                         
   1   9   7       1087.84       1078.24        46.92 o                         
   3   9   7        121.40         95.85        12.29 o                         
   5   9   7         43.16         78.90        10.89 o                         
   7   9   7       1761.30       1757.89        52.33 o                         
   9   9   7       4633.39       4483.59       126.12 o                         
  11   9   7         43.94         32.85        10.74 o                         
  13   9   7          4.61         -4.16         8.64 o                         
  15   9   7        540.49        483.52        32.22 o                         
  17   9   7        144.43        116.89        26.55 o                         
  19   9   7         15.04          6.55        20.03 o                         
 -24  10   7         82.51        114.44        42.91 o                         
 -22  10   7          5.21          3.02        17.68 o                         
 -20  10   7        191.56        228.88        47.00 o                         
 -18  10   7         57.47         74.48        13.38 o                         
 -16  10   7        395.63        440.42        33.08 o                         
 -14  10   7        342.21        339.57        25.95 o                         
 -12  10   7       1424.75       1321.35        65.07 o                         
 -10  10   7        202.69        232.06        22.56 o                         
  -8  10   7       5564.85       5318.38       136.19 o                         
  -6  10   7        241.29        179.00        21.86 o                         
  -4  10   7       2323.65       2221.16        86.03 o                         
  -2  10   7       4016.69       3614.49       121.86 o                         
   0  10   7         98.10        116.29        17.11 o                         
   2  10   7       1555.58       1553.10        57.85 o                         
   4  10   7       2419.15       2377.60        71.33 o                         
   6  10   7        307.07        303.22        20.15 o                         
   8  10   7        135.09        139.20        17.76 o                         
  10  10   7         47.85         38.61        11.61 o                         
  12  10   7         24.11         25.57        11.02 o                         
  14  10   7          0.00         -2.92         9.10 o                         
  16  10   7         69.70         57.02        23.25 o                         
  18  10   7          7.53          2.66        21.10 o                         
 -23  11   7        314.09        279.96        57.22 o                         
 -21  11   7        225.33        329.01        59.26 o                         
 -19  11   7        341.89        383.17        52.26 o                         
 -17  11   7         52.00         49.71        15.25 o                         
 -15  11   7       1782.65       1780.33       102.23 o                         
 -13  11   7        326.07        297.31        32.65 o                         
 -11  11   7        171.63        132.48        22.62 o                         
  -9  11   7          3.05         -9.33         9.33 o                         
  -7  11   7        353.08        314.88        28.21 o                         
  -5  11   7         50.83         44.36        14.17 o                         
  -3  11   7        121.46        160.66        25.67 o                         
  -1  11   7        445.85        473.00        36.65 o                         
   1  11   7       2313.38       2238.94        84.96 o                         
   3  11   7        662.96        685.23        40.44 o                         
   5  11   7        521.88        541.99        31.86 o                         
   7  11   7         78.90         77.31        13.37 o                         
   9  11   7        582.99        635.71        44.56 o                         
  11  11   7        154.44        154.55        24.56 o                         
  13  11   7         46.57         46.41        14.70 o                         
  15  11   7          5.59         -7.89        12.60 o                         
  17  11   7         33.24        -14.30        28.61 o                         
 -16  12   7         60.94         91.14        34.01 o                         
 -14  12   7         20.38         11.07        25.81 o                         
 -12  12   7        491.97        541.58        45.94 o                         
 -10  12   7       1106.18       1190.09        69.03 o                         
  -8  12   7       1031.40       1095.70        66.88 o                         
  -6  12   7          6.98         -3.65        10.89 o                         
  -4  12   7        575.21        557.90        43.65 o                         
  -2  12   7       3093.74       2913.55       117.98 o                         
   0  12   7         46.38         33.62        17.80 o                         
   2  12   7         15.95         26.88        15.34 o                         
   4  12   7          3.24         12.23        14.56 o                         
   6  12   7        376.20        421.94        30.95 o                         
   8  12   7        576.74        607.97        38.44 o                         
  10  12   7         70.86        140.84        27.00 o                         
  12  12   7         47.12         53.78        19.35 o                         
  14  12   7        349.55        275.18        29.67 o                         
  16  12   7        893.64        799.02       104.22 o                         
 -15  13   7         24.14         14.30        30.65 o                         
 -13  13   7        191.34        129.05        37.75 o                         
 -11  13   7         74.52         69.47        20.93 o                         
  -9  13   7        600.59        793.96        76.32 o                         
  -7  13   7         92.31         91.95        27.84 o                         
  -5  13   7        126.07        148.82        27.71 o                         
  -3  13   7         11.92         10.34        14.72 o                         
  -1  13   7          0.06        -13.73        26.57 o                         
   1  13   7        206.88        180.78        32.57 o                         
   3  13   7          1.78         18.77        15.82 o                         
   5  13   7        160.39        136.08        30.34 o                         
   7  13   7        560.31        501.46        54.80 o                         
   9  13   7        437.86        463.77        49.85 o                         
  11  13   7         40.99         39.64        42.91 o                         
  13  13   7          6.11          8.17        24.52 o                         
 -12  14   7        183.35        126.70        49.04 o                         
 -10  14   7        269.10        300.55        55.57 o                         
  -8  14   7          6.78         38.16        29.63 o                         
  -6  14   7        642.63        637.60        81.89 o                         
  -4  14   7        337.74        309.10        42.58 o                         
  -2  14   7        501.53        468.18        42.73 o                         
   0  14   7        647.57        669.97       103.15 o                         
   2  14   7        171.37        168.03        37.20 o                         
   4  14   7         77.87         72.32        27.54 o                         
   6  14   7        871.59       1014.32        84.43 o                         
   8  14   7         33.90        118.52        36.78 o                         
  10  14   7        391.05        537.45        77.65 o                         
  -7  15   7        144.48        118.52        38.83 o                         
  -5  15   7          4.52         12.60        16.63 o                         
  -3  15   7          1.52          3.62        19.41 o                         
  -1  15   7         82.18        119.13        28.97 o                         
   1  15   7         34.68          8.17        22.48 o                         
   3  15   7         10.81         -2.04        22.48 o                         
   5  15   7        791.71        864.41        96.05 o                         
   7  15   7         21.22         18.39        26.57 o                         
  -6  16   7        271.30        339.23        65.39 o                         
  -4  16   7         84.71         57.22        30.65 o                         
  -2  16   7         21.36         14.30        26.57 o                         
   0  16   7         10.94          6.13        24.52 o                         
   2  16   7        111.75        138.96        40.87 o                         
 -26   0   8        350.83        288.14        71.52 o                         
 -24   0   8          5.36         42.91        40.87 o                         
 -22   0   8       3115.81       3032.66       407.68 o                         
 -20   0   8       4480.64       4358.49       216.52 o                         
 -18   0   8       6990.47       6730.94       182.05 o                         
 -16   0   8       1726.97       1787.61        82.00 o                         
 -14   0   8       1897.27       1538.19        75.03 o                         
 -12   0   8       3020.70       3271.33       143.34 o                         
 -10   0   8        606.37        665.98        32.26 o                         
  -8   0   8        262.12        378.39        41.83 o                         
  -6   0   8         12.69         31.67        11.56 o                         
  -4   0   8        877.70        982.43       146.11 o                         
  -2   0   8       2465.73       2128.41       104.75 o                         
   0   0   8        823.69        609.98        30.09 o                         
   2   0   8       4558.24       3745.33       118.03 o                         
   4   0   8         57.41        280.51        22.94 o                         
   6   0   8        461.24        451.12        31.32 o                         
   8   0   8        138.67         97.69        14.41 o                         
  10   0   8          4.24          8.87         9.15 o                         
  12   0   8        343.28        312.18        27.52 o                         
  14   0   8       1356.23       1348.28        59.65 o                         
  16   0   8        449.92        496.53        49.06 o                         
  18   0   8        386.86        441.40        94.00 o                         
  20   0   8        279.17        310.81        49.89 o                         
  22   0   8        369.47        447.53       100.13 o                         
 -27   1   8        186.99        196.59        25.68 o                         
 -25   1   8         20.99         21.40        13.87 o                         
 -23   1   8        338.96        318.36        33.61 o                         
 -21   1   8          8.58          5.91         8.53 o                         
 -19   1   8       8087.09       8415.72       192.96 o                         
 -17   1   8        166.59        213.81        18.27 o                         
 -15   1   8         42.69         82.77        12.14 o                         
 -13   1   8       1316.23       1417.11        53.96 o                         
 -11   1   8         48.86         42.00         8.16 o                         
  -9   1   8         25.04         13.59         5.52 o                         
  -7   1   8       3091.07       3430.83        93.94 o                         
  -5   1   8         73.90         40.28         6.26 o                         
  -3   1   8      12409.62      13100.17       331.67 o                         
  -1   1   8       4780.62       5019.88       113.68 o                         
   1   1   8       3393.15       3561.94       113.31 o                         
   3   1   8         26.80         22.86         6.39 o                         
   5   1   8       2455.65       2153.12        51.44 o                         
   7   1   8       1548.38       1741.42        44.90 o                         
   9   1   8         31.02         20.08        10.68 o                         
  11   1   8        519.74        634.67        27.60 o                         
  13   1   8        810.84        761.59        39.10 o                         
  15   1   8        479.60        482.75        28.12 o                         
  17   1   8       1129.93       1399.34        60.10 o                         
  19   1   8        580.61        613.65        49.04 o                         
  21   1   8        322.94        504.75       106.26 o                         
  23   1   8        103.57         98.09        53.13 o                         
 -28   2   8        305.19        423.01        59.26 o                         
 -26   2   8        288.87        353.63        31.20 o                         
 -24   2   8        331.97        367.74        30.82 o                         
 -22   2   8       1737.00       1755.05        58.47 o                         
 -20   2   8          0.01         -6.95         6.95 o                         
 -18   2   8       3364.80       3267.72        91.95 o                         
 -16   2   8       2201.03       2096.24        68.85 o                         
 -14   2   8        464.14        418.10        26.74 o                         
 -12   2   8       2144.84       2336.69        95.27 o                         
 -10   2   8        897.68       1151.34        35.16 o                         
  -8   2   8       5616.31       5198.47       125.37 o                         
  -6   2   8       5989.02       6031.63       144.44 o                         
  -4   2   8         93.23         99.94         7.65 o                         
  -2   2   8       6683.74       6339.75       130.82 o                         
   0   2   8      35391.24      35197.76      2884.69 o                         
   2   2   8       2543.03       1904.54        42.75 o                         
   4   2   8       4276.91       4253.12       109.13 o                         
   6   2   8       4959.70       5171.17       108.08 o                         
   8   2   8       1593.65       1469.37        46.56 o                         
  10   2   8        332.01        312.18        23.63 o                         
  12   2   8        397.23        387.61        32.96 o                         
  14   2   8        143.65        161.97        16.36 o                         
  16   2   8        298.99        341.24        31.46 o                         
  18   2   8        382.98        397.38        41.57 o                         
  20   2   8       1176.56       1053.01        67.49 o                         
  22   2   8         23.80         75.01        38.93 o                         
 -27   3   8        675.46        729.73        53.01 o                         
 -25   3   8         18.63         17.05        15.58 o                         
 -23   3   8         39.45         20.91        13.65 o                         
 -21   3   8        581.11        616.54        38.42 o                         
 -19   3   8        125.87        108.13        15.59 o                         
 -17   3   8        141.01        137.07        32.71 o                         
 -15   3   8       1156.06       1069.69        42.47 o                         
 -13   3   8       1042.39       1058.59        41.59 o                         
 -11   3   8       1319.53       1427.34        60.80 o                         
  -9   3   8       4346.56       4548.26       105.32 o                         
  -7   3   8       2164.52       2144.10        54.28 o                         
  -5   3   8       4481.72       4380.63       109.38 o                         
  -3   3   8         14.06         -1.13         4.55 o                         
  -1   3   8       1158.23       1138.17        37.18 o                         
   1   3   8        331.55        376.29        18.64 o                         
   3   3   8       1093.49       1014.66        40.46 o                         
   5   3   8        553.20        611.31        24.47 o                         
   7   3   8       1391.95       1314.49        39.22 o                         
   9   3   8        386.78        328.09        20.64 o                         
  11   3   8        125.85        101.24        13.22 o                         
  13   3   8        613.03        638.28        31.95 o                         
  15   3   8       1290.99       1294.15        70.28 o                         
  17   3   8         13.54         36.30        15.65 o                         
  19   3   8        426.23        490.56        56.38 o                         
  21   3   8         63.32        230.92        77.65 o                         
  23   3   8          4.54         24.52        42.91 o                         
 -28   4   8        340.44        384.18        83.78 o                         
 -26   4   8        136.81        119.91        24.60 o                         
 -24   4   8         32.94         13.88        13.11 o                         
 -22   4   8       1156.18       1283.07        82.30 o                         
 -20   4   8         86.02        112.03        17.61 o                         
 -18   4   8        618.33        545.21        34.42 o                         
 -16   4   8        152.51        192.09        20.12 o                         
 -14   4   8        110.34         77.67        12.26 o                         
 -12   4   8       3302.62       3701.45       112.95 o                         
 -10   4   8       7024.12       8150.42       181.74 o                         
  -8   4   8       2574.30       2671.97        66.94 o                         
  -6   4   8       6904.11       6981.74       169.11 o                         
  -4   4   8       1975.03       1915.06        69.47 o                         
  -2   4   8       2418.36       2560.51        70.00 o                         
   0   4   8       4408.53       4621.99       102.37 o                         
   2   4   8       6562.11       5792.30       123.11 o                         
   4   4   8       5376.11       5401.23       111.95 o                         
   6   4   8       6364.97       6961.58       142.26 o                         
   8   4   8         50.67         97.62        11.45 o                         
  10   4   8        439.75        442.17        24.63 o                         
  12   4   8       1158.72       1190.95        43.46 o                         
  14   4   8        260.35        258.91        21.00 o                         
  16   4   8        135.02        161.81        22.56 o                         
  18   4   8          1.95         -1.90        18.87 o                         
  20   4   8          0.17        -11.99        15.25 o                         
  22   4   8        214.12        165.53        57.22 o                         
 -27   5   8        238.23        198.97        40.71 o                         
 -25   5   8        127.64        149.65        27.12 o                         
 -23   5   8        652.11        736.34        63.32 o                         
 -21   5   8        136.47        101.54        31.56 o                         
 -19   5   8       1561.78       1471.72        57.74 o                         
 -17   5   8        490.56        607.35        33.44 o                         
 -15   5   8         94.21         70.77        11.66 o                         
 -13   5   8        999.07        899.63        42.76 o                         
 -11   5   8       1607.29       1645.94        46.81 o                         
  -9   5   8        247.98        266.36        16.58 o                         
  -7   5   8         46.50         10.85         5.59 o                         
  -5   5   8          0.09          0.62         4.83 o                         
  -3   5   8       3838.25       4091.20        96.46 o                         
  -1   5   8       3425.73       3425.93        79.22 o                         
   1   5   8        309.84        270.59        19.02 o                         
   3   5   8        264.12        371.38        18.52 o                         
   5   5   8       2865.58       2785.91        65.66 o                         
   7   5   8       3569.12       3689.02        88.71 o                         
   9   5   8         65.84         69.58        10.13 o                         
  11   5   8          6.26         -1.17         8.70 o                         
  13   5   8         59.07         56.14        11.14 o                         
  15   5   8        346.79        420.20        27.58 o                         
  17   5   8        576.23        523.74        43.30 o                         
  19   5   8         68.83         87.05        19.57 o                         
  21   5   8          0.68          4.09        34.74 o                         
  23   5   8         64.08         61.31        47.00 o                         
 -28   6   8         21.41         32.70        36.78 o                         
 -26   6   8         20.50         11.13        18.64 o                         
 -24   6   8         26.66          5.42        17.21 o                         
 -22   6   8        363.92        298.01        31.17 o                         
 -20   6   8        265.71        222.78        24.30 o                         
 -18   6   8       1363.79       1459.69        93.25 o                         
 -16   6   8        643.13        696.42        35.59 o                         
 -14   6   8        134.70        129.96        16.41 o                         
 -12   6   8         11.91         10.29         5.73 o                         
 -10   6   8         13.70         48.05         7.85 o                         
  -8   6   8        233.81        351.84        18.25 o                         
  -6   6   8         25.79         32.28         6.66 o                         
  -4   6   8          0.52         17.61         4.56 o                         
  -2   6   8       1538.36       1571.36        56.48 o                         
   0   6   8        217.37        288.70        16.28 o                         
   2   6   8        438.24        432.43        20.95 o                         
   4   6   8        156.73        166.82        12.84 o                         
   6   6   8          0.64         -2.27         7.62 o                         
   8   6   8         51.78         43.95         9.15 o                         
  10   6   8        221.61        225.48        17.28 o                         
  12   6   8          0.95          0.99         8.68 o                         
  14   6   8        223.03        252.07        21.61 o                         
  16   6   8         29.83          6.97        13.31 o                         
  18   6   8          6.37         -1.85        12.65 o                         
  20   6   8          2.31         24.52        40.87 o                         
  22   6   8        102.28        100.13        55.18 o                         
 -27   7   8        476.59        438.96       173.70 o                         
 -25   7   8         44.76          2.04        26.57 o                         
 -23   7   8          4.59          1.78        12.83 o                         
 -21   7   8       2014.10       1759.38       102.94 o                         
 -19   7   8       4301.24       4256.08       133.43 o                         
 -17   7   8         41.69         19.76         9.39 o                         
 -15   7   8       1412.31       1313.69        67.00 o                         
 -13   7   8       4696.15       4416.01       110.16 o                         
 -11   7   8        289.12        359.47        19.70 o                         
  -9   7   8        176.14        214.20        18.49 o                         
  -7   7   8         68.67         32.83        14.12 o                         
  -5   7   8        108.82        157.63        17.57 o                         
  -3   7   8        439.43        398.53        28.12 o                         
  -1   7   8        731.08       1060.40        34.56 o                         
   1   7   8        197.65        195.68        13.81 o                         
   3   7   8        518.77        512.36        24.43 o                         
   5   7   8        360.87        385.86        21.42 o                         
   7   7   8        350.92        351.18        20.96 o                         
   9   7   8       1632.84       1614.99        47.09 o                         
  11   7   8       2029.81       2155.57        64.45 o                         
  13   7   8         74.15         75.14        13.25 o                         
  15   7   8         71.89         39.65        22.09 o                         
  17   7   8       1418.54       1390.76        67.20 o                         
  19   7   8         75.41         76.69        36.78 o                         
  21   7   8        197.09        241.14        69.48 o                         
 -26   8   8         65.73        130.79        49.04 o                         
 -24   8   8         15.09         -2.04        24.52 o                         
 -22   8   8          2.48         12.23        14.39 o                         
 -20   8   8        147.97        218.59        28.03 o                         
 -18   8   8          0.62         -8.08         8.08 o                         
 -16   8   8        290.40        337.67        27.70 o                         
 -14   8   8        284.74        278.16        17.38 o                         
 -12   8   8        561.85        490.60        25.15 o                         
 -10   8   8        140.84        114.91        16.83 o                         
  -8   8   8        218.07        196.47        20.84 o                         
  -6   8   8       1297.99       1374.70        58.21 o                         
  -4   8   8        419.87        467.28        32.55 o                         
  -2   8   8         19.57         35.61        11.62 o                         
   0   8   8       5614.24       5629.66       138.82 o                         
   2   8   8         79.87         96.23        11.08 o                         
   4   8   8       2349.76       2309.37        60.39 o                         
   6   8   8          7.46         27.47         8.40 o                         
   8   8   8       7542.81       7640.62       169.45 o                         
  10   8   8        170.29        183.72        17.21 o                         
  12   8   8        817.22        892.91        53.28 o                         
  14   8   8        706.87        587.91        42.95 o                         
  16   8   8         13.15         25.02        13.63 o                         
  18   8   8         46.30         13.79        21.23 o                         
  20   8   8         19.60        -20.44        32.70 o                         
 -25   9   8        348.07        437.32        77.65 o                         
 -23   9   8        406.03        468.27        61.31 o                         
 -21   9   8        525.06        455.11        43.54 o                         
 -19   9   8        193.28        231.94        39.74 o                         
 -17   9   8          8.22         27.62        16.82 o                         
 -15   9   8        881.22        949.17        45.82 o                         
 -13   9   8        529.11        560.20        27.64 o                         
 -11   9   8       5782.71       5919.10       158.04 o                         
  -9   9   8       9534.59       9312.20       257.09 o                         
  -7   9   8        541.92        556.73        36.92 o                         
  -5   9   8       1514.63       1537.87        68.14 o                         
  -3   9   8       2637.02       2295.12        77.02 o                         
  -1   9   8        308.58        279.34        37.58 o                         
   1   9   8        140.97        170.06        19.10 o                         
   3   9   8       1514.17       1595.74        49.94 o                         
   5   9   8       2786.85       2976.72        72.57 o                         
   7   9   8       2029.46       1969.79        54.11 o                         
   9   9   8        654.30        653.33        31.58 o                         
  11   9   8         47.34         42.02        12.69 o                         
  13   9   8       1840.41       1768.86        65.43 o                         
  15   9   8          0.10        -10.87        10.87 o                         
  17   9   8         71.17         38.44        26.01 o                         
  19   9   8        128.34        140.93        40.71 o                         
 -24  10   8        204.32        196.18        51.09 o                         
 -22  10   8         92.40        124.93        36.78 o                         
 -20  10   8         57.19         38.83        26.57 o                         
 -18  10   8         24.96         -6.13        22.48 o                         
 -16  10   8        456.21        439.50        27.15 o                         
 -14  10   8        995.21        972.71        41.83 o                         
 -12  10   8       3827.60       3882.80       125.20 o                         
 -10  10   8      13805.94      14292.56       327.16 o                         
  -8  10   8        451.03        483.31        32.31 o                         
  -6  10   8        125.77         92.88        18.42 o                         
  -4  10   8        499.93        518.03        50.58 o                         
  -2  10   8        143.19        131.96        20.17 o                         
   0  10   8       1615.04       1626.10        58.05 o                         
   2  10   8        645.12        624.38        54.06 o                         
   4  10   8        327.54        359.47        21.24 o                         
   6  10   8       7101.31       7091.06       150.66 o                         
   8  10   8       2496.21       2414.86        72.28 o                         
  10  10   8        270.53        261.32        22.26 o                         
  12  10   8          1.11         -4.52         8.82 o                         
  14  10   8        110.09        125.15        20.40 o                         
  16  10   8         26.66         26.33        17.94 o                         
  18  10   8         58.79         93.83        33.38 o                         
 -19  11   8          0.12         -9.27        17.37 o                         
 -17  11   8         44.80         35.80        10.94 o                         
 -15  11   8        423.08        455.37        48.72 o                         
 -13  11   8       1152.72       1245.57        82.00 o                         
 -11  11   8          1.47          5.58        11.96 o                         
  -9  11   8       1063.67       1089.29        65.93 o                         
  -7  11   8        794.06        807.97        59.71 o                         
  -5  11   8          0.85         19.38        20.18 o                         
  -3  11   8       1363.94       1320.31        83.65 o                         
  -1  11   8        373.53        336.31        47.09 o                         
   1  11   8         42.10         45.79        15.61 o                         
   3  11   8       1394.99       1457.68        64.53 o                         
   5  11   8       3520.38       3513.47       111.32 o                         
   7  11   8        866.83        778.68        42.02 o                         
   9  11   8       1905.77       1826.14        64.07 o                         
  11  11   8        381.13        393.21        34.92 o                         
  13  11   8        169.61        156.37        40.70 o                         
  15  11   8         84.06         94.31        23.13 o                         
  17  11   8        104.36         87.87        38.83 o                         
 -18  12   8          0.16          6.13        20.44 o                         
 -16  12   8         17.71          7.15        24.94 o                         
 -14  12   8         51.72         24.11        21.29 o                         
 -12  12   8         29.19         -1.76        17.99 o                         
 -10  12   8        291.63        268.44        32.89 o                         
  -8  12   8        400.66        352.58        36.77 o                         
  -6  12   8        236.21        215.58        27.91 o                         
  -4  12   8         18.45         23.80        16.78 o                         
  -2  12   8         19.77          4.06        14.07 o                         
   0  12   8        690.50        640.98        52.30 o                         
   2  12   8         20.12         27.59        15.83 o                         
   4  12   8         83.82        149.45        26.36 o                         
   6  12   8        146.32        111.00        24.42 o                         
   8  12   8         56.22         67.77        16.07 o                         
  10  12   8        142.63        163.40        19.67 o                         
  12  12   8         46.88         48.55        16.30 o                         
  14  12   8         46.16         66.22        22.98 o                         
 -15  13   8        117.17        124.66        42.91 o                         
 -13  13   8         15.25          4.46        22.27 o                         
 -11  13   8          0.01        -16.39        20.24 o                         
  -9  13   8        438.67        481.19        57.18 o                         
  -7  13   8        146.62        148.79        26.91 o                         
  -5  13   8          0.15         -9.95        11.94 o                         
  -3  13   8        104.94         72.75        24.92 o                         
  -1  13   8        231.20        171.62        39.49 o                         
   1  13   8        552.70        665.42        61.24 o                         
   3  13   8         18.11         37.07        21.10 o                         
   5  13   8        138.62        163.76        32.69 o                         
   7  13   8        573.46        714.13       111.49 o                         
   9  13   8        450.38        506.21        65.48 o                         
  11  13   8        519.70        576.28        81.74 o                         
  13  13   8          4.11        -20.44        20.44 o                         
 -12  14   8         61.36        104.22        47.00 o                         
 -10  14   8       1112.17       1272.09       113.00 o                         
  -8  14   8         16.24          6.13        38.83 o                         
  -6  14   8        165.50        181.85        49.61 o                         
  -4  14   8          9.32         31.93        16.28 o                         
  -2  14   8         77.64        131.27        25.53 o                         
   0  14   8         83.63         62.00        24.42 o                         
   2  14   8          5.90         -0.68        22.48 o                         
   4  14   8         46.13         32.70        38.83 o                         
   6  14   8        691.75        743.85        89.92 o                         
   8  14   8        957.32       1060.59       112.39 o                         
  10  14   8         12.90        -20.44        22.48 o                         
  -5  15   8         18.67         28.61        26.57 o                         
  -3  15   8         34.64        114.14        29.39 o                         
  -1  15   8         52.21         20.86        20.03 o                         
   1  15   8          4.80          4.09        26.57 o                         
   3  15   8         89.44        112.39        40.87 o                         
   5  15   8         57.46         47.00        32.70 o                         
   7  15   8        300.08        298.36        57.22 o                         
  -6  16   8         85.13         94.00        40.87 o                         
  -4  16   8       1095.08       1177.07       126.70 o                         
  -2  16   8          3.65         18.39        26.57 o                         
   0  16   8         14.72         22.48        30.65 o                         
 -25   1   9        695.01        635.71        32.48 o                         
 -23   1   9         58.18         36.91        18.25 o                         
 -21   1   9       1005.66       1017.52        56.26 o                         
 -19   1   9       3469.33       3691.71       112.20 o                         
 -17   1   9        338.78        350.84        26.82 o                         
 -15   1   9          1.92          3.66         8.38 o                         
 -13   1   9        364.77        381.57        20.11 o                         
 -11   1   9        615.29        659.92        24.16 o                         
  -9   1   9       2617.75       2801.41        67.42 o                         
  -7   1   9        242.42        208.10        13.63 o                         
  -5   1   9       2496.79       2354.57        69.44 o                         
  -3   1   9        126.81        149.06        12.47 o                         
  -1   1   9       2069.86       1958.94        52.75 o                         
   1   1   9        671.34        711.40        25.32 o                         
   3   1   9       1515.19       1225.88        37.38 o                         
   5   1   9          4.93          1.07         5.38 o                         
   7   1   9        954.58       1000.03        31.40 o                         
   9   1   9         96.24         98.42        11.67 o                         
  11   1   9        282.96        323.34        19.49 o                         
  13   1   9       2834.53       2930.68        70.58 o                         
  15   1   9        335.62        387.45        30.47 o                         
  17   1   9        125.01        178.49        41.11 o                         
  19   1   9         27.50         29.94        18.94 o                         
  21   1   9       1291.61       1473.08       151.22 o                         
 -26   2   9          0.93         -8.80         9.86 o                         
 -24   2   9         18.39         16.03        11.86 o                         
 -22   2   9         11.29         19.06        18.13 o                         
 -20   2   9         86.06         89.44        17.44 o                         
 -18   2   9       3974.23       3735.91       118.76 o                         
 -16   2   9         13.85         12.20        10.05 o                         
 -14   2   9        159.74        222.31        45.42 o                         
 -12   2   9       2649.24       2615.61        88.73 o                         
 -10   2   9         13.59         58.77         7.07 o                         
  -8   2   9        914.38        650.72        22.61 o                         
  -6   2   9       2908.53       3442.48        97.03 o                         
  -4   2   9       1551.92       1624.94        42.48 o                         
  -2   2   9      12513.12      12700.52       274.02 o                         
   0   2   9       1099.24       1344.17        36.35 o                         
   2   2   9       5175.02       5717.53       134.26 o                         
   4   2   9       1115.85       1120.77        34.45 o                         
   6   2   9         12.83         25.25         7.67 o                         
   8   2   9        162.42        225.17        18.54 o                         
  10   2   9        906.84        842.04        35.11 o                         
  12   2   9        321.40        365.40        23.46 o                         
  14   2   9         23.17         49.78        12.37 o                         
  16   2   9        407.55        421.60        30.23 o                         
  18   2   9        575.52        587.17        48.23 o                         
  20   2   9        263.99        316.51        61.68 o                         
  22   2   9        150.82        157.35        63.35 o                         
 -27   3   9        146.02        187.88        27.69 o                         
 -25   3   9        103.05         61.31        21.46 o                         
 -23   3   9         67.25         91.79        26.47 o                         
 -21   3   9        570.56        612.33        41.96 o                         
 -19   3   9        329.52        310.36        25.47 o                         
 -17   3   9        168.59        181.32        20.80 o                         
 -15   3   9        636.90        877.89        39.97 o                         
 -13   3   9       3555.13       3469.24       103.73 o                         
 -11   3   9       8744.13       8455.10       201.78 o                         
  -9   3   9       2684.94       2286.99        58.74 o                         
  -7   3   9       1565.60       1641.82        44.23 o                         
  -5   3   9        750.87        871.50        28.06 o                         
  -3   3   9       3762.54       3724.38        77.03 o                         
  -1   3   9       9526.65       9564.45       196.71 o                         
   1   3   9       4157.15       3488.83        75.51 o                         
   3   3   9        765.49        785.70        27.81 o                         
   5   3   9       1399.56       1272.46        36.11 o                         
   7   3   9      16298.26      16187.40       330.15 o                         
   9   3   9        217.73        182.14        16.16 o                         
  11   3   9        257.46        281.20        36.90 o                         
  13   3   9       1373.04       1494.93        51.54 o                         
  15   3   9          0.15          7.72         9.97 o                         
  17   3   9         14.88          2.76        13.15 o                         
  19   3   9          1.37         23.09        23.01 o                         
  21   3   9          5.09         65.39        51.09 o                         
 -28   4   9         11.34         57.22        40.87 o                         
 -26   4   9          4.21         27.67        17.08 o                         
 -24   4   9         40.02         45.32        24.00 o                         
 -22   4   9         26.60         31.69        13.61 o                         
 -20   4   9         60.07         85.05        17.04 o                         
 -18   4   9        256.27        323.97        24.78 o                         
 -16   4   9        356.29        416.38        30.78 o                         
 -14   4   9        111.40        109.05        16.67 o                         
 -12   4   9       1283.76       1221.12        46.62 o                         
 -10   4   9        222.26        256.91        15.10 o                         
  -8   4   9         26.52        104.49        10.38 o                         
  -6   4   9         53.78         54.64         8.06 o                         
  -4   4   9        225.74        344.42        17.60 o                         
  -2   4   9        281.65        306.28        16.95 o                         
   0   4   9       1492.23       1596.00        42.85 o                         
   2   4   9        669.46        634.37        26.19 o                         
   4   4   9        335.10        249.19        15.52 o                         
   6   4   9        216.84        267.98        18.19 o                         
   8   4   9         24.28         23.41         8.23 o                         
  10   4   9         81.21         83.69        12.81 o                         
  12   4   9         62.41         95.77        13.49 o                         
  14   4   9        107.22        109.90        20.95 o                         
  16   4   9         97.01        154.93        31.46 o                         
  18   4   9        272.79        241.61        34.51 o                         
  20   4   9         12.73        -28.61        28.61 o                         
  22   4   9         34.49         -4.09        42.91 o                         
 -27   5   9         12.68          6.27        20.62 o                         
 -25   5   9        151.14        125.16        30.71 o                         
 -23   5   9         14.84          0.53        12.43 o                         
 -21   5   9        349.45        370.27        38.41 o                         
 -19   5   9          0.16         19.39        13.18 o                         
 -17   5   9       2044.96       1988.51        76.03 o                         
 -15   5   9         58.87         62.59        13.20 o                         
 -13   5   9         33.96         37.96        11.02 o                         
 -11   5   9        228.00        245.87        16.46 o                         
  -9   5   9         55.12         55.30         8.66 o                         
  -7   5   9       1036.42       1148.21        39.29 o                         
  -5   5   9         48.26         47.08         9.59 o                         
  -3   5   9       1750.03       1688.99        44.89 o                         
  -1   5   9       1417.29       1585.00        43.36 o                         
   1   5   9        331.95        339.47        23.02 o                         
   3   5   9        264.45        204.98        13.98 o                         
   5   5   9          6.96          1.19         6.54 o                         
   7   5   9       1014.29       1021.95        34.76 o                         
   9   5   9        427.97        387.04        26.51 o                         
  11   5   9         61.16         78.42        12.05 o                         
  13   5   9        678.92        665.55        34.13 o                         
  15   5   9         10.81         -9.54        10.56 o                         
  17   5   9        269.50        210.00        30.29 o                         
  19   5   9        454.14        477.67        61.77 o                         
  21   5   9         10.11        112.39        57.22 o                         
 -28   6   9        122.03        114.44        51.09 o                         
 -26   6   9         31.87         75.56        28.97 o                         
 -24   6   9        163.20        166.26        35.14 o                         
 -22   6   9         38.85         33.99        15.59 o                         
 -20   6   9       1365.35       1251.65        93.29 o                         
 -18   6   9        173.33        130.43        16.90 o                         
 -16   6   9        355.27        337.45        27.24 o                         
 -14   6   9         32.82         23.65         9.39 o                         
 -12   6   9        775.09        783.23        27.05 o                         
 -10   6   9       1734.53       1707.36        55.00 o                         
  -8   6   9        214.20        210.99        14.67 o                         
  -6   6   9        855.33        897.98        27.02 o                         
  -4   6   9      11331.78      11671.19       255.27 o                         
  -2   6   9       2556.91       2584.67        64.12 o                         
   0   6   9         64.23        124.00        11.43 o                         
   2   6   9       2089.14       2075.60        55.83 o                         
   4   6   9        188.87        216.05        16.71 o                         
   6   6   9        289.26        282.70        18.23 o                         
   8   6   9        405.85        467.90        25.81 o                         
  10   6   9        300.18        313.96        22.50 o                         
  12   6   9        215.58        246.32        19.86 o                         
  14   6   9        779.38        856.68        51.39 o                         
  16   6   9        166.16        111.39        21.09 o                         
  18   6   9          0.45          3.83        21.03 o                         
  20   6   9          4.72         53.13        49.04 o                         
 -27   7   9        243.78        250.76        49.04 o                         
 -25   7   9         12.81         28.61        32.70 o                         
 -23   7   9          4.26         -5.42        12.22 o                         
 -21   7   9        141.97        143.82        22.55 o                         
 -19   7   9        264.67        208.01        23.77 o                         
 -17   7   9        115.45        119.31        18.28 o                         
 -15   7   9         99.32         88.99        14.38 o                         
 -13   7   9         52.65         50.62         8.26 o                         
 -11   7   9          1.44         11.72         6.41 o                         
  -9   7   9       2291.15       2071.80        58.45 o                         
  -7   7   9         92.25         78.85         8.88 o                         
  -5   7   9        272.52        321.71        22.86 o                         
  -3   7   9        781.02        876.05        31.25 o                         
  -1   7   9       4855.65       4560.06       111.88 o                         
   1   7   9       1300.27       1362.24        39.65 o                         
   3   7   9        812.23        784.31        34.78 o                         
   5   7   9         96.03         84.88        10.55 o                         
   7   7   9       1430.03       1492.40        44.21 o                         
   9   7   9       1953.12       1986.83        55.19 o                         
  11   7   9        739.16        762.74        35.08 o                         
  13   7   9        184.06        168.99        29.79 o                         
  15   7   9         40.68         55.48        17.37 o                         
  17   7   9        236.25        234.10        36.65 o                         
  19   7   9         78.89         36.78        42.91 o                         
 -26   8   9         69.25        110.35        44.96 o                         
 -24   8   9         62.13        120.57        42.91 o                         
 -22   8   9        114.03         81.70        22.47 o                         
 -20   8   9         94.27         63.00        20.73 o                         
 -18   8   9        372.42        344.60        33.70 o                         
 -16   8   9       1038.38       1012.10        47.23 o                         
 -14   8   9       1734.66       1645.85        46.45 o                         
 -12   8   9      12639.20      13262.64       298.10 o                         
 -10   8   9       7793.97       7795.65       167.39 o                         
  -8   8   9       1109.98       1082.73        45.12 o                         
  -6   8   9       7371.03       6949.01       166.42 o                         
  -4   8   9         71.20         87.85        14.41 o                         
  -2   8   9        770.75        815.94        40.47 o                         
   0   8   9        347.71        225.63        15.28 o                         
   2   8   9        216.96        190.72        18.09 o                         
   4   8   9        343.39        413.83        21.99 o                         
   6   8   9       8295.66       8623.10       178.38 o                         
   8   8   9       1042.55       1147.49        41.67 o                         
  10   8   9          1.87         -4.76         8.11 o                         
  12   8   9        297.50        271.72        28.18 o                         
  14   8   9        109.29        108.68        18.62 o                         
  16   8   9         63.37         44.12        16.99 o                         
  18   8   9          1.81         -4.37        20.03 o                         
 -25   9   9        355.24        290.18        65.39 o                         
 -23   9   9        154.98        122.61        38.83 o                         
 -21   9   9          0.67         15.54        18.74 o                         
 -19   9   9        965.21        842.89        67.25 o                         
 -17   9   9          1.30         -4.88        21.54 o                         
 -15   9   9        175.02        168.40        14.35 o                         
 -13   9   9        301.89        316.80        18.70 o                         
 -11   9   9          1.33         -8.33         8.33 o                         
  -9   9   9         10.59         13.45        10.72 o                         
  -7   9   9        778.50        808.74        52.88 o                         
  -5   9   9       1100.55       1096.85        63.71 o                         
  -3   9   9        346.91        316.08        27.57 o                         
  -1   9   9        987.12       1075.60        44.41 o                         
   1   9   9         36.64         22.05         8.22 o                         
   3   9   9       1310.28       1411.73        63.62 o                         
   5   9   9        210.22        162.17        18.01 o                         
   7   9   9       2369.82       2398.72        68.48 o                         
   9   9   9         28.30         36.80        11.23 o                         
  11   9   9        446.37        480.34        31.17 o                         
  13   9   9        551.13        522.31        40.64 o                         
  15   9   9        129.21         96.26        20.38 o                         
  17   9   9         71.30         72.28        32.70 o                         
 -20  10   9         78.51         33.45        22.27 o                         
 -18  10   9         12.11          0.00        24.94 o                         
 -16  10   9        838.67        949.36        45.95 o                         
 -14  10   9         96.48        123.16        15.46 o                         
 -12  10   9       1178.61       1326.66       102.75 o                         
 -10  10   9       6019.62       6076.71       154.32 o                         
  -8  10   9        620.79        664.86        46.20 o                         
  -6  10   9        284.75        282.93        33.89 o                         
  -4  10   9          2.85         13.53        12.44 o                         
  -2  10   9          9.37          6.14         9.45 o                         
   0  10   9          0.98          6.09        10.05 o                         
   2  10   9        596.69        673.46        36.92 o                         
   4  10   9          0.60         -9.84        10.57 o                         
   6  10   9       1593.39       1629.16        52.30 o                         
   8  10   9        936.08       1007.50        60.32 o                         
  10  10   9        326.07        330.73        33.63 o                         
  12  10   9         22.10         16.57        12.51 o                         
  14  10   9          2.77         -5.94        11.27 o                         
  16  10   9        408.86        444.72       118.52 o                         
 -19  11   9       3212.30       4113.63       337.18 o                         
 -17  11   9        238.06        261.89        23.75 o                         
 -15  11   9         20.78         -8.34        12.64 o                         
 -13  11   9        297.18        239.35        36.43 o                         
 -11  11   9        705.26        773.17        51.22 o                         
  -9  11   9       1460.12       1570.88        70.67 o                         
  -7  11   9        732.95        716.15        69.74 o                         
  -5  11   9        545.85        548.04        52.39 o                         
  -3  11   9        139.55        154.90        29.20 o                         
  -1  11   9       3861.89       3671.26       114.38 o                         
   1  11   9        159.57        205.94        24.56 o                         
   3  11   9        677.15        689.06        52.15 o                         
   5  11   9        149.06        188.94        26.27 o                         
   7  11   9        287.72        259.21        20.90 o                         
   9  11   9        631.83        601.31        33.98 o                         
  11  11   9          0.00         14.24        12.85 o                         
  13  11   9         71.06         61.61        16.17 o                         
  15  11   9         98.83        132.83        42.91 o                         
 -16  12   9         22.71         13.62        15.23 o                         
 -14  12   9         97.17         64.44        44.06 o                         
 -12  12   9         34.93         37.97        28.70 o                         
 -10  12   9          0.44          4.06        13.54 o                         
  -8  12   9        214.08        247.79        32.84 o                         
  -6  12   9         18.85          1.55        15.92 o                         
  -4  12   9        400.20        324.22        52.82 o                         
  -2  12   9        103.82         59.14        22.42 o                         
   0  12   9        911.56        903.42        63.39 o                         
   2  12   9         52.97         21.40        14.72 o                         
   4  12   9         48.87         76.37        19.88 o                         
   6  12   9        264.56        300.81        33.05 o                         
   8  12   9          5.47          3.42        11.14 o                         
  10  12   9        815.47        758.25        45.30 o                         
  12  12   9         25.47         43.32        21.10 o                         
  14  12   9          5.91         55.18        30.65 o                         
 -15  13   9        203.87        357.62       100.13 o                         
 -13  13   9         56.71         18.39        34.74 o                         
 -11  13   9         53.12         83.70        28.41 o                         
  -9  13   9          0.77         -3.51        17.17 o                         
  -7  13   9          5.49          3.69        14.42 o                         
  -5  13   9        769.15        818.79        73.26 o                         
  -3  13   9        254.14        281.94        42.03 o                         
  -1  13   9       1880.18       1674.22       101.25 o                         
   1  13   9          1.84        -13.20        15.67 o                         
   3  13   9          0.06        -11.81        11.81 o                         
   5  13   9         68.97         59.39        31.86 o                         
   7  13   9        351.24        500.71       136.92 o                         
   9  13   9         75.94         49.04        32.70 o                         
  11  13   9         43.92         28.61        30.65 o                         
 -12  14   9       2422.93       2748.55       212.53 o                         
 -10  14   9        317.75        404.62        62.00 o                         
  -8  14   9        171.72        277.92        85.83 o                         
  -6  14   9        283.46        273.83        89.92 o                         
  -4  14   9         47.02         19.52        22.11 o                         
  -2  14   9        109.60         48.44        30.01 o                         
   0  14   9        591.14        506.80       148.16 o                         
   2  14   9         97.15        232.96        53.13 o                         
   4  14   9       1168.90       1314.39       100.57 o                         
   6  14   9       1555.59       1753.35       143.05 o                         
   8  14   9        287.86        322.88        59.26 o                         
  -5  15   9          3.52        -22.48        22.48 o                         
  -3  15   9          3.53         10.22        26.57 o                         
  -1  15   9         34.11         67.44        34.74 o                         
   1  15   9          0.00        -14.30        22.48 o                         
   3  15   9         66.35         30.65        30.65 o                         
   5  15   9        203.98        175.74        57.22 o                         
 -26   0  10          4.49        -24.52        24.52 o                         
 -22   0  10         28.49         18.39        34.74 o                         
 -20   0  10      14491.60      14256.13       596.53 o                         
 -18   0  10       3051.25       3171.78       160.42 o                         
 -16   0  10         58.98         82.06        14.49 o                         
 -14   0  10       3140.05       3218.98       144.79 o                         
 -12   0  10        512.14        622.03        38.34 o                         
 -10   0  10        147.80        333.54        50.07 o                         
  -8   0  10      11786.18      11423.19       375.95 o                         
  -6   0  10       4294.69       4223.86       125.74 o                         
  -4   0  10      25500.69      26554.62      1054.12 o                         
  -2   0  10      57139.56      54125.36      4359.73 o                         
   0   0  10        516.48        917.84        38.83 o                         
   2   0  10        461.77        442.16        29.91 o                         
   4   0  10         34.29         69.62        13.57 o                         
   6   0  10        134.50        131.13        17.11 o                         
   8   0  10        270.98        241.38        32.74 o                         
  10   0  10       1756.95       2037.05        73.58 o                         
  12   0  10         14.34         -7.92        12.39 o                         
  14   0  10        573.69        637.27        49.55 o                         
  16   0  10       1078.48       1051.93        82.05 o                         
  18   0  10         13.90         18.22        22.87 o                         
  20   0  10         32.45          0.00        30.65 o                         
 -25   1  10          1.04        -24.52        24.52 o                         
 -23   1  10        139.68        128.46        27.00 o                         
 -21   1  10          5.98         16.92        11.80 o                         
 -19   1  10       4845.11       5189.40       164.47 o                         
 -17   1  10       1060.40       1011.03        53.83 o                         
 -15   1  10        212.80        221.78        24.82 o                         
 -13   1  10         81.39         43.05         8.95 o                         
 -11   1  10        169.63        206.49        15.86 o                         
  -9   1  10       1278.45       1259.75        35.93 o                         
  -7   1  10        582.02        587.10        23.40 o                         
  -5   1  10       4896.13       4325.57       119.09 o                         
  -3   1  10       8697.54       8609.77       255.70 o                         
  -1   1  10      41779.96      40701.00      2239.71 o                         
   1   1  10         13.06         80.04         9.34 o                         
   3   1  10        201.83        217.42        15.44 o                         
   5   1  10        431.45        478.64        22.46 o                         
   7   1  10       1865.24       1873.53        47.50 o                         
   9   1  10         81.55         84.95        13.63 o                         
  11   1  10        523.44        527.07        30.27 o                         
  13   1  10        610.92        648.64        30.86 o                         
  15   1  10       6612.75       6908.71       184.78 o                         
  17   1  10       3364.10       3626.78       134.22 o                         
  19   1  10          3.50          7.15        27.45 o                         
 -26   2  10        310.99        315.98        28.82 o                         
 -24   2  10       1805.36       1827.56       138.09 o                         
 -22   2  10       1276.76       1130.08        47.84 o                         
 -20   2  10        302.60        348.65        38.24 o                         
 -18   2  10       1990.94       2064.41        79.83 o                         
 -16   2  10       1806.89       1811.98        69.49 o                         
 -14   2  10          3.70         -0.45         8.59 o                         
 -12   2  10       2359.63       2609.04        65.99 o                         
 -10   2  10       5436.18       5801.07       122.54 o                         
  -8   2  10       1504.54       1471.41        43.98 o                         
  -6   2  10         35.29        133.03        11.42 o                         
  -4   2  10      18416.55      19188.48       441.68 o                         
  -2   2  10       3630.41       3516.98        84.99 o                         
   0   2  10       3451.38       3569.19        76.40 o                         
   2   2  10       3093.68       3220.64        80.71 o                         
   4   2  10       3254.13       3094.79        75.34 o                         
   6   2  10        235.71        351.51        20.18 o                         
   8   2  10          1.14         -1.19         6.79 o                         
  10   2  10          3.19          0.82         7.98 o                         
  12   2  10        755.26        819.95        35.84 o                         
  14   2  10         22.82         46.80        14.19 o                         
  16   2  10       1553.24       1543.59        73.26 o                         
  18   2  10       1453.06       1431.91        82.33 o                         
  20   2  10         15.15         71.52        53.13 o                         
 -27   3  10        363.30        306.93        43.07 o                         
 -25   3  10         70.35         81.74        32.70 o                         
 -23   3  10         50.22         40.62        21.46 o                         
 -21   3  10         86.97         84.84        22.42 o                         
 -19   3  10         22.95         45.70        14.08 o                         
 -17   3  10         20.10         12.92        10.65 o                         
 -15   3  10        106.82        109.17        15.33 o                         
 -13   3  10        133.81        129.39        16.12 o                         
 -11   3  10        748.21        878.82        29.14 o                         
  -9   3  10         71.54         91.53        10.75 o                         
  -7   3  10         52.58         47.16         9.06 o                         
  -5   3  10         38.97         31.29         6.08 o                         
  -3   3  10         18.36         24.77         6.20 o                         
  -1   3  10       1051.61       1196.25        32.25 o                         
   1   3  10        155.61        183.37        16.84 o                         
   3   3  10        817.78        786.80        27.98 o                         
   5   3  10        866.99        801.85        34.37 o                         
   7   3  10       2236.75       2210.62        60.03 o                         
   9   3  10        297.63        274.53        20.57 o                         
  11   3  10        311.81        340.57        24.23 o                         
  13   3  10         67.06         54.74        12.88 o                         
  15   3  10        445.54        443.95        36.73 o                         
  17   3  10          0.07          5.86        14.61 o                         
  19   3  10        148.34        139.57        42.70 o                         
 -28   4  10        139.69        181.87        51.09 o                         
 -26   4  10        281.91        274.48        38.53 o                         
 -24   4  10        111.01        148.43        30.81 o                         
 -22   4  10        183.53        211.68        29.92 o                         
 -20   4  10        778.63        677.03        47.82 o                         
 -18   4  10       1613.14       1630.25        61.85 o                         
 -16   4  10          5.24         12.51         9.36 o                         
 -14   4  10          5.58         -6.74         6.74 o                         
 -12   4  10        210.81        272.74        25.42 o                         
 -10   4  10         62.89         29.15        10.43 o                         
  -8   4  10       2607.04       2617.46        67.34 o                         
  -6   4  10          7.89         16.94         6.47 o                         
  -4   4  10       1613.09       1439.38        38.94 o                         
  -2   4  10      16379.54      16652.96       358.64 o                         
   0   4  10        513.36        597.96        24.54 o                         
   2   4  10         65.43         99.32        12.65 o                         
   4   4  10        222.67        262.34        17.61 o                         
   6   4  10        950.41       1082.01        35.40 o                         
   8   4  10        304.57        399.27        24.23 o                         
  10   4  10        487.25        501.71        29.64 o                         
  12   4  10       1478.68       1580.22        60.25 o                         
  14   4  10        232.98        263.94        26.68 o                         
  16   4  10       1796.05       1887.84        85.87 o                         
  18   4  10        175.23        168.77        33.64 o                         
  20   4  10         84.10         73.57        53.13 o                         
 -27   5  10        853.44        835.40        79.41 o                         
 -25   5  10         34.92         43.55        21.86 o                         
 -23   5  10        153.98        186.98        26.66 o                         
 -21   5  10        299.79        266.48        38.66 o                         
 -19   5  10       1439.85       1209.79       107.67 o                         
 -17   5  10        616.63        627.94        38.24 o                         
 -15   5  10        380.40        388.41        28.24 o                         
 -13   5  10       1151.30       1095.63        45.78 o                         
 -11   5  10       1211.93       1198.39        41.90 o                         
  -9   5  10         15.73          8.84         6.05 o                         
  -7   5  10        423.61        419.12        20.79 o                         
  -5   5  10        263.84        243.17        15.89 o                         
  -3   5  10       4338.47       5025.38       111.21 o                         
  -1   5  10       3455.89       3880.34        89.94 o                         
   1   5  10       1409.49       1318.30        39.94 o                         
   3   5  10         61.51         70.84        14.87 o                         
   5   5  10        436.87        454.79        23.29 o                         
   7   5  10        208.50        204.00        17.57 o                         
   9   5  10        509.84        600.72        33.38 o                         
  11   5  10          5.36         -0.02         7.95 o                         
  13   5  10        544.80        530.44        31.90 o                         
  15   5  10        709.80        759.61        49.31 o                         
  17   5  10       1416.91       1416.80        87.20 o                         
  19   5  10          0.26         -0.17        26.01 o                         
 -28   6  10        182.73         81.74        44.96 o                         
 -26   6  10         18.56         50.98        27.34 o                         
 -24   6  10         30.17         -7.65        20.73 o                         
 -22   6  10         77.21        109.93        24.51 o                         
 -20   6  10       1195.62       1214.16        63.84 o                         
 -18   6  10       1879.05       1855.23        78.15 o                         
 -16   6  10        383.80        379.87        28.58 o                         
 -14   6  10        184.22        165.53        19.69 o                         
 -12   6  10       1565.31       1450.29        40.38 o                         
 -10   6  10        571.76        488.57        24.45 o                         
  -8   6  10       1065.38       1014.97        34.12 o                         
  -6   6  10        497.27        430.91        18.80 o                         
  -4   6  10       1520.22       1613.32        44.89 o                         
  -2   6  10       2510.45       2688.94        67.03 o                         
   0   6  10        351.17        325.75        20.55 o                         
   2   6  10        989.91        808.07        34.26 o                         
   4   6  10        401.07        471.99        23.19 o                         
   6   6  10        120.73        158.98        14.75 o                         
   8   6  10         34.30         34.06        10.27 o                         
  10   6  10         21.79          5.71         8.92 o                         
  12   6  10          5.63         -8.83         9.78 o                         
  14   6  10         47.84         44.65        20.20 o                         
  16   6  10         84.86         63.74        19.65 o                         
  18   6  10         74.05         80.51        25.49 o                         
 -23   7  10         15.73         41.82        36.83 o                         
 -21   7  10       1393.37       1331.09       123.61 o                         
 -19   7  10         69.18         61.35        19.45 o                         
 -17   7  10        218.34        225.20        30.09 o                         
 -15   7  10        119.67        129.43        16.74 o                         
 -13   7  10        256.22        258.51        16.29 o                         
 -11   7  10        134.40        101.40        11.95 o                         
  -9   7  10       6917.23       6652.02       155.19 o                         
  -7   7  10       3135.50       2958.67        73.25 o                         
  -5   7  10        191.24        160.17        10.39 o                         
  -3   7  10        672.31        671.75        27.86 o                         
  -1   7  10       9740.57       9844.12       197.91 o                         
   1   7  10         19.78         10.22         7.37 o                         
   3   7  10       1635.87       1523.19        46.58 o                         
   5   7  10       2478.96       2269.72        59.86 o                         
   7   7  10       1622.86       1649.72        48.42 o                         
   9   7  10        394.07        402.33        29.69 o                         
  11   7  10          1.12         -8.11         8.11 o                         
  13   7  10        780.80        663.50        40.61 o                         
  15   7  10        335.64        334.95        50.44 o                         
  17   7  10         84.86         32.94        21.23 o                         
 -22   8  10        619.42        692.76       136.92 o                         
 -20   8  10        443.48        459.58        46.85 o                         
 -18   8  10        256.85        243.36        27.87 o                         
 -16   8  10         49.89         58.67        22.12 o                         
 -14   8  10       1321.88       1361.43        42.48 o                         
 -12   8  10       5550.42       5685.06       127.03 o                         
 -10   8  10       7322.40       7576.04       176.71 o                         
  -8   8  10       1111.02       1084.68        83.62 o                         
  -6   8  10       2327.50       2337.75        69.76 o                         
  -4   8  10       2377.94       2347.37        70.02 o                         
  -2   8  10        535.71        498.62        33.49 o                         
   0   8  10         22.57          9.84         6.60 o                         
   2   8  10          1.93         14.04         7.43 o                         
   4   8  10       3649.82       3580.00       125.00 o                         
   6   8  10       3613.57       3613.58        98.47 o                         
   8   8  10        133.31        133.23        14.99 o                         
  10   8  10          1.14          5.14         8.98 o                         
  12   8  10        236.25        227.77        22.73 o                         
  14   8  10        213.79        203.80        27.23 o                         
  16   8  10         45.71         59.65        45.98 o                         
  18   8  10        323.76        390.31        83.78 o                         
 -23   9  10         38.18         55.18        30.65 o                         
 -21   9  10         12.00         16.48        18.60 o                         
 -19   9  10        112.39        175.38        31.25 o                         
 -17   9  10        344.09        317.17        32.00 o                         
 -15   9  10        664.77        628.68        27.20 o                         
 -13   9  10        436.05        471.70        22.78 o                         
 -11   9  10        170.85        131.25        18.33 o                         
  -9   9  10         23.39         18.39        11.33 o                         
  -7   9  10       2346.58       2214.56        75.05 o                         
  -5   9  10        277.70        323.80        30.69 o                         
  -3   9  10         11.95         15.36        10.67 o                         
  -1   9  10       6000.08       5970.80       139.37 o                         
   1   9  10         39.31         30.03        10.89 o                         
   3   9  10        225.56        251.33        20.32 o                         
   5   9  10       4195.34       4400.63       101.47 o                         
   7   9  10        904.41        813.77        35.69 o                         
   9   9  10         57.49         54.98        18.00 o                         
  11   9  10          0.00          0.51         9.19 o                         
  13   9  10         70.16         64.84        18.43 o                         
  15   9  10        241.64        201.42        43.14 o                         
  17   9  10        423.35        363.75        69.48 o                         
 -20  10  10         19.04          2.24        19.70 o                         
 -18  10  10        644.41        641.35        49.12 o                         
 -16  10  10         49.48         52.24        16.64 o                         
 -14  10  10        807.66        875.60        45.28 o                         
 -12  10  10         45.47         57.34        13.78 o                         
 -10  10  10        446.67        490.87        31.97 o                         
  -8  10  10         57.48         35.00        14.74 o                         
  -6  10  10       2040.75       2028.38        84.36 o                         
  -4  10  10       1931.29       1803.85        72.85 o                         
  -2  10  10          1.12         29.23        12.43 o                         
   0  10  10          5.94         22.65        11.98 o                         
   2  10  10       1682.13       1595.78        53.05 o                         
   4  10  10          1.28          9.68         8.68 o                         
   6  10  10         49.81         51.20        11.34 o                         
   8  10  10          6.80         19.47         9.78 o                         
  10  10  10          0.13          0.89        11.97 o                         
  12  10  10         18.11         17.71        16.21 o                         
  14  10  10         97.06        106.86        27.93 o                         
  16  10  10         20.81         42.91        30.65 o                         
 -19  11  10       1171.14       1117.81       169.61 o                         
 -17  11  10         51.54         85.26        15.09 o                         
 -15  11  10          3.43         -2.10        10.98 o                         
 -13  11  10        982.07        970.04        55.13 o                         
 -11  11  10       1490.75       1553.43        69.80 o                         
  -9  11  10        238.72        286.17        27.50 o                         
  -7  11  10        255.83        283.36        28.81 o                         
  -5  11  10         14.88         29.69        16.44 o                         
  -3  11  10        405.15        386.50        29.92 o                         
  -1  11  10         76.91         76.18        16.97 o                         
   1  11  10          4.88          1.32        11.16 o                         
   3  11  10         39.02         55.19        17.26 o                         
   5  11  10       1655.82       1687.61       143.70 o                         
   7  11  10         51.60         65.42        12.08 o                         
   9  11  10        819.50        826.75        45.17 o                         
  11  11  10        207.49        164.75        25.59 o                         
  13  11  10         48.32         11.84        17.16 o                         
  15  11  10        780.93        631.45        89.92 o                         
 -16  12  10        331.36        345.70        35.45 o                         
 -14  12  10          0.19         22.34        21.53 o                         
 -12  12  10         11.83          4.27        14.75 o                         
 -10  12  10          8.67         -0.57        15.91 o                         
  -8  12  10         20.51         18.50        18.26 o                         
  -6  12  10        149.67        234.14        34.17 o                         
  -4  12  10        107.86         84.85        21.13 o                         
  -2  12  10        140.47        150.12        25.67 o                         
   0  12  10          1.11          8.46        12.89 o                         
   2  12  10        223.18        254.36        48.67 o                         
   4  12  10         33.01         26.53        16.34 o                         
   6  12  10         39.54         57.35        19.09 o                         
   8  12  10       1005.46        941.52        80.37 o                         
  10  12  10        664.29        720.48        56.95 o                         
  12  12  10         41.59         83.78        32.70 o                         
 -15  13  10         80.90         54.38        30.68 o                         
 -13  13  10          7.35          7.28        18.80 o                         
 -11  13  10        555.85        530.13        47.54 o                         
  -9  13  10          0.10         -3.57        19.77 o                         
  -7  13  10        179.40        181.58        35.97 o                         
  -5  13  10        570.68        623.51        85.90 o                         
  -3  13  10       1101.34       1127.71        74.76 o                         
  -1  13  10        455.54        505.08       102.19 o                         
   1  13  10          9.97         11.32        17.37 o                         
   3  13  10          1.61          0.56        19.43 o                         
   5  13  10        448.26        491.57        59.41 o                         
   7  13  10          0.67          5.31        23.80 o                         
   9  13  10        389.09        578.32        85.83 o                         
 -14  14  10        226.21        277.92        61.31 o                         
 -12  14  10         64.56         38.49        64.37 o                         
 -10  14  10        274.66        228.01        58.24 o                         
  -8  14  10         60.15         42.91        49.04 o                         
  -6  14  10        173.48        322.88        91.96 o                         
  -4  14  10         38.21         24.75        25.53 o                         
  -2  14  10        182.42        142.83        34.03 o                         
   0  14  10        659.91        644.57        61.64 o                         
   2  14  10         15.40         15.09        24.06 o                         
   4  14  10         17.08         10.90        53.13 o                         
   6  14  10        104.09         75.61        38.83 o                         
   8  14  10         31.81         24.52        30.65 o                         
 -11  15  10        281.74        179.83        59.26 o                         
  -7  15  10         41.79        108.31        47.00 o                         
  -5  15  10         87.85         30.65        40.87 o                         
   1  15  10        358.11        239.09        59.26 o                         
   3  15  10        309.66        408.71        73.57 o                         
 -23   1  11        117.69        100.28        47.00 o                         
 -21   1  11       2461.14       2423.10       119.60 o                         
 -19   1  11       3412.50       3629.77       125.93 o                         
 -17   1  11        301.03        328.37        28.02 o                         
 -15   1  11        952.16       1004.45        48.68 o                         
 -13   1  11        718.38        704.86        25.27 o                         
 -11   1  11       2529.02       2643.96        62.13 o                         
  -9   1  11        852.49       1007.27        34.70 o                         
  -7   1  11       3611.93       3664.38        92.20 o                         
  -5   1  11       3154.90       2851.12       103.42 o                         
  -3   1  11      11441.33      12091.45       353.53 o                         
  -1   1  11       4832.35       4953.22       116.86 o                         
   1   1  11        117.55        193.77        12.21 o                         
   3   1  11        128.15        126.41        12.53 o                         
   5   1  11       1273.80       1354.58        38.98 o                         
   7   1  11       1981.05       2206.42        57.46 o                         
   9   1  11         16.99         12.61         8.56 o                         
  11   1  11         17.96         12.97         8.61 o                         
  13   1  11       3789.08       3963.59       115.89 o                         
  15   1  11       2535.92       2662.24        99.65 o                         
  17   1  11        329.54        298.45        34.38 o                         
  19   1  11         27.34         38.83        42.91 o                         
 -26   2  11         41.61         34.74        18.39 o                         
 -24   2  11         72.20         56.96        17.16 o                         
 -22   2  11         63.23        110.78        23.80 o                         
 -20   2  11         30.00         30.14        13.57 o                         
 -18   2  11        888.24        921.28        47.18 o                         
 -16   2  11         32.07         29.93        11.83 o                         
 -14   2  11         10.55          7.07         8.56 o                         
 -12   2  11       2620.84       2881.99        66.79 o                         
 -10   2  11       1209.68       1263.06        35.07 o                         
  -8   2  11        289.14        338.35        18.89 o                         
  -6   2  11         18.86         31.21         9.06 o                         
  -4   2  11        394.51        246.69        20.72 o                         
  -2   2  11       7122.01       7164.36       161.62 o                         
   0   2  11       1022.81       1153.41        29.36 o                         
   2   2  11         85.17         80.21        10.29 o                         
   4   2  11        756.45        790.90        36.21 o                         
   6   2  11       3021.36       3096.63        86.60 o                         
   8   2  11       1197.76       1091.31        38.78 o                         
  10   2  11        710.96        728.58        31.62 o                         
  12   2  11        234.41        208.59        19.58 o                         
  14   2  11       1393.86       1430.88        71.40 o                         
  16   2  11       2719.93       2810.70       113.09 o                         
  18   2  11        171.60        241.39        53.41 o                         
 -27   3  11        638.24        948.20        87.87 o                         
 -25   3  11        159.74        168.55        29.60 o                         
 -23   3  11          6.43         12.26        20.44 o                         
 -21   3  11       1722.03       1938.06        85.81 o                         
 -19   3  11        380.23        397.03        29.91 o                         
 -17   3  11        918.37       1059.33        47.81 o                         
 -15   3  11        546.84        541.06        33.45 o                         
 -13   3  11        709.97        875.23        37.77 o                         
 -11   3  11          1.60          2.54         6.17 o                         
  -9   3  11       3143.57       3237.30        93.06 o                         
  -7   3  11          0.19         20.16         7.93 o                         
  -5   3  11         37.08         49.63         8.31 o                         
  -3   3  11        453.47        546.58        21.23 o                         
  -1   3  11         47.73         97.39         9.49 o                         
   1   3  11         62.66         96.59        10.20 o                         
   3   3  11       1663.51       1646.24        43.85 o                         
   5   3  11        101.00         73.38        12.96 o                         
   7   3  11        636.54        642.05        30.75 o                         
   9   3  11       2921.86       3040.41        81.18 o                         
  11   3  11        480.74        551.20        30.81 o                         
  13   3  11         47.04         35.05        14.85 o                         
  15   3  11         18.13         -5.24        11.21 o                         
  17   3  11         59.55         66.63        23.56 o                         
  19   3  11          1.91        -18.39        34.74 o                         
 -26   4  11        196.00        233.79        32.81 o                         
 -24   4  11         77.23         26.50        50.07 o                         
 -22   4  11         67.69         43.00        21.53 o                         
 -20   4  11         34.46         23.53        14.67 o                         
 -18   4  11        262.29        357.77        34.52 o                         
 -16   4  11          0.64          9.20         9.86 o                         
 -14   4  11        334.10        364.13        30.07 o                         
 -12   4  11        539.58        500.14        23.47 o                         
 -10   4  11       3844.77       4516.13       117.67 o                         
  -8   4  11        193.82        212.18        16.63 o                         
  -6   4  11        162.83        186.57        14.48 o                         
  -4   4  11        239.67        260.35        17.49 o                         
  -2   4  11        694.61        637.48        27.17 o                         
   0   4  11          0.81          2.97         7.44 o                         
   2   4  11       1141.27       1144.38        37.17 o                         
   4   4  11         74.38         82.57        11.21 o                         
   6   4  11       1412.22       1570.49        47.35 o                         
   8   4  11         61.83         35.00        16.15 o                         
  10   4  11        225.79        257.34        21.16 o                         
  12   4  11        133.63        103.73        16.34 o                         
  14   4  11       1384.70       1423.17        70.42 o                         
  16   4  11        411.58        343.68        41.32 o                         
  18   4  11         69.21         89.67        36.66 o                         
 -27   5  11          8.48        -12.26        28.61 o                         
 -25   5  11        310.93        404.16        58.20 o                         
 -23   5  11         48.03         34.23        24.94 o                         
 -21   5  11       1270.95       1309.08        79.64 o                         
 -19   5  11        306.97        320.58        32.10 o                         
 -17   5  11         10.61         23.35        12.85 o                         
 -15   5  11        191.49        190.33        20.14 o                         
 -13   5  11         46.76         59.11         9.85 o                         
 -11   5  11        669.88        724.31        30.22 o                         
  -9   5  11        773.90        765.14        29.32 o                         
  -7   5  11        245.59        234.00        16.09 o                         
  -5   5  11        588.18        617.09        25.98 o                         
  -3   5  11        315.44        415.37        22.90 o                         
  -1   5  11         23.79         39.10         8.27 o                         
   1   5  11        640.30        625.91        29.87 o                         
   3   5  11         56.64         33.19         9.08 o                         
   5   5  11         72.05         80.31        11.19 o                         
   7   5  11         18.71         28.75         9.77 o                         
   9   5  11        471.21        558.55        33.15 o                         
  11   5  11        964.81       1006.71        46.08 o                         
  13   5  11        483.60        543.63        53.62 o                         
  15   5  11          5.21         15.83        15.53 o                         
  17   5  11         21.05         24.42        20.73 o                         
  19   5  11          0.68         -6.13        51.09 o                         
 -26   6  11         50.83        106.26        53.13 o                         
 -24   6  11        524.72        412.79       100.13 o                         
 -22   6  11         67.32         66.45        21.21 o                         
 -20   6  11        554.29        527.73        43.51 o                         
 -18   6  11         68.36         76.79        17.65 o                         
 -16   6  11         54.64         52.93        13.56 o                         
 -14   6  11          6.65          5.00        13.37 o                         
 -12   6  11          3.35         -5.26         6.43 o                         
 -10   6  11         22.39         16.49         7.81 o                         
  -8   6  11        902.74        950.86        32.21 o                         
  -6   6  11          1.74          9.52         6.20 o                         
  -4   6  11         82.38        204.85        19.10 o                         
  -2   6  11        869.99        924.12        32.97 o                         
   0   6  11       2029.22       2090.67        60.59 o                         
   2   6  11        521.29        463.67        25.20 o                         
   4   6  11        529.93        523.05        27.28 o                         
   6   6  11         37.91         25.33        10.79 o                         
   8   6  11       1204.28       1205.66        42.95 o                         
  10   6  11        481.56        531.29        32.14 o                         
  12   6  11         75.52        153.27        20.07 o                         
  14   6  11        534.81        475.46        40.15 o                         
  16   6  11         23.63          9.33        19.77 o                         
  18   6  11          0.05         12.26        36.78 o                         
 -23   7  11         33.23         45.16        20.81 o                         
 -21   7  11         15.57         -0.66        14.68 o                         
 -19   7  11        990.66        965.90        99.99 o                         
 -17   7  11         60.70         74.24        17.45 o                         
 -15   7  11         10.01         -7.86         7.86 o                         
 -13   7  11        167.65        159.41        12.54 o                         
 -11   7  11       2628.39       2886.98        77.74 o                         
  -9   7  11        371.25        377.04        22.11 o                         
  -7   7  11        648.33        664.00        24.84 o                         
  -5   7  11       3369.05       3203.41        72.48 o                         
  -3   7  11        818.34        841.67        32.59 o                         
  -1   7  11       2280.96       2436.38        60.72 o                         
   1   7  11       1332.77       1613.90        48.89 o                         
   3   7  11        984.26        994.91        51.82 o                         
   5   7  11         57.73         51.06        10.86 o                         
   7   7  11       2685.69       3021.46        75.29 o                         
   9   7  11         10.57          5.97         8.96 o                         
  11   7  11          4.21         -9.74         9.74 o                         
  13   7  11         27.16          8.48        13.00 o                         
  15   7  11        972.98        892.95        71.02 o                         
  17   7  11        613.47        588.41       110.35 o                         
 -22   8  11         77.91        157.35        69.48 o                         
 -20   8  11        687.76        662.43        63.08 o                         
 -18   8  11        222.71        225.35        34.81 o                         
 -16   8  11         51.66         46.55        14.90 o                         
 -14   8  11       2435.58       2416.74        62.57 o                         
 -12   8  11        272.89        342.00        19.60 o                         
 -10   8  11       2905.67       3273.30        91.70 o                         
  -8   8  11        360.44        362.00        28.16 o                         
  -6   8  11       2879.45       2822.50        82.62 o                         
  -4   8  11       1456.89       1338.45        66.87 o                         
  -2   8  11       1631.11       1729.25        47.78 o                         
   0   8  11        130.62        150.34        14.79 o                         
   2   8  11        334.06        353.56        25.97 o                         
   4   8  11       3778.57       3511.35        89.87 o                         
   6   8  11        133.30         96.04        13.18 o                         
   8   8  11        993.87        950.94        39.68 o                         
  10   8  11        508.85        447.10        29.41 o                         
  12   8  11        368.75        356.07        29.04 o                         
  14   8  11        390.60        321.93        37.64 o                         
  16   8  11        124.44         80.55        34.74 o                         
 -21   9  11        116.76         71.63        25.19 o                         
 -19   9  11         29.30         57.90        21.93 o                         
 -17   9  11        553.05        605.66        45.67 o                         
 -15   9  11         56.59         40.44         9.24 o                         
 -13   9  11         94.36        165.58        14.02 o                         
 -11   9  11        636.53        695.62        35.40 o                         
  -9   9  11        791.31        847.89        43.28 o                         
  -7   9  11       1434.34       1407.61        52.15 o                         
  -5   9  11        511.92        554.86        34.68 o                         
  -3   9  11         77.18         60.86        13.90 o                         
  -1   9  11       2640.98       2574.37        73.04 o                         
   1   9  11        230.98        209.64        25.30 o                         
   3   9  11       1181.66       1151.30        50.03 o                         
   5   9  11        742.22        888.46        48.42 o                         
   7   9  11       1313.68       1224.48        53.64 o                         
   9   9  11       1730.11       1705.12        73.39 o                         
  11   9  11        263.34        317.00        27.90 o                         
  13   9  11        122.16        127.28        31.86 o                         
  15   9  11         36.90         55.18        49.04 o                         
 -20  10  11       1136.28       1146.37        99.11 o                         
 -18  10  11        496.66        526.98        69.48 o                         
 -16  10  11         21.29         27.92         7.76 o                         
 -14  10  11       2989.27       2928.69        98.46 o                         
 -12  10  11         13.66         16.22        16.07 o                         
 -10  10  11       1748.01       1777.07        63.52 o                         
  -8  10  11         45.46         71.97        16.65 o                         
  -6  10  11         18.35         16.26        11.51 o                         
  -4  10  11         85.67         75.52        24.51 o                         
  -2  10  11       1530.05       1558.89        59.50 o                         
   0  10  11        358.45        352.92        28.92 o                         
   2  10  11         16.85         19.52        13.04 o                         
   4  10  11       2196.14       2402.57        81.44 o                         
   6  10  11       2996.48       3167.37       206.82 o                         
   8  10  11        686.81        666.48        36.02 o                         
  10  10  11        685.61        756.94        42.46 o                         
  12  10  11        384.50        470.51        37.04 o                         
  14  10  11          4.73         29.40        24.14 o                         
 -17  11  11         22.56         30.80        27.42 o                         
 -15  11  11        714.79        645.69        44.51 o                         
 -13  11  11        163.87        175.66        25.26 o                         
 -11  11  11        687.43        794.33        58.71 o                         
  -9  11  11         48.52         37.30        15.64 o                         
  -7  11  11         50.31         65.92        22.28 o                         
  -5  11  11          0.08          5.55        14.82 o                         
  -3  11  11        285.81        270.77        26.00 o                         
  -1  11  11        354.83        247.69        27.92 o                         
   1  11  11        327.28        357.67        37.85 o                         
   3  11  11        384.82        382.30        36.83 o                         
   5  11  11        993.04       1160.49        75.16 o                         
   7  11  11        568.01        581.28        43.03 o                         
   9  11  11        893.95        868.45        46.52 o                         
  11  11  11          1.08          5.63        13.44 o                         
  13  11  11         19.17          6.13        20.44 o                         
 -16  12  11         60.75         48.64        33.72 o                         
 -14  12  11         18.86          9.28        15.63 o                         
 -12  12  11         19.59         14.50        15.62 o                         
 -10  12  11        143.22        175.04        29.84 o                         
  -8  12  11        126.52        104.45        22.65 o                         
  -6  12  11        114.76        141.85        29.39 o                         
  -4  12  11        102.05         83.36        20.89 o                         
  -2  12  11        473.92        456.63        37.66 o                         
   0  12  11        105.27        117.34        21.25 o                         
   2  12  11        248.46        272.74        35.60 o                         
   4  12  11        302.55        379.24        38.13 o                         
   6  12  11         10.39         -3.35        18.19 o                         
   8  12  11         14.93         21.29        15.40 o                         
  10  12  11          0.02          7.19        19.18 o                         
 -15  13  11         58.74          7.77        23.80 o                         
 -13  13  11         13.36          6.92        17.94 o                         
 -11  13  11         84.46        136.98        30.95 o                         
  -9  13  11        505.81        566.79        50.92 o                         
  -7  13  11        114.75         75.28        36.57 o                         
  -5  13  11        255.44        284.94        60.17 o                         
  -3  13  11         76.58         53.48        27.14 o                         
  -1  13  11        216.16        304.10        39.99 o                         
   1  13  11          9.57         19.30        18.62 o                         
   3  13  11         14.16         26.26        37.75 o                         
   5  13  11          1.78        -15.50        20.62 o                         
   7  13  11        114.34        141.22        37.75 o                         
 -14  14  11         63.82         65.39        38.83 o                         
 -12  14  11         82.24         65.39        42.91 o                         
 -10  14  11         42.48         46.04        32.84 o                         
  -8  14  11        544.58        602.67        77.05 o                         
  -6  14  11         22.21          9.20        23.50 o                         
  -4  14  11         49.77        109.96        32.96 o                         
  -2  14  11        918.65        863.01       141.76 o                         
   0  14  11        182.80        238.09       123.63 o                         
   2  14  11        530.77        583.04       117.50 o                         
   4  14  11          9.53         28.54        42.91 o                         
   6  14  11         43.97        -16.35        28.61 o                         
  -9  15  11         11.15         44.96        47.00 o                         
  -7  15  11          6.51          3.42        24.44 o                         
  -5  15  11         41.43         52.24        30.94 o                         
  -3  15  11          6.71        -18.39        22.48 o                         
  -1  15  11        578.13        768.37       106.26 o                         
   1  15  11        146.15        130.79        44.96 o                         
 -22   0  12        229.95        200.27        65.39 o                         
 -20   0  12       1619.32       1847.71       115.46 o                         
 -18   0  12          2.54          5.27        11.13 o                         
 -16   0  12        357.91        360.23        30.99 o                         
 -14   0  12        462.92        592.26        33.01 o                         
 -12   0  12          8.75         99.50        16.88 o                         
 -10   0  12         26.42         44.29        14.10 o                         
  -8   0  12        329.14        204.74        14.85 o                         
  -6   0  12       2865.53       2758.70       136.55 o                         
  -4   0  12      13363.89      13162.38       768.37 o                         
  -2   0  12       4489.99       5134.95       189.48 o                         
   0   0  12       6812.24       7144.10       214.95 o                         
   2   0  12        149.77         98.45        16.16 o                         
   4   0  12       2329.42       2057.12        79.27 o                         
   6   0  12        806.11        906.84        55.61 o                         
   8   0  12       2449.64       2349.52        85.12 o                         
  10   0  12        424.51        478.49        36.56 o                         
  12   0  12         11.63         54.29        21.03 o                         
  14   0  12       3295.55       3479.43       199.24 o                         
  16   0  12        174.82        162.98        44.96 o                         
 -23   1  12         24.10         12.03        25.26 o                         
 -21   1  12          7.64         11.27        10.79 o                         
 -19   1  12       3426.81       3430.84       116.67 o                         
 -17   1  12        484.44        418.30        31.86 o                         
 -15   1  12        215.54        202.77        17.38 o                         
 -13   1  12       1739.42       1556.80        41.38 o                         
 -11   1  12          5.54          2.53         5.42 o                         
  -9   1  12        272.90        218.48        15.56 o                         
  -7   1  12         28.51         73.40        10.35 o                         
  -5   1  12        997.36        879.58        53.93 o                         
  -3   1  12       3162.39       3178.23        98.11 o                         
  -1   1  12         50.59         62.31         9.53 o                         
   1   1  12         24.74         28.71         6.73 o                         
   3   1  12        685.53        633.53        29.25 o                         
   5   1  12        415.46        422.09        24.39 o                         
   7   1  12         59.74         39.60         9.40 o                         
   9   1  12         51.21         61.53        10.91 o                         
  11   1  12        608.77        748.18        37.47 o                         
  13   1  12        544.58        558.19        37.96 o                         
  15   1  12        240.02        251.95        29.31 o                         
  17   1  12         19.90         12.71        28.35 o                         
 -26   2  12         24.04         11.99        10.77 o                         
 -24   2  12        120.98        131.36        23.55 o                         
 -22   2  12          0.89         16.03        17.33 o                         
 -20   2  12        837.67        939.05       111.03 o                         
 -18   2  12       7156.60       7159.80       267.61 o                         
 -16   2  12          0.00          4.69         8.86 o                         
 -14   2  12         49.13         48.10         9.29 o                         
 -12   2  12       7395.06       7475.56       157.12 o                         
 -10   2  12        106.55        105.89        10.95 o                         
  -8   2  12        618.68        626.56        27.42 o                         
  -6   2  12        311.88        323.05        22.56 o                         
  -4   2  12       2661.79       2820.92        86.47 o                         
  -2   2  12       3060.60       3141.33        74.21 o                         
   0   2  12         49.74         89.46         9.21 o                         
   2   2  12        942.01        849.32        28.74 o                         
   4   2  12        196.10        185.60        15.08 o                         
   6   2  12        619.97        695.00        41.15 o                         
   8   2  12       2116.19       2434.48        62.94 o                         
  10   2  12          2.74          3.02         7.56 o                         
  12   2  12        788.14        813.89        45.18 o                         
  14   2  12       1518.36       1487.76        67.36 o                         
  16   2  12        113.09         97.28        40.70 o                         
 -27   3  12        721.27        925.81       228.88 o                         
 -25   3  12          9.76         45.90        18.62 o                         
 -23   3  12         42.83         22.70        27.88 o                         
 -21   3  12        599.12        635.25        46.35 o                         
 -19   3  12        500.65        636.69        53.68 o                         
 -17   3  12          1.39          3.54         9.64 o                         
 -15   3  12          4.29          8.39         9.75 o                         
 -13   3  12        907.25        881.82        31.99 o                         
 -11   3  12       2135.72       2079.76        63.33 o                         
  -9   3  12         13.36         52.51         9.89 o                         
  -7   3  12       3998.89       3936.65       113.92 o                         
  -5   3  12         10.38          1.64         7.68 o                         
  -3   3  12        151.75        258.58        17.30 o                         
  -1   3  12         35.47         66.74         8.55 o                         
   1   3  12       1401.55       1410.78        38.58 o                         
   3   3  12         42.00        195.01        15.70 o                         
   5   3  12          1.00         -5.43         7.66 o                         
   7   3  12        684.65        789.53        36.23 o                         
   9   3  12       1005.46        951.44        39.05 o                         
  11   3  12        953.50        876.22        45.88 o                         
  13   3  12        297.44        315.54        33.15 o                         
  15   3  12          0.08         -9.58         9.58 o                         
  17   3  12          0.03         -8.17        32.70 o                         
 -26   4  12         40.13         38.13        21.99 o                         
 -24   4  12        349.00        316.33        52.11 o                         
 -22   4  12       1287.62       1335.97        91.59 o                         
 -20   4  12        772.26        888.15        57.61 o                         
 -18   4  12        303.68        353.77        36.57 o                         
 -16   4  12       2193.47       1933.85        68.86 o                         
 -14   4  12        307.16        299.40        24.80 o                         
 -12   4  12       1797.02       2055.69        62.15 o                         
 -10   4  12       1400.11       1561.53        49.72 o                         
  -8   4  12       1012.43        812.82        33.43 o                         
  -6   4  12        154.14        155.50        16.60 o                         
  -4   4  12         55.64         45.02         8.43 o                         
  -2   4  12        656.68        731.92        27.31 o                         
   0   4  12        165.81        206.47        18.13 o                         
   2   4  12          0.10         10.45         7.32 o                         
   4   4  12        128.23        114.29        13.25 o                         
   6   4  12        349.14        370.35        23.66 o                         
   8   4  12         59.57         85.48        13.52 o                         
  10   4  12         11.07          9.88        10.13 o                         
  12   4  12          1.42         12.32        11.11 o                         
  14   4  12         62.16         98.69        27.03 o                         
  16   4  12        193.15         68.58        38.26 o                         
  18   4  12         23.90         67.44        55.18 o                         
 -27   5  12        452.55        527.23        83.78 o                         
 -25   5  12         10.05         13.44        26.57 o                         
 -23   5  12         57.49         59.98        28.47 o                         
 -21   5  12        352.18        321.81        32.98 o                         
 -19   5  12         61.31         56.03        16.71 o                         
 -17   5  12         30.95         48.69        20.06 o                         
 -15   5  12          3.37         -7.63         7.63 o                         
 -13   5  12        577.67        540.76        40.41 o                         
 -11   5  12       2557.97       2709.85        72.08 o                         
  -9   5  12        802.41        960.03        34.28 o                         
  -7   5  12        910.54        854.38        31.97 o                         
  -5   5  12          0.46         -5.22         5.22 o                         
  -3   5  12       1009.39       1135.77        40.73 o                         
  -1   5  12          0.69         10.36         6.87 o                         
   1   5  12         26.32         94.28        15.16 o                         
   3   5  12        415.33        450.22        26.10 o                         
   5   5  12        161.16        177.69        17.18 o                         
   7   5  12       5560.25       5710.60       142.54 o                         
   9   5  12         46.59         27.48        10.46 o                         
  11   5  12          1.17         -5.56         9.28 o                         
  13   5  12        209.34        196.25        26.28 o                         
  15   5  12        446.87        552.62        56.45 o                         
  17   5  12         18.78        -28.61        30.65 o                         
 -24   6  12         51.52         71.52        57.22 o                         
 -22   6  12        746.83        803.63        60.72 o                         
 -20   6  12         34.90         52.57        21.24 o                         
 -18   6  12        159.46        171.21        25.37 o                         
 -16   6  12       1150.46       1145.36        59.62 o                         
 -14   6  12          7.91          4.38         9.29 o                         
 -12   6  12        263.64        236.37        18.70 o                         
 -10   6  12          1.86         -4.67         7.18 o                         
  -8   6  12         20.80         19.22         8.08 o                         
  -6   6  12          3.62          2.00         5.62 o                         
  -4   6  12       4009.44       4205.43       140.38 o                         
  -2   6  12        170.40        156.07        14.36 o                         
   0   6  12        116.82        116.00        15.25 o                         
   2   6  12        629.27        693.79        32.52 o                         
   4   6  12        630.92        743.48        35.62 o                         
   6   6  12         68.40         30.11         9.52 o                         
   8   6  12         37.38         46.09        15.80 o                         
  10   6  12          7.97        -10.51        10.51 o                         
  12   6  12         25.19         18.13        11.71 o                         
  14   6  12        720.74        738.26        53.50 o                         
  16   6  12          0.69         30.07        24.52 o                         
 -23   7  12         75.38         73.21        23.93 o                         
 -21   7  12          3.11         13.26        17.08 o                         
 -19   7  12        872.48        808.60        73.15 o                         
 -17   7  12          0.31         -2.65        11.84 o                         
 -15   7  12        315.71        337.58        31.44 o                         
 -13   7  12         55.52         38.42        13.37 o                         
 -11   7  12        171.61        163.09        16.23 o                         
  -9   7  12       4209.01       4054.83       102.15 o                         
  -7   7  12          0.01          8.81         5.99 o                         
  -5   7  12       1719.03       1570.09        42.06 o                         
  -3   7  12       5850.90       5746.64       137.02 o                         
  -1   7  12        330.38        328.74        21.15 o                         
   1   7  12       1356.99       1203.40        42.82 o                         
   3   7  12        169.13        148.34        15.93 o                         
   5   7  12          2.87         -7.50         7.56 o                         
   7   7  12         15.92         10.46         8.96 o                         
   9   7  12        658.03        679.68        35.42 o                         
  11   7  12         80.78        104.94        18.13 o                         
  13   7  12        261.69        289.71        32.92 o                         
  15   7  12        131.68         99.32        37.81 o                         
  17   7  12         35.50         16.35        47.00 o                         
 -22   8  12          0.08        -14.30        36.78 o                         
 -20   8  12         90.70         52.30        23.36 o                         
 -18   8  12       2701.54       2890.65       128.60 o                         
 -16   8  12         93.60         84.16        17.71 o                         
 -14   8  12        235.16        266.22        19.75 o                         
 -12   8  12        358.45        408.51        23.02 o                         
 -10   8  12       4820.25       4993.96       113.33 o                         
  -8   8  12       1772.58       1654.44        48.46 o                         
  -6   8  12         85.88         94.21         9.96 o                         
  -4   8  12        305.66        313.52        17.37 o                         
  -2   8  12       4182.61       4050.81        92.86 o                         
   0   8  12       1347.68       1343.67        52.72 o                         
   2   8  12        127.70        128.82        14.58 o                         
   4   8  12        111.00        125.37        16.17 o                         
   6   8  12       3055.83       2899.51        89.66 o                         
   8   8  12       3172.71       3102.56        94.40 o                         
  10   8  12          3.67         12.20        10.78 o                         
  12   8  12          2.78          2.76        10.79 o                         
  14   8  12        157.03        121.55        33.65 o                         
  16   8  12          2.71         15.33        31.67 o                         
 -21   9  12        117.23        124.31        29.97 o                         
 -19   9  12        731.97        714.59        59.17 o                         
 -17   9  12         57.41         63.97        24.90 o                         
 -15   9  12       1314.82       1291.78        70.22 o                         
 -13   9  12        459.94        497.29        31.53 o                         
 -11   9  12       5282.23       4985.16       170.32 o                         
  -9   9  12        362.40        316.48        27.72 o                         
  -7   9  12        614.08        647.06        37.77 o                         
  -5   9  12        279.65        362.95        28.77 o                         
  -3   9  12        195.67        187.77        20.79 o                         
  -1   9  12         47.21         38.15         7.90 o                         
   1   9  12        896.82        796.78        39.94 o                         
   3   9  12         54.87         53.62        13.17 o                         
   5   9  12       2048.86       2131.51        92.72 o                         
   7   9  12       4856.58       4827.95       182.29 o                         
   9   9  12         90.46        100.54        15.54 o                         
  11   9  12         74.42        101.86        18.19 o                         
  13   9  12         24.73         77.16        26.55 o                         
  15   9  12        140.61        196.12        44.23 o                         
 -20  10  12        155.49        322.88       143.05 o                         
 -18  10  12        100.61         89.03        35.76 o                         
 -16  10  12        140.18        108.95        11.85 o                         
 -14  10  12          9.46         -1.77        10.78 o                         
 -12  10  12       1329.22       1396.90        92.03 o                         
 -10  10  12       5928.25       6022.81       202.81 o                         
  -8  10  12        151.80        116.38        28.42 o                         
  -6  10  12       1554.64       1707.82        65.47 o                         
  -4  10  12         21.63         20.60        13.50 o                         
  -2  10  12         63.24         79.22        16.60 o                         
   0  10  12         94.88         75.24        18.13 o                         
   2  10  12         74.44         66.70        12.17 o                         
   4  10  12        369.51        396.59        33.60 o                         
   6  10  12       1119.87       1003.41        49.26 o                         
   8  10  12       3085.09       3227.68       141.65 o                         
  10  10  12         31.66         24.34        14.12 o                         
  12  10  12         48.44         13.70        30.20 o                         
  14  10  12        450.06        341.27        63.35 o                         
 -17  11  12         22.31        -14.30        30.65 o                         
 -15  11  12         72.94         92.25        18.32 o                         
 -13  11  12        327.59        284.99        30.67 o                         
 -11  11  12       1782.90       1883.87        75.44 o                         
  -9  11  12       1827.80       1823.89        97.93 o                         
  -7  11  12        528.27        536.19        55.89 o                         
  -5  11  12        224.97        269.90        38.10 o                         
  -3  11  12       1467.86       1456.94        64.47 o                         
  -1  11  12        263.93        306.74        32.90 o                         
   1  11  12          0.72        -10.06        10.06 o                         
   3  11  12       1084.53        938.43        52.24 o                         
   5  11  12         20.98          7.45        16.91 o                         
   7  11  12       2499.44       2569.90       102.31 o                         
   9  11  12        178.62        163.41        30.81 o                         
  11  11  12        392.19        386.13        51.76 o                         
 -18  12  12        120.05        141.00       110.35 o                         
 -16  12  12        309.01        313.97        78.68 o                         
 -14  12  12         80.33        103.60        22.94 o                         
 -12  12  12        143.92        118.27        27.64 o                         
 -10  12  12         26.92         26.45        16.92 o                         
  -8  12  12        259.29        298.01        39.61 o                         
  -6  12  12        514.91        605.97        54.42 o                         
  -4  12  12        461.97        550.63        45.75 o                         
  -2  12  12         40.21         46.07        16.92 o                         
   0  12  12       1022.64       1272.35        72.66 o                         
   2  12  12          0.15          2.56        21.53 o                         
   4  12  12          0.27         -2.41        25.62 o                         
   6  12  12         16.52         11.72        12.46 o                         
   8  12  12          0.05         17.53        19.70 o                         
 -15  13  12          1.81          3.37        23.44 o                         
 -13  13  12          0.91         -8.53        21.53 o                         
 -11  13  12       1677.74       1939.13       125.49 o                         
  -9  13  12        276.93        357.09        41.20 o                         
  -7  13  12        220.24        257.85        45.53 o                         
  -5  13  12         58.23         73.73        24.08 o                         
  -3  13  12        461.26        408.57        47.09 o                         
  -1  13  12          2.58         22.65        19.14 o                         
   1  13  12        601.40        598.40        56.75 o                         
   3  13  12         72.52        120.21        35.53 o                         
   5  13  12         53.86          4.88        24.14 o                         
   7  13  12       1332.61       1183.20       177.79 o                         
 -12  14  12        420.36        371.92        79.70 o                         
 -10  14  12       1060.17       1257.63       116.96 o                         
  -8  14  12         45.60         95.29        41.01 o                         
  -6  14  12        157.80        230.60        39.92 o                         
  -4  14  12         16.52          6.52        19.45 o                         
  -2  14  12         30.95         56.38        30.65 o                         
   0  14  12         14.57         -4.31        44.96 o                         
   2  14  12          4.66         25.66        25.53 o                         
 -23   1  13        914.72        890.07        97.46 o                         
 -21   1  13       1484.88       1671.82        80.32 o                         
 -19   1  13        212.26        274.19        24.32 o                         
 -17   1  13         60.90         35.71        13.50 o                         
 -15   1  13        598.96        530.68        27.11 o                         
 -13   1  13       1773.80       1670.39        44.30 o                         
 -11   1  13        506.51        463.37        22.30 o                         
  -9   1  13          0.01         -0.30         6.36 o                         
  -7   1  13          3.76          3.13        10.36 o                         
  -5   1  13        453.84        388.06        32.58 o                         
  -3   1  13        843.97       1028.47        42.07 o                         
  -1   1  13        265.04        258.55        22.48 o                         
   1   1  13        212.43        189.76        14.61 o                         
   3   1  13        866.25        837.64        33.09 o                         
   5   1  13       1976.48       1907.19        54.80 o                         
   7   1  13        108.87        120.93        15.44 o                         
   9   1  13        883.49        856.43        38.02 o                         
  11   1  13        130.32        165.82        20.83 o                         
  13   1  13        526.52        632.45        53.42 o                         
  15   1  13         98.32         69.43        18.80 o                         
 -24   2  13        941.90       1003.37        79.70 o                         
 -22   2  13        477.67        549.90        54.13 o                         
 -20   2  13        233.05        280.03        28.41 o                         
 -18   2  13         17.05         16.76        13.24 o                         
 -16   2  13       1155.30       1291.23        58.74 o                         
 -14   2  13       3818.28       3949.89        96.10 o                         
 -12   2  13       3772.70       3970.03        90.02 o                         
 -10   2  13       2810.59       2873.24        79.35 o                         
  -8   2  13        635.86        572.48        30.50 o                         
  -6   2  13        714.65        657.38        33.02 o                         
  -4   2  13        644.78        610.23        28.90 o                         
  -2   2  13        893.84        857.18        34.24 o                         
   0   2  13          2.58         17.68         9.70 o                         
   2   2  13       3235.19       3060.41        70.63 o                         
   4   2  13        942.36        889.09        32.68 o                         
   6   2  13       1630.34       1733.41        53.40 o                         
   8   2  13        134.95        170.19        17.06 o                         
  10   2  13         34.19         46.65        12.01 o                         
  12   2  13        236.01        225.77        26.56 o                         
  14   2  13         22.40         43.03        15.80 o                         
  16   2  13        588.80        392.36       108.31 o                         
 -27   3  13         28.02        102.18        59.26 o                         
 -25   3  13        573.21        624.23        66.64 o                         
 -23   3  13         10.12         -9.78        15.60 o                         
 -21   3  13         74.78         63.70        19.01 o                         
 -19   3  13        706.42        816.12        65.94 o                         
 -17   3  13       2072.49       2215.96        76.76 o                         
 -15   3  13        212.71        255.68        23.91 o                         
 -13   3  13        517.10        486.92        27.74 o                         
 -11   3  13          7.60         19.23         7.74 o                         
  -9   3  13       1680.68       1686.08        53.88 o                         
  -7   3  13       2486.36       2517.93        79.96 o                         
  -5   3  13       1224.08       1279.82        49.27 o                         
  -3   3  13          6.74         14.85         7.82 o                         
  -1   3  13        885.70        915.35        35.07 o                         
   1   3  13       2928.94       2999.13        75.08 o                         
   3   3  13       1834.46       2067.28        60.92 o                         
   5   3  13        574.70        649.14        32.92 o                         
   7   3  13       1133.85       1216.63        44.27 o                         
   9   3  13        412.93        454.16        27.32 o                         
  11   3  13        212.24        214.52        22.53 o                         
  13   3  13        363.25        416.00        36.25 o                         
  15   3  13        441.80        427.06        56.29 o                         
 -26   4  13          4.67         24.52        40.87 o                         
 -24   4  13        666.03        706.50       138.96 o                         
 -22   4  13         65.12         64.34        18.24 o                         
 -20   4  13        149.41        189.57        25.89 o                         
 -18   4  13        579.49        518.79        39.28 o                         
 -16   4  13       1081.02       1146.11        73.19 o                         
 -14   4  13       1642.97       1698.79        53.66 o                         
 -12   4  13       1518.08       1497.31        45.84 o                         
 -10   4  13         96.95        164.98        21.20 o                         
  -8   4  13        142.24        212.77        19.59 o                         
  -6   4  13         21.27         10.60         7.89 o                         
  -4   4  13        643.81        594.07        25.65 o                         
  -2   4  13        382.44        386.43        19.50 o                         
   0   4  13        327.13        318.63        23.35 o                         
   2   4  13         53.36         28.75        11.19 o                         
   4   4  13         58.49         76.81        12.86 o                         
   6   4  13       2748.83       2662.19        76.39 o                         
   8   4  13        510.97        631.26        34.41 o                         
  10   4  13          0.05         -1.48        10.14 o                         
  12   4  13         45.75         77.86        18.14 o                         
  14   4  13        461.13        344.68        31.97 o                         
  16   4  13         40.34         55.18        51.09 o                         
  18   4  13          8.97          4.09        47.00 o                         
 -25   5  13        699.12        709.78        76.54 o                         
 -23   5  13          4.04        -10.79        17.68 o                         
 -21   5  13        873.40        915.01        57.66 o                         
 -19   5  13        696.35        686.42        46.70 o                         
 -17   5  13        548.25        555.86        41.34 o                         
 -15   5  13          0.15         12.14         9.89 o                         
 -13   5  13        477.02        465.07        25.06 o                         
 -11   5  13        203.49        211.07        18.35 o                         
  -9   5  13        265.67        298.78        22.33 o                         
  -7   5  13       1012.86       1020.92        41.23 o                         
  -5   5  13       1292.84       1310.27        38.42 o                         
  -3   5  13        982.02       1095.59        38.94 o                         
  -1   5  13          9.55         18.08         9.04 o                         
   1   5  13        599.02        561.52        28.12 o                         
   3   5  13        436.83        516.53        27.68 o                         
   5   5  13        271.71        273.09        21.19 o                         
   7   5  13          0.20          1.22         8.35 o                         
   9   5  13        119.74         61.34        13.96 o                         
  11   5  13        185.23        215.62        24.04 o                         
  13   5  13        640.33        614.40        44.20 o                         
  15   5  13          0.88         -5.25        19.62 o                         
  17   5  13          1.61          2.04        38.83 o                         
 -24   6  13        112.90         99.25        38.27 o                         
 -22   6  13          7.86          5.67        21.08 o                         
 -20   6  13         60.39         21.40        17.40 o                         
 -18   6  13        480.44        472.07        60.47 o                         
 -16   6  13          8.23         71.26        22.67 o                         
 -14   6  13        493.28        542.84        28.32 o                         
 -12   6  13         87.08        102.23        13.14 o                         
 -10   6  13          0.15         -1.72         6.86 o                         
  -8   6  13        104.20         97.70        11.29 o                         
  -6   6  13        882.65        898.51        37.91 o                         
  -4   6  13         67.29         62.65        11.07 o                         
  -2   6  13        462.87        485.74        25.79 o                         
   0   6  13         26.95         12.33         7.62 o                         
   2   6  13        373.00        402.77        24.54 o                         
   4   6  13         83.12         87.98        13.15 o                         
   6   6  13         47.17         53.30        13.97 o                         
   8   6  13        740.64        742.26        44.24 o                         
  10   6  13         18.30         10.20        11.11 o                         
  12   6  13        355.56        375.43        34.41 o                         
  14   6  13         27.86          9.20        20.39 o                         
  16   6  13         18.33        -18.39        34.74 o                         
 -23   7  13         22.78          3.80        17.84 o                         
 -21   7  13        198.27        236.51        33.78 o                         
 -19   7  13          0.79        -11.35        11.35 o                         
 -17   7  13        876.35        952.22        55.18 o                         
 -15   7  13         54.68         37.35        14.42 o                         
 -13   7  13        285.76        274.37        26.55 o                         
 -11   7  13       7278.98       7377.25       171.33 o                         
  -9   7  13         25.96         39.02         8.67 o                         
  -7   7  13        126.73        130.35        12.66 o                         
  -5   7  13        134.07        126.49        13.35 o                         
  -3   7  13        826.86        706.11        37.61 o                         
  -1   7  13          1.81         -0.01         7.26 o                         
   1   7  13        174.56        186.25        16.77 o                         
   3   7  13        621.04        733.63        36.20 o                         
   5   7  13        881.83        973.35        43.52 o                         
   7   7  13       2339.62       2368.77        79.23 o                         
   9   7  13         79.50         65.53        13.98 o                         
  11   7  13         39.04         25.23        12.42 o                         
  13   7  13         99.14         75.32        29.43 o                         
  15   7  13         16.97         16.61        21.54 o                         
 -22   8  13        235.59        355.57        96.05 o                         
 -20   8  13        168.35        107.84        26.34 o                         
 -18   8  13        126.65        140.94        25.40 o                         
 -16   8  13        102.29        105.25        21.24 o                         
 -14   8  13        571.48        583.81        27.37 o                         
 -12   8  13       6502.41       7052.47       180.03 o                         
 -10   8  13       4408.49       4427.53       104.93 o                         
  -8   8  13          8.23         -4.76         4.76 o                         
  -6   8  13         49.22         26.86         6.38 o                         
  -4   8  13        743.37        701.84        34.63 o                         
  -2   8  13        618.93        702.03        42.58 o                         
   0   8  13        186.78        184.74        20.56 o                         
   2   8  13        738.71        602.61        31.87 o                         
   4   8  13       2216.62       2280.95        69.99 o                         
   6   8  13        825.73        911.05        44.09 o                         
   8   8  13        157.64        141.90        23.29 o                         
  10   8  13        231.96        177.60        21.07 o                         
  12   8  13        748.39        690.88        71.06 o                         
  14   8  13         25.36         72.28        41.89 o                         
 -21   9  13          0.00          6.30        23.13 o                         
 -19   9  13         70.28         50.73        20.28 o                         
 -17   9  13        283.43        331.27        33.97 o                         
 -15   9  13        679.23        680.60        35.58 o                         
 -13   9  13        178.75        169.67        36.10 o                         
 -11   9  13        165.77        198.04        32.10 o                         
  -9   9  13         15.92         31.40        13.61 o                         
  -7   9  13        177.53        176.30        24.25 o                         
  -5   9  13        150.43        100.33        17.86 o                         
  -3   9  13        464.84        413.24        30.12 o                         
  -1   9  13         68.60         44.74        10.25 o                         
   1   9  13         37.07         20.05        10.27 o                         
   3   9  13        120.05        113.33        19.60 o                         
   5   9  13        637.60        669.02        37.11 o                         
   7   9  13       2108.50       2207.64        79.02 o                         
   9   9  13        147.75        132.87        18.58 o                         
  11   9  13         13.10          4.50        14.71 o                         
  13   9  13         20.95         12.52        19.70 o                         
 -18  10  13         52.92         69.99        21.46 o                         
 -16  10  13         45.22         53.74        13.22 o                         
 -14  10  13       4617.83       4621.29       141.50 o                         
 -12  10  13         12.64         42.21        14.51 o                         
 -10  10  13        558.60        617.20        49.15 o                         
  -8  10  13        576.25        552.75        59.57 o                         
  -6  10  13        543.16        513.50        37.65 o                         
  -4  10  13        544.31        610.04        41.01 o                         
  -2  10  13        572.36        618.27        42.12 o                         
   0  10  13         15.50         -3.52        13.47 o                         
   2  10  13         56.20         50.21        11.72 o                         
   4  10  13        539.15        445.05        34.74 o                         
   6  10  13        278.64        202.21        21.80 o                         
   8  10  13         95.15         90.79        57.59 o                         
  10  10  13        326.66        362.55        43.71 o                         
  12  10  13        100.76         77.84        28.39 o                         
 -17  11  13         28.55         16.01        33.08 o                         
 -15  11  13        250.21        220.58        25.60 o                         
 -13  11  13        142.19         73.46        22.10 o                         
 -11  11  13        542.40        513.10        50.49 o                         
  -9  11  13        246.58        318.58        37.57 o                         
  -7  11  13        432.31        331.68        40.21 o                         
  -5  11  13         75.87         75.96        20.07 o                         
  -3  11  13        138.94         93.21        19.42 o                         
  -1  11  13         11.04         -0.07        13.34 o                         
   1  11  13         88.99        104.19        25.77 o                         
   3  11  13          4.80         -3.21         8.09 o                         
   5  11  13       2435.68       2539.35       101.54 o                         
   7  11  13        371.65        279.91        31.27 o                         
   9  11  13         14.04         19.69        19.45 o                         
  11  11  13        181.89        249.78        59.26 o                         
 -18  12  13         61.96         32.70        51.09 o                         
 -16  12  13          0.16          8.17        42.91 o                         
 -14  12  13         32.26         25.41        23.02 o                         
 -12  12  13         37.39         70.95        20.94 o                         
 -10  12  13        239.43        277.11        34.03 o                         
  -8  12  13        214.59        209.15        36.76 o                         
  -6  12  13          5.58         -0.82        17.02 o                         
  -4  12  13        301.91        332.33        37.68 o                         
  -2  12  13         39.72         84.82        24.11 o                         
   0  12  13        625.66        688.34        58.74 o                         
   2  12  13         19.34         39.27        19.98 o                         
   4  12  13         71.50         80.40        27.49 o                         
   6  12  13         39.95         20.44        73.57 o                         
   8  12  13        109.17         10.22        44.96 o                         
 -15  13  13        126.65        185.96        77.65 o                         
 -13  13  13         42.50         56.64        31.75 o                         
 -11  13  13       1354.76       1282.03        85.81 o                         
  -9  13  13          0.41          6.45        17.41 o                         
  -7  13  13        103.18        149.85        36.63 o                         
  -5  13  13         29.57         94.43        30.77 o                         
  -3  13  13        759.07        899.78        68.48 o                         
  -1  13  13         13.09          2.95        18.33 o                         
   1  13  13         28.41         39.66        23.91 o                         
   3  13  13        127.22        175.74        71.52 o                         
   5  13  13       1615.04       1784.00       218.66 o                         
 -10  14  13        116.03        157.51        43.06 o                         
  -8  14  13          4.23        -30.65        30.65 o                         
  -6  14  13        328.83        446.33        91.96 o                         
  -4  14  13         30.40         33.91        67.44 o                         
  -2  14  13        439.87        414.84       102.18 o                         
   0  14  13        377.69        823.54       147.13 o                         
   2  14  13        555.17        392.36        94.00 o                         
 -20   0  14       5386.62       5033.22       347.40 o                         
 -18   0  14        231.90        232.21        31.49 o                         
 -16   0  14        283.14        232.60        28.99 o                         
 -14   0  14       1259.29       1170.02        44.42 o                         
 -12   0  14        192.91        162.96        16.17 o                         
 -10   0  14       1523.79       1608.59        97.38 o                         
  -8   0  14       2275.33       1925.76       105.45 o                         
  -6   0  14       3729.03       3422.19       168.34 o                         
  -4   0  14       1288.87       1113.10        64.55 o                         
  -2   0  14      12702.37      12551.50       429.78 o                         
   0   0  14        989.62       1086.14        92.34 o                         
   2   0  14       4808.01       4539.41       148.70 o                         
   4   0  14       1246.48       1294.58        62.70 o                         
   6   0  14         19.90          2.72        14.06 o                         
   8   0  14         41.14         30.77        17.62 o                         
  10   0  14        276.45        394.93        57.44 o                         
  12   0  14         42.13         10.76        23.47 o                         
  14   0  14          0.87         26.98        34.29 o                         
 -23   1  14         33.32         17.81        24.52 o                         
 -21   1  14        674.46        768.76        50.62 o                         
 -19   1  14       6358.59       6622.53       207.73 o                         
 -17   1  14         63.23         65.84        11.96 o                         
 -15   1  14         39.88         60.01         9.12 o                         
 -13   1  14          8.80         14.59         6.66 o                         
 -11   1  14       1018.97       1055.57        30.00 o                         
  -9   1  14       6451.90       6420.49       174.25 o                         
  -7   1  14        732.74        638.84        42.54 o                         
  -5   1  14         78.33        186.57        24.88 o                         
  -3   1  14       2859.20       3323.44        96.08 o                         
  -1   1  14      10984.60      10954.15       334.75 o                         
   1   1  14        146.30        112.81        14.12 o                         
   3   1  14          0.04         -2.46         5.99 o                         
   5   1  14        917.75       1079.51        40.62 o                         
   7   1  14       2470.27       2493.18        78.78 o                         
   9   1  14        161.76        145.21        19.80 o                         
  11   1  14          7.51         -7.92        12.89 o                         
  13   1  14         81.73         45.58        16.86 o                         
 -26   2  14        205.56        122.61        63.35 o                         
 -24   2  14        241.09        204.18        67.44 o                         
 -22   2  14        545.95        453.62        89.92 o                         
 -20   2  14        185.63        184.81        24.16 o                         
 -18   2  14       1390.41       1470.82       111.79 o                         
 -16   2  14       1788.67       1815.60        65.47 o                         
 -14   2  14        578.89        661.67        30.59 o                         
 -12   2  14       6089.19       6470.81       149.05 o                         
 -10   2  14       1164.52       1126.08        40.90 o                         
  -8   2  14        119.48        111.53        15.21 o                         
  -6   2  14        455.83        473.68        37.12 o                         
  -4   2  14       4393.02       4286.50       128.78 o                         
  -2   2  14       6953.38       7604.16       257.75 o                         
   0   2  14       2614.38       2875.11        78.27 o                         
   2   2  14          0.47         -2.97         7.99 o                         
   4   2  14       1171.00       1289.09        40.52 o                         
   6   2  14       2010.34       2068.50        56.12 o                         
   8   2  14       1084.57       1108.98        48.37 o                         
  10   2  14          0.16         12.83        11.47 o                         
  12   2  14        530.09        600.12        46.43 o                         
  14   2  14       1462.68       1639.84        85.92 o                         
 -27   3  14        133.89        120.57        65.39 o                         
 -25   3  14          1.44         -9.59        17.33 o                         
 -23   3  14        305.25        279.70        39.07 o                         
 -21   3  14        127.45        113.25        24.62 o                         
 -19   3  14        747.07        758.36        49.47 o                         
 -17   3  14       1715.48       1655.94        69.39 o                         
 -15   3  14        597.76        554.54        27.42 o                         
 -13   3  14       4931.98       4915.12       118.43 o                         
 -11   3  14       1763.02       1509.20        52.55 o                         
  -9   3  14        471.22        528.49        33.66 o                         
  -7   3  14       3680.37       3485.14       105.09 o                         
  -5   3  14       1298.86       1176.96        43.29 o                         
  -3   3  14        216.15        215.96        16.24 o                         
  -1   3  14       1210.97       1302.34        47.27 o                         
   1   3  14        951.57        863.88        34.66 o                         
   3   3  14       2318.81       2035.13        60.38 o                         
   5   3  14        955.02        975.47        36.41 o                         
   7   3  14       1168.96       1099.40        46.22 o                         
   9   3  14        224.65        192.16        18.94 o                         
  11   3  14         14.02         24.15        12.02 o                         
  13   3  14        107.38        119.76        19.56 o                         
  15   3  14         58.68         63.35        49.04 o                         
  17   3  14        273.32        257.48        79.70 o                         
 -26   4  14         56.71         40.87        49.04 o                         
 -24   4  14         29.98         10.29        20.92 o                         
 -22   4  14         75.16         84.36        25.31 o                         
 -20   4  14       5032.25       5069.41       170.24 o                         
 -18   4  14         58.49         36.69        23.01 o                         
 -16   4  14         86.74         57.52        15.71 o                         
 -14   4  14        765.40        729.42        32.90 o                         
 -12   4  14       5555.87       5764.51       136.17 o                         
 -10   4  14        251.53        329.58        23.69 o                         
  -8   4  14        112.45         86.70        12.91 o                         
  -6   4  14        142.73        137.97        24.42 o                         
  -4   4  14        238.59        264.15        24.83 o                         
  -2   4  14       7307.33       7073.39       166.83 o                         
   0   4  14        267.60        379.35        21.83 o                         
   2   4  14        828.20        813.62        35.94 o                         
   4   4  14         15.79         25.61        10.18 o                         
   6   4  14       2339.64       2311.86       100.83 o                         
   8   4  14         18.78         17.38        12.22 o                         
  10   4  14         24.22          9.34        14.22 o                         
  12   4  14         60.56         43.16        14.01 o                         
  14   4  14        527.97        524.18        54.66 o                         
 -25   5  14         59.49         71.52        57.22 o                         
 -23   5  14        108.78         89.78        32.30 o                         
 -21   5  14        103.40         54.91        17.96 o                         
 -19   5  14        730.00        707.67        48.49 o                         
 -17   5  14        206.35        256.78        28.07 o                         
 -15   5  14        456.78        533.69        39.81 o                         
 -13   5  14         18.95         44.19        10.41 o                         
 -11   5  14          0.03         10.37         7.93 o                         
  -9   5  14        235.67        304.56        22.17 o                         
  -7   5  14          0.94         -1.88         7.86 o                         
  -5   5  14        171.58        145.14        14.11 o                         
  -3   5  14        450.00        494.42        24.35 o                         
  -1   5  14       2018.52       2096.40        57.41 o                         
   1   5  14       1008.76        876.60        35.13 o                         
   3   5  14          6.90          8.79         8.56 o                         
   5   5  14         49.99         28.45        12.79 o                         
   7   5  14         23.14         11.47        10.77 o                         
   9   5  14         41.92         30.46        12.74 o                         
  11   5  14          4.32          7.84        11.38 o                         
  13   5  14         85.19         85.20        53.13 o                         
  15   5  14        476.42        378.05        85.83 o                         
  17   5  14        278.26        196.18        69.48 o                         
 -24   6  14         90.10        101.15        36.21 o                         
 -22   6  14        250.24        247.33        35.44 o                         
 -20   6  14        157.73        182.56        38.93 o                         
 -18   6  14        107.04        113.04        20.78 o                         
 -16   6  14          0.70         14.84        11.78 o                         
 -14   6  14       1007.42       1078.03        45.15 o                         
 -12   6  14        137.26        118.27        16.07 o                         
 -10   6  14        396.75        475.73        28.45 o                         
  -8   6  14        963.40       1000.07        33.89 o                         
  -6   6  14         72.18         52.48         9.75 o                         
  -4   6  14         28.16         15.72         8.76 o                         
  -2   6  14       1565.14       1531.90        47.36 o                         
   0   6  14         39.46         27.07         8.82 o                         
   2   6  14        686.85        799.46        35.66 o                         
   4   6  14        381.28        348.15        27.46 o                         
   6   6  14        943.95       1109.80        50.18 o                         
   8   6  14         33.46          8.41        12.61 o                         
  10   6  14         18.94         -0.55        11.30 o                         
  12   6  14        265.38        301.59        50.78 o                         
  14   6  14          0.70         11.99        21.53 o                         
  16   6  14        164.48        243.18        79.70 o                         
 -23   7  14         40.86         22.82        24.14 o                         
 -21   7  14         14.10         12.38        17.85 o                         
 -19   7  14       1574.52       1497.01        71.56 o                         
 -17   7  14        335.75        361.80        33.28 o                         
 -15   7  14         83.24        135.39        14.99 o                         
 -13   7  14       2864.27       2841.75        90.69 o                         
 -11   7  14       3369.41       3468.41        97.87 o                         
  -9   7  14        448.13        454.64        23.60 o                         
  -7   7  14        281.77        300.07        17.98 o                         
  -5   7  14        337.32        401.30        30.08 o                         
  -3   7  14         31.94         82.07        11.78 o                         
  -1   7  14       2247.00       2319.07        64.26 o                         
   1   7  14         89.75        128.16        15.56 o                         
   3   7  14         14.34         -1.03         8.54 o                         
   5   7  14       3016.41       3138.22        89.09 o                         
   7   7  14        650.95        586.94        40.57 o                         
   9   7  14        388.20        308.55        28.48 o                         
  11   7  14        119.02         93.32        44.96 o                         
  13   7  14         49.33         27.06        23.81 o                         
  15   7  14        326.39        292.22        85.83 o                         
 -22   8  14        678.38        439.36       102.18 o                         
 -20   8  14        172.91        184.88        69.48 o                         
 -18   8  14         59.42         79.10        23.46 o                         
 -16   8  14         97.93        107.40        25.79 o                         
 -14   8  14       1579.01       1577.24        54.71 o                         
 -12   8  14       2259.71       2280.75        73.88 o                         
 -10   8  14         86.85         69.78        10.48 o                         
  -8   8  14         22.93         24.65         8.62 o                         
  -6   8  14        296.39        263.70        20.49 o                         
  -4   8  14         12.89         19.22         8.66 o                         
  -2   8  14        364.77        397.19        24.82 o                         
   0   8  14         56.74         25.10        10.81 o                         
   2   8  14        305.23        296.42        23.40 o                         
   4   8  14       1060.93        955.75        44.96 o                         
   6   8  14        493.56        561.86        46.00 o                         
   8   8  14        714.90        710.29        45.06 o                         
  10   8  14          7.88         26.23        16.77 o                         
  12   8  14         21.44          8.46        19.18 o                         
  14   8  14          8.72         22.36        24.06 o                         
 -21   9  14        319.93        247.27        85.83 o                         
 -19   9  14        239.40        208.51        33.08 o                         
 -17   9  14        191.04        251.31        36.11 o                         
 -15   9  14          0.21         -6.16         7.77 o                         
 -13   9  14       4964.85       4626.05       138.53 o                         
 -11   9  14        603.10        677.95        52.65 o                         
  -9   9  14         48.95         60.10        16.21 o                         
  -7   9  14       1280.01       1248.27        56.27 o                         
  -5   9  14        974.42       1103.66        53.26 o                         
  -3   9  14        122.43        101.91        14.12 o                         
  -1   9  14        246.76        268.10        22.36 o                         
   1   9  14        119.64        102.04        20.73 o                         
   3   9  14        208.82        241.92        24.62 o                         
   5   9  14       1593.38       1511.78        88.95 o                         
   7   9  14        161.87        124.48        20.26 o                         
   9   9  14          0.02         -3.47        15.47 o                         
  11   9  14         11.79         14.77        18.45 o                         
  13   9  14        343.46        303.70       100.13 o                         
 -18  10  14          0.21         67.44        49.04 o                         
 -16  10  14        265.89        255.45        17.46 o                         
 -14  10  14        189.05        196.71        22.82 o                         
 -12  10  14       1284.49       1253.05        58.76 o                         
 -10  10  14        638.50        633.93        52.43 o                         
  -8  10  14         39.54         27.47        13.88 o                         
  -6  10  14         14.32         -0.73        13.76 o                         
  -4  10  14        101.82         96.48        17.79 o                         
  -2  10  14        549.38        445.15        40.28 o                         
   0  10  14         70.49         54.83        10.29 o                         
   2  10  14        219.04        274.12        34.90 o                         
   4  10  14         17.53         -9.09         9.26 o                         
   6  10  14        376.05        293.43        46.01 o                         
   8  10  14         64.94         38.48        18.97 o                         
  10  10  14        326.80        218.43        96.05 o                         
 -17  11  14        117.17         81.74        57.22 o                         
 -15  11  14         18.19         23.59        13.57 o                         
 -13  11  14        764.79        761.56        52.21 o                         
 -11  11  14        589.01        492.93        38.82 o                         
  -9  11  14          8.88         21.04        17.70 o                         
  -7  11  14        103.55         73.72        22.58 o                         
  -5  11  14        432.08        440.78        52.46 o                         
  -3  11  14        117.71        144.31        28.94 o                         
  -1  11  14          4.41        -12.17        12.17 o                         
   1  11  14         18.15         43.11        19.67 o                         
   3  11  14        112.29         96.03        25.03 o                         
   5  11  14        199.62        197.34        28.50 o                         
   7  11  14        359.98        423.51        44.78 o                         
   9  11  14         50.97         85.74        30.24 o                         
 -16  12  14         12.30        -22.48        34.74 o                         
 -14  12  14          8.79          8.71        17.99 o                         
 -12  12  14         35.00         23.09        17.66 o                         
 -10  12  14        837.78        865.24        63.77 o                         
  -8  12  14        116.04        117.22        31.56 o                         
  -6  12  14        164.78        112.15        26.11 o                         
  -4  12  14          3.01         12.88        17.96 o                         
  -2  12  14         39.57         34.39        20.51 o                         
   0  12  14         63.79         44.67        21.07 o                         
   2  12  14        244.84        248.58        55.51 o                         
   4  12  14          8.69         -9.54        25.53 o                         
   6  12  14        304.61        337.18        89.92 o                         
 -13  13  14        132.53        177.70        66.41 o                         
 -11  13  14         22.83         48.15        35.95 o                         
  -9  13  14        183.57        107.07        33.72 o                         
  -7  13  14       1044.53       1088.24       109.57 o                         
  -5  13  14        144.66        176.48        39.98 o                         
  -3  13  14        110.55        125.68        36.22 o                         
  -1  13  14        326.15        294.46       139.98 o                         
   1  13  14          0.00        -24.52        38.83 o                         
   3  13  14        207.29        253.40        81.74 o                         
  -8  14  14          5.38         26.74        33.14 o                         
  -6  14  14         62.35         55.53        45.98 o                         
  -4  14  14         42.63         18.39        38.83 o                         
  -2  14  14        334.58        224.79        81.74 o                         
 -23   1  15        946.06       1086.96       104.01 o                         
 -21   1  15        853.45        845.42        49.61 o                         
 -19   1  15        176.88        184.51        21.31 o                         
 -17   1  15         12.57          6.26         8.43 o                         
 -15   1  15         12.72         18.89         8.29 o                         
 -13   1  15         77.20        100.72        11.40 o                         
 -11   1  15       3289.01       3159.23        79.33 o                         
  -9   1  15       1012.78        943.78        49.99 o                         
  -7   1  15        562.00        522.88        40.04 o                         
  -5   1  15       9129.98       9346.25       254.38 o                         
  -3   1  15         56.13         69.45        16.81 o                         
  -1   1  15       5394.84       5414.75       145.76 o                         
   1   1  15       1020.98       1097.53        64.01 o                         
   3   1  15        362.55        402.16        25.80 o                         
   5   1  15        107.42        126.94        15.07 o                         
   7   1  15          3.15         -6.37         9.63 o                         
   9   1  15        183.28        193.23        23.98 o                         
  11   1  15          1.25         -2.05        11.18 o                         
  13   1  15         13.57         21.72        19.42 o                         
 -26   2  15          2.29        -28.61        28.61 o                         
 -24   2  15        435.45        159.05        43.28 o                         
 -22   2  15        240.25        203.59        27.27 o                         
 -20   2  15       2092.67       2435.63        98.90 o                         
 -18   2  15        157.27        125.24        20.60 o                         
 -16   2  15          1.50          5.73         7.15 o                         
 -14   2  15       1263.95       1257.76        39.78 o                         
 -12   2  15        219.45        171.70        16.81 o                         
 -10   2  15       2419.64       2537.44        80.26 o                         
  -8   2  15       1123.77       1105.91        56.99 o                         
  -6   2  15       2431.48       2405.49        93.41 o                         
  -4   2  15      19919.27      20224.72       475.92 o                         
  -2   2  15       4547.81       4703.74       142.27 o                         
   0   2  15        110.49        161.39        16.86 o                         
   2   2  15        330.97        371.44        18.63 o                         
   4   2  15        289.88        367.95        21.46 o                         
   6   2  15         39.41         36.48        12.62 o                         
   8   2  15        503.08        444.76        29.09 o                         
  10   2  15         31.92         40.60        21.28 o                         
  12   2  15        681.55        743.96        49.83 o                         
  14   2  15       1694.70       2031.27       194.14 o                         
 -27   3  15         11.21          4.09        44.96 o                         
 -25   3  15        206.06        130.79        57.22 o                         
 -23   3  15         67.53         35.99        31.67 o                         
 -21   3  15          1.05         27.27        17.40 o                         
 -19   3  15        653.67        658.23        52.45 o                         
 -17   3  15         19.26         26.81        13.64 o                         
 -15   3  15         46.74         46.84         9.26 o                         
 -13   3  15         34.15         13.21         8.38 o                         
 -11   3  15        215.75        178.63        15.78 o                         
  -9   3  15        102.06        123.56        16.66 o                         
  -7   3  15       3075.13       3174.44        99.57 o                         
  -5   3  15       1372.98       1416.88        49.31 o                         
  -3   3  15        697.40       1087.91        43.81 o                         
  -1   3  15       1774.11       1673.34        54.54 o                         
   1   3  15       2003.35       2015.05        63.76 o                         
   3   3  15        267.19        251.69        19.45 o                         
   5   3  15         57.75         31.88         9.98 o                         
   7   3  15        287.51        271.71        26.36 o                         
   9   3  15         22.13         15.40        11.36 o                         
  11   3  15        193.92        176.35        24.46 o                         
  13   3  15        270.11        244.90        33.43 o                         
  15   3  15        304.38        265.66        77.65 o                         
 -26   4  15         43.36         28.61        47.00 o                         
 -24   4  15          4.65         28.44        24.94 o                         
 -22   4  15         93.63         99.37        27.64 o                         
 -20   4  15         16.69         39.75        16.46 o                         
 -18   4  15        145.81        120.19        23.86 o                         
 -16   4  15        129.90        109.65        26.81 o                         
 -14   4  15        121.74        107.45        13.42 o                         
 -12   4  15       1048.41        984.92        38.93 o                         
 -10   4  15        122.45        152.21        15.22 o                         
  -8   4  15       1471.01       1420.29        68.42 o                         
  -6   4  15          0.56          0.16        10.85 o                         
  -4   4  15       1266.60       1200.43        48.41 o                         
  -2   4  15       1856.98       1747.29        55.11 o                         
   0   4  15        477.91        468.73        23.11 o                         
   2   4  15         51.98         84.37        18.34 o                         
   4   4  15         36.87         33.78        18.69 o                         
   6   4  15        309.02        273.57        22.46 o                         
   8   4  15         63.57         77.39        15.63 o                         
  10   4  15         47.68         14.83        11.67 o                         
  12   4  15        334.61        266.08        38.37 o                         
  14   4  15          2.27         32.70        36.78 o                         
  16   4  15         11.50        -10.22        36.78 o                         
 -25   5  15          9.11         10.22        42.91 o                         
 -23   5  15        157.73         99.74        33.93 o                         
 -21   5  15         49.88         44.48        17.99 o                         
 -19   5  15         12.66         15.05        12.89 o                         
 -17   5  15        548.24        513.08        40.27 o                         
 -15   5  15        369.82        387.84        25.68 o                         
 -13   5  15        391.26        442.23        33.23 o                         
 -11   5  15        191.23        164.36        17.09 o                         
  -9   5  15       1439.01       1335.83        47.13 o                         
  -7   5  15       1459.36       1410.28        55.76 o                         
  -5   5  15        366.85        277.98        23.71 o                         
  -3   5  15        875.60        945.89        42.46 o                         
  -1   5  15        408.83        421.41        27.42 o                         
   1   5  15        707.67        746.04        32.60 o                         
   3   5  15        382.06        398.07        28.03 o                         
   5   5  15        611.25        593.94        35.51 o                         
   7   5  15         45.43         15.56        12.37 o                         
   9   5  15         67.37         92.36        19.70 o                         
  11   5  15        119.06        120.81        25.93 o                         
  13   5  15        152.60        149.69        31.47 o                         
 -24   6  15        130.74        134.98        43.28 o                         
 -22   6  15        632.34        613.40        48.91 o                         
 -20   6  15         35.43         46.64        21.77 o                         
 -18   6  15        215.16        173.07        25.26 o                         
 -16   6  15         60.45         65.12        18.58 o                         
 -14   6  15       1084.33       1103.47        61.35 o                         
 -12   6  15        258.51        281.19        25.59 o                         
 -10   6  15        965.45        959.36        46.16 o                         
  -8   6  15       1750.90       1650.10        46.26 o                         
  -6   6  15        577.18        611.99        31.59 o                         
  -4   6  15          5.31         -2.08         7.44 o                         
  -2   6  15        212.93        218.53        19.12 o                         
   0   6  15          2.90         50.45        10.79 o                         
   2   6  15        333.21        340.37        24.17 o                         
   4   6  15         12.07          6.09         9.53 o                         
   6   6  15       2184.91       2321.28        83.20 o                         
   8   6  15        152.43        118.38        24.51 o                         
  10   6  15        110.05        119.73        25.95 o                         
  12   6  15          4.43         14.17        20.73 o                         
  14   6  15          6.80         49.04        44.96 o                         
 -23   7  15         43.03         51.09        44.96 o                         
 -21   7  15        193.50        135.84        28.84 o                         
 -19   7  15         13.67         14.24        14.45 o                         
 -17   7  15          4.58          5.41        12.56 o                         
 -15   7  15          2.64         -5.55         7.68 o                         
 -13   7  15        597.40        578.91        42.75 o                         
 -11   7  15         40.15         66.88        12.65 o                         
  -9   7  15        320.25        308.80        19.48 o                         
  -7   7  15        119.85        102.24        11.26 o                         
  -5   7  15        600.99        654.15        33.44 o                         
  -3   7  15        202.97        188.15        17.78 o                         
  -1   7  15       1041.40        982.76        42.66 o                         
   1   7  15        477.25        459.30        39.48 o                         
   3   7  15       1279.04       1285.10        52.37 o                         
   5   7  15        280.38        335.28        26.24 o                         
   7   7  15        142.38         78.62        16.15 o                         
   9   7  15         92.94         61.19        37.06 o                         
  11   7  15        130.43        128.57        50.07 o                         
  13   7  15        116.31        125.29        54.15 o                         
 -22   8  15        156.33        243.18        79.70 o                         
 -20   8  15        396.07        526.73        48.82 o                         
 -18   8  15        432.72        450.82        66.76 o                         
 -16   8  15        623.62        575.94        46.00 o                         
 -14   8  15         52.71         73.67        15.63 o                         
 -12   8  15          0.01         11.10         8.19 o                         
 -10   8  15        317.09        399.32        22.84 o                         
  -8   8  15       1003.35        873.79        40.43 o                         
  -6   8  15        268.81        272.30        17.77 o                         
  -4   8  15        587.21        521.84        28.39 o                         
  -2   8  15       2636.68       2724.73        78.61 o                         
   0   8  15         75.87         75.92        13.46 o
[truncated: 95,986 more chars]
